# Supplementary material for: A Highly Electrostrictive Salt Cocrystal and the Piezoelectric Nanogenerator Application of Its 3D-Printed Polymer Composite
Source: ACS Appl Mater Interfaces. 2024 May 10;16(20):26406–16. doi: 10.1021/acsami.4c03349 (PMC11129113; doi:10.1021/acsami.4c03349)
Supplement: Supplementary file 2 — am4c03349_si_002.cif [file am4c03349_si_002.cif]

 
data_1_100K
 
_audit_creation_method            'SHELXL-2014/7'
_shelx_SHELXL_version_number      '2014/7'
_chemical_name_systematic         ?
_chemical_name_common             ?
_chemical_melting_point           ?
_chemical_formula_moiety          ?
_chemical_formula_sum
 'C18 H27 F6 N2 P' 
_chemical_formula_weight          416.38

loop_
 _atom_type_symbol
 _atom_type_description
 _atom_type_scat_dispersion_real
 _atom_type_scat_dispersion_imag
 _atom_type_scat_source
 'C'  'C'   0.0033   0.0016
 'International Tables Vol C Tables 4.2.6.8 and 6.1.1.4'
 'H'  'H'   0.0000   0.0000
 'International Tables Vol C Tables 4.2.6.8 and 6.1.1.4'
 'F'  'F'   0.0171   0.0103
 'International Tables Vol C Tables 4.2.6.8 and 6.1.1.4'
 'N'  'N'   0.0061   0.0033
 'International Tables Vol C Tables 4.2.6.8 and 6.1.1.4'
 'P'  'P'   0.1023   0.0942
 'International Tables Vol C Tables 4.2.6.8 and 6.1.1.4'
 
_space_group_crystal_system       monoclinic
_space_group_IT_number            5
_space_group_name_H-M_alt         'C 2'
_space_group_name_Hall            'C 2y'
 
_shelx_space_group_comment
;
The symmetry employed for this shelxl refinement is uniquely defined
by the following loop, which should always be used as a source of
symmetry information in preference to the above space-group names.
They are only intended as comments.
;
 
loop_
 _space_group_symop_operation_xyz
 'x, y, z'
 '-x, y, -z'
 'x+1/2, y+1/2, z'
 '-x+1/2, y+1/2, -z'
 
_cell_length_a                    10.027(2)
_cell_length_b                    6.391(2)
_cell_length_c                    16.343(3)
_cell_angle_alpha                 90
_cell_angle_beta                  104.41(3)
_cell_angle_gamma                 90
_cell_volume                      1014.3(4)
_cell_formula_units_Z             2
_cell_measurement_temperature     100(2)
_cell_measurement_reflns_used     1776
_cell_measurement_theta_min       2.574
_cell_measurement_theta_max       25.001
 
_exptl_crystal_description        plate
_exptl_crystal_colour             white
_exptl_crystal_density_meas       ?
_exptl_crystal_density_method     ?
_exptl_crystal_density_diffrn     1.363          
_exptl_crystal_F_000              436
_exptl_transmission_factor_min    0.979
_exptl_transmission_factor_max    0.987
_exptl_crystal_size_max           0.3
_exptl_crystal_size_mid           0.09
_exptl_crystal_size_min           0.07
_exptl_absorpt_coefficient_mu     0.194
_shelx_estimated_absorpt_T_min    0.987
_shelx_estimated_absorpt_T_max    0.991
_exptl_absorpt_correction_type    'multi-scan'
_exptl_absorpt_correction_T_min   ?
_exptl_absorpt_correction_T_max   ?
_exptl_absorpt_process_details    'SADABS'
_exptl_absorpt_special_details    ?
_diffrn_ambient_temperature       100(2)
_diffrn_radiation_wavelength      0.71073
_diffrn_radiation_type            MoK\a
_diffrn_source                    ?
_diffrn_measurement_device_type   'Bruker APEX-II CCD'
_diffrn_measurement_method        '\f and \w scans'
_diffrn_detector_area_resol_mean  ?
_diffrn_reflns_number             10901
_diffrn_reflns_av_unetI/netI      0.0620
_diffrn_reflns_av_R_equivalents   0.0844
_diffrn_reflns_limit_h_min        -11
_diffrn_reflns_limit_h_max        11
_diffrn_reflns_limit_k_min        -7
_diffrn_reflns_limit_k_max        7
_diffrn_reflns_limit_l_min        -19
_diffrn_reflns_limit_l_max        19
_diffrn_reflns_theta_min          2.574
_diffrn_reflns_theta_max          25.001
_diffrn_reflns_theta_full         25.001
_diffrn_measured_fraction_theta_max   0.999
_diffrn_measured_fraction_theta_full  0.999
_diffrn_reflns_Laue_measured_fraction_max    0.999
_diffrn_reflns_Laue_measured_fraction_full   0.999
_diffrn_reflns_point_group_measured_fraction_max   0.999
_diffrn_reflns_point_group_measured_fraction_full  0.999
_reflns_number_total              1775
_reflns_number_gt                 1533
_reflns_threshold_expression      'I > 2\s(I)'
_reflns_Friedel_coverage          0.824
_reflns_Friedel_fraction_max      1.000
_reflns_Friedel_fraction_full     1.000
 
_reflns_special_details
;
 Reflections were merged by SHELXL according to the crystal
 class for the calculation of statistics and refinement.
 
 _reflns_Friedel_fraction is defined as the number of unique
 Friedel pairs measured divided by the number that would be
 possible theoretically, ignoring centric projections and
 systematic absences.
;
 
_computing_data_collection        ?
_computing_cell_refinement        ?
_computing_data_reduction         ?
_computing_structure_solution     ?
_computing_structure_refinement 'SHELXL-2014/7 (Sheldrick, 2014)'
_computing_molecular_graphics     ?
_computing_publication_material   ?
_refine_special_details
;
 Refined as a 2-component inversion twin.
;
_refine_ls_structure_factor_coef  Fsqd
_refine_ls_matrix_type            full
_refine_ls_weighting_scheme       calc
_refine_ls_weighting_details
'w=1/[\s^2^(Fo^2^)+(0.0502P)^2^+0.8505P] where P=(Fo^2^+2Fc^2^)/3'
_atom_sites_solution_primary      ?
_atom_sites_solution_secondary    ?
_atom_sites_solution_hydrogens    geom
_refine_ls_hydrogen_treatment     constr
_refine_ls_extinction_method      none
_refine_ls_extinction_coef        .
_refine_ls_abs_structure_details
;
 Refined as an inversion twin.
;
_refine_ls_abs_structure_Flack    0.1(3)
_chemical_absolute_configuration  'S'
_refine_ls_number_reflns          1775
_refine_ls_number_parameters      145
_refine_ls_number_restraints      1
_refine_ls_R_factor_all           0.0549
_refine_ls_R_factor_gt            0.0440
_refine_ls_wR_factor_ref          0.1138
_refine_ls_wR_factor_gt           0.1068
_refine_ls_goodness_of_fit_ref    1.043
_refine_ls_restrained_S_all       1.043
_refine_ls_shift/su_max           0.000
_refine_ls_shift/su_mean          0.000
 
loop_
 _atom_site_label
 _atom_site_type_symbol
 _atom_site_fract_x
 _atom_site_fract_y
 _atom_site_fract_z
 _atom_site_U_iso_or_equiv
 _atom_site_adp_type
 _atom_site_occupancy
 _atom_site_site_symmetry_order  
 _atom_site_calc_flag
 _atom_site_refinement_flags_posn
 _atom_site_refinement_flags_adp
 _atom_site_refinement_flags_occupancy
 _atom_site_disorder_assembly
 _atom_site_disorder_group
P1 P 0.5000 0.3921(3) 0.5000 0.0153(4) Uani 1 2 d S T P . .
F1 F 0.4006(2) 0.3908(5) 0.40079(12) 0.0216(6) Uani 1 1 d . . . . .
F2 F 0.5368(6) 0.6489(7) 0.5013(6) 0.0163(18) Uani 0.5 1 d . . P A -1
F3 F 0.4628(6) 0.1366(7) 0.4997(6) 0.0189(19) Uani 0.5 1 d . . P A -1
F4 F 0.3640(8) 0.4491(12) 0.5382(5) 0.0160(16) Uani 0.5 1 d . . P A -1
F5 F 0.6353(8) 0.3396(12) 0.4601(5) 0.0160(15) Uani 0.5 1 d . . P A -1
N1 N 0.1270(3) 0.3968(10) 0.3999(2) 0.0282(9) Uani 1 1 d . . . . .
H1A H 0.2148 0.4012 0.3939 0.042 Uiso 1 1 calc R U . . .
H1B H 0.1198 0.2941 0.4371 0.042 Uiso 0.75 1 calc R U P . .
H1C H 0.1053 0.5222 0.4196 0.042 Uiso 0.75 1 calc R U P . .
C1 C -0.1167(4) 0.3791(10) 0.3231(2) 0.0246(10) Uani 1 1 d . . . . .
H1E H -0.1339 0.2833 0.3661 0.037 Uiso 1 1 calc R U . . .
H1F H -0.1806 0.3477 0.2685 0.037 Uiso 1 1 calc R U . . .
H1G H -0.1306 0.5236 0.3392 0.037 Uiso 1 1 calc R U . . .
C2 C 0.0297(4) 0.3522(7) 0.3158(3) 0.0211(11) Uani 1 1 d . . . . .
H2 H 0.0422 0.2027 0.3013 0.025 Uiso 1 1 calc R U . . .
C3 C 0.0661(4) 0.4870(7) 0.2492(3) 0.0151(9) Uani 1 1 d . . . . .
C4 C 0.1491(4) 0.4091(9) 0.2003(2) 0.0223(10) Uani 1 1 d . . . . .
H4 H 0.1829 0.2700 0.2095 0.027 Uiso 1 1 calc R U . . .
C5 C 0.1840(5) 0.5272(8) 0.1390(3) 0.0258(11) Uani 1 1 d . . . . .
H5 H 0.2413 0.4689 0.1066 0.031 Uiso 1 1 calc R U . . .
C6 C 0.1368(5) 0.7311(8) 0.1234(3) 0.0237(11) Uani 1 1 d . . . . .
C7 C 0.0531(5) 0.8103(7) 0.1719(3) 0.0212(10) Uani 1 1 d . . . . .
H7 H 0.0189 0.9490 0.1622 0.025 Uiso 1 1 calc R U . . .
C8 C 0.0188(4) 0.6914(7) 0.2338(3) 0.0183(9) Uani 1 1 d . . . . .
H8 H -0.0381 0.7498 0.2665 0.022 Uiso 1 1 calc R U . . .
C9 C 0.1799(5) 0.8637(11) 0.0588(3) 0.0365(14) Uani 1 1 d . . . . .
H9A H 0.1686 0.7842 0.0063 0.055 Uiso 1 1 calc R U . . .
H9B H 0.2766 0.9039 0.0800 0.055 Uiso 1 1 calc R U . . .
H9C H 0.1225 0.9898 0.0480 0.055 Uiso 1 1 calc R U . . .
 
loop_
 _atom_site_aniso_label
 _atom_site_aniso_U_11
 _atom_site_aniso_U_22
 _atom_site_aniso_U_33
 _atom_site_aniso_U_23
 _atom_site_aniso_U_13
 _atom_site_aniso_U_12
P1 0.0182(7) 0.0108(7) 0.0188(7) 0.000 0.0078(5) 0.000
F1 0.0186(11) 0.0342(13) 0.0137(11) 0.0011(14) 0.0072(9) -0.0004(15)
F2 0.025(6) 0.007(2) 0.019(2) 0.000(3) 0.010(5) -0.0033(19)
F3 0.031(6) 0.004(2) 0.024(2) -0.001(3) 0.012(5) -0.003(2)
F4 0.012(4) 0.020(3) 0.020(4) -0.001(4) 0.011(3) -0.003(4)
F5 0.016(4) 0.017(3) 0.017(3) -0.002(4) 0.008(3) 0.005(4)
N1 0.0159(17) 0.056(2) 0.0140(16) 0.006(3) 0.0054(13) -0.003(2)
C1 0.0194(19) 0.033(3) 0.021(2) 0.012(3) 0.0039(16) -0.006(3)
C2 0.021(2) 0.023(3) 0.019(2) 0.0046(19) 0.0038(17) -0.0029(18)
C3 0.017(2) 0.016(2) 0.0116(19) -0.0016(17) 0.0025(17) -0.0040(17)
C4 0.029(2) 0.020(2) 0.019(2) -0.007(2) 0.0078(16) 0.005(3)
C5 0.029(3) 0.034(3) 0.019(2) -0.003(2) 0.0128(19) 0.004(2)
C6 0.022(2) 0.035(3) 0.015(2) 0.001(2) 0.0067(19) -0.008(2)
C7 0.022(2) 0.017(2) 0.024(2) 0.0030(18) 0.0030(19) -0.0019(19)
C8 0.017(2) 0.020(2) 0.018(2) -0.0027(18) 0.0069(18) 0.0014(19)
C9 0.032(3) 0.054(4) 0.026(2) 0.013(3) 0.011(2) -0.007(3)
 
_geom_special_details
;
 All esds (except the esd in the dihedral angle between two l.s. planes)
 are estimated using the full covariance matrix.  The cell esds are taken
 into account individually in the estimation of esds in distances, angles
 and torsion angles; correlations between esds in cell parameters are only
 used when they are defined by crystal symmetry.  An approximate (isotropic)
 treatment of cell esds is used for estimating esds involving l.s. planes.
;
 
loop_
 _geom_bond_atom_site_label_1
 _geom_bond_atom_site_label_2
 _geom_bond_distance
 _geom_bond_site_symmetry_2
 _geom_bond_publ_flag
P1 F3 1.675(5) . ?
P1 F4 1.675(8) . ?
P1 F1 1.679(2) . ?
P1 F1 1.679(2) 2_656 ?
P1 F5 1.679(8) . ?
P1 F2 1.681(5) . ?
N1 C2 1.501(5) . ?
N1 H1A 0.9100 . ?
N1 H1B 0.9100 . ?
N1 H1C 0.9100 . ?
C1 C2 1.512(6) . ?
C1 H1E 0.9800 . ?
C1 H1F 0.9800 . ?
C1 H1G 0.9800 . ?
C2 C3 1.503(6) . ?
C2 H2 1.0000 . ?
C3 C4 1.382(6) . ?
C3 C8 1.392(6) . ?
C4 C5 1.367(7) . ?
C4 H4 0.9500 . ?
C5 C6 1.388(7) . ?
C5 H5 0.9500 . ?
C6 C7 1.384(6) . ?
C6 C9 1.499(7) . ?
C7 C8 1.376(6) . ?
C7 H7 0.9500 . ?
C8 H8 0.9500 . ?
C9 H9A 0.9800 . ?
C9 H9B 0.9800 . ?
C9 H9C 0.9800 . ?
 
loop_
 _geom_angle_atom_site_label_1
 _geom_angle_atom_site_label_2
 _geom_angle_atom_site_label_3
 _geom_angle
 _geom_angle_site_symmetry_1
 _geom_angle_site_symmetry_3
 _geom_angle_publ_flag
F3 P1 F4 90.7(3) . . ?
F3 P1 F1 85.1(4) . . ?
F4 P1 F1 91.0(3) . . ?
F3 P1 F1 94.4(3) . 2_656 ?
F4 P1 F1 89.1(3) . 2_656 ?
F1 P1 F1 179.4(3) . 2_656 ?
F3 P1 F5 90.3(4) . . ?
F4 P1 F5 178.7(6) . . ?
F1 P1 F5 88.1(3) . . ?
F1 P1 F5 91.8(3) 2_656 . ?
F3 P1 F2 179.4(5) . . ?
F4 P1 F2 88.8(4) . . ?
F1 P1 F2 95.3(3) . . ?
F1 P1 F2 85.2(3) 2_656 . ?
F5 P1 F2 90.2(3) . . ?
C2 N1 H1A 109.5 . . ?
C2 N1 H1B 109.5 . . ?
H1A N1 H1B 109.5 . . ?
C2 N1 H1C 109.5 . . ?
H1A N1 H1C 109.5 . . ?
H1B N1 H1C 109.5 . . ?
C2 C1 H1E 109.5 . . ?
C2 C1 H1F 109.5 . . ?
H1E C1 H1F 109.5 . . ?
C2 C1 H1G 109.5 . . ?
H1E C1 H1G 109.5 . . ?
H1F C1 H1G 109.5 . . ?
N1 C2 C3 109.6(3) . . ?
N1 C2 C1 109.2(3) . . ?
C3 C2 C1 114.0(4) . . ?
N1 C2 H2 107.9 . . ?
C3 C2 H2 107.9 . . ?
C1 C2 H2 107.9 . . ?
C4 C3 C8 117.4(4) . . ?
C4 C3 C2 120.2(4) . . ?
C8 C3 C2 122.4(4) . . ?
C5 C4 C3 121.7(5) . . ?
C5 C4 H4 119.2 . . ?
C3 C4 H4 119.2 . . ?
C4 C5 C6 121.0(5) . . ?
C4 C5 H5 119.5 . . ?
C6 C5 H5 119.5 . . ?
C7 C6 C5 117.7(4) . . ?
C7 C6 C9 121.2(5) . . ?
C5 C6 C9 121.0(5) . . ?
C8 C7 C6 121.1(4) . . ?
C8 C7 H7 119.4 . . ?
C6 C7 H7 119.4 . . ?
C7 C8 C3 121.0(4) . . ?
C7 C8 H8 119.5 . . ?
C3 C8 H8 119.5 . . ?
C6 C9 H9A 109.5 . . ?
C6 C9 H9B 109.5 . . ?
H9A C9 H9B 109.5 . . ?
C6 C9 H9C 109.5 . . ?
H9A C9 H9C 109.5 . . ?
H9B C9 H9C 109.5 . . ?
 
loop_
 _geom_torsion_atom_site_label_1
 _geom_torsion_atom_site_label_2
 _geom_torsion_atom_site_label_3
 _geom_torsion_atom_site_label_4
 _geom_torsion
 _geom_torsion_site_symmetry_1
 _geom_torsion_site_symmetry_2
 _geom_torsion_site_symmetry_3
 _geom_torsion_site_symmetry_4
 _geom_torsion_publ_flag
N1 C2 C3 C4 95.7(5) . . . . ?
C1 C2 C3 C4 -141.5(4) . . . . ?
N1 C2 C3 C8 -84.4(5) . . . . ?
C1 C2 C3 C8 38.4(6) . . . . ?
C8 C3 C4 C5 0.0(6) . . . . ?
C2 C3 C4 C5 179.9(4) . . . . ?
C3 C4 C5 C6 -0.1(7) . . . . ?
C4 C5 C6 C7 -0.1(7) . . . . ?
C4 C5 C6 C9 177.3(4) . . . . ?
C5 C6 C7 C8 0.4(7) . . . . ?
C9 C6 C7 C8 -177.0(4) . . . . ?
C6 C7 C8 C3 -0.6(7) . . . . ?
C4 C3 C8 C7 0.3(6) . . . . ?
C2 C3 C8 C7 -179.5(4) . . . . ?
 
_refine_diff_density_max    0.320
_refine_diff_density_min   -0.475
_refine_diff_density_rms    0.055

_shelx_res_file
;

    TR_a.res created by SHELXL-2014/7


TITL TR_a.res in C2
CELL 0.71073 10.0268 6.3907 16.3425 90 104.41 90
ZERR 2 0.002 0.002 0.003 0 0.03 0
LATT -7
SYMM -X,+Y,-Z
SFAC C H F N P
UNIT 36 54 12 4 2
omit 0 0 1
L.S. 10
PLAN 5
TEMP -173
CONF
LIST 4
MORE -1
BOND $H
fmap 2
acta
TWIN
SHEL 0.84 99
WGHT    0.050200    0.850500
BASF   0.14544
FVAR       0.67159
P1    5    0.500000    0.392088    0.500000    10.50000    0.01820    0.01079 =
         0.01876    0.00000    0.00784    0.00000
F1    3    0.400574    0.390794    0.400790    11.00000    0.01859    0.03419 =
         0.01370    0.00107    0.00722   -0.00036
PART -1
F2    3    0.536794    0.648878    0.501279    10.50000    0.02496    0.00693 =
         0.01918   -0.00001    0.00951   -0.00326
F3    3    0.462832    0.136556    0.499687    10.50000    0.03086    0.00430 =
         0.02424   -0.00078    0.01221   -0.00323
F4    3    0.364007    0.449073    0.538182    10.50000    0.01195    0.01951 =
         0.02028   -0.00110    0.01096   -0.00334
F5    3    0.635325    0.339579    0.460072    10.50000    0.01627    0.01718 =
         0.01675   -0.00203    0.00835    0.00503

PART 0
N1    4    0.126983    0.396821    0.399894    11.00000    0.01594    0.05571 =
         0.01399    0.00561    0.00541   -0.00300
AFIX 137
H1A   2    0.214787    0.401196    0.393929    11.00000   -1.50000
H1B   2    0.119804    0.294077    0.437114    10.75000   -1.50000
H1C   2    0.105324    0.522233    0.419605    10.75000   -1.50000
AFIX   0
C1    1   -0.116711    0.379082    0.323051    11.00000    0.01939    0.03310 =
         0.02058    0.01233    0.00386   -0.00603
AFIX 137
H1E   2   -0.133937    0.283340    0.366132    11.00000   -1.50000
H1F   2   -0.180566    0.347672    0.268521    11.00000   -1.50000
H1G   2   -0.130563    0.523643    0.339172    11.00000   -1.50000
AFIX   0
C2    1    0.029740    0.352227    0.315845    11.00000    0.02099    0.02285 =
         0.01893    0.00457    0.00383   -0.00293
AFIX  13
H2    2    0.042179    0.202699    0.301296    11.00000   -1.20000
AFIX   0
C3    1    0.066101    0.486967    0.249185    11.00000    0.01732    0.01568 =
         0.01165   -0.00165    0.00246   -0.00395
C4    1    0.149146    0.409112    0.200317    11.00000    0.02857    0.02023 =
         0.01919   -0.00663    0.00781    0.00539
AFIX  43
H4    2    0.182901    0.269978    0.209544    11.00000   -1.20000
AFIX   0
C5    1    0.183950    0.527238    0.139037    11.00000    0.02884    0.03354 =
         0.01866   -0.00288    0.01285    0.00369
AFIX  43
H5    2    0.241341    0.468875    0.106626    11.00000   -1.20000
AFIX   0
C6    1    0.136763    0.731083    0.123426    11.00000    0.02206    0.03475 =
         0.01547    0.00118    0.00672   -0.00794
C7    1    0.053145    0.810251    0.171867    11.00000    0.02168    0.01671 =
         0.02388    0.00296    0.00299   -0.00191
AFIX  43
H7    2    0.018896    0.949031    0.162194    11.00000   -1.20000
AFIX   0
C8    1    0.018784    0.691436    0.233772    11.00000    0.01743    0.02042 =
         0.01829   -0.00265    0.00692    0.00145
AFIX  43
H8    2   -0.038103    0.749846    0.266495    11.00000   -1.20000
AFIX   0
C9    1    0.179856    0.863713    0.058839    11.00000    0.03227    0.05399 =
         0.02555    0.01254    0.01129   -0.00671
AFIX 137
H9A   2    0.168584    0.784186    0.006285    11.00000   -1.50000
H9B   2    0.276648    0.903894    0.080006    11.00000   -1.50000
H9C   2    0.122513    0.989784    0.047992    11.00000   -1.50000
AFIX   0
HKLF 4

REM  TR_a.res in C2
REM R1 =  0.0440 for    1533 Fo > 4sig(Fo)  and  0.0549 for all    1775 data
REM    145 parameters refined using      1 restraints

END

WGHT      0.0502      0.8505

REM Highest difference peak  0.320,  deepest hole -0.475,  1-sigma level  0.055
Q1    1   0.1148  0.3883  0.4553  11.00000  0.05    0.32
Q2    1   0.5089  0.3724  0.4291  11.00000  0.05    0.29
Q3    1   0.4053  0.3860  0.3502  11.00000  0.05    0.23
Q4    1   0.3759  0.4100  0.4685  11.00000  0.05    0.18
Q5    1   0.3193  0.4992  0.3980  11.00000  0.05    0.18
;
_shelx_res_checksum   41992

_shelx_hkl_file
;
   2   0   0 3262.27  349.07
  -2   0   0 3366.66  349.17
  -2   0   0 2803.32  348.67
  -2   0   0 3512.95  349.47
  -2   0   0 3419.86  348.57
  -2   0   0 2961.40  352.06
  -2   0   0 3240.88  349.47
   2   0   0 3279.97  348.97
   2   0   0 3068.29  349.07
   2   0   0 3257.47  349.87
   2   0   0 3255.67  348.47
   2   0   0 3063.39  349.96
  -4   0   0  913.41  109.39
  -4   0   0 1018.20  111.09
  -4   0   0 1039.00  118.39
   4   0   0  935.71  109.79
   4   0   0  999.60  109.09
   4   0   0 1047.10  108.09
   4   0   0  972.00  108.09
   4   0   0 1002.90  110.39
   4   0   0  973.30  112.19
  -4   0   0 1047.40  110.69
  -6   0   0  477.15   68.29
   6   0   0  436.46   54.09
  -6   0   0  486.75   56.49
   6   0   0  469.55   55.29
   6   0   0  467.55   58.09
   6   0   0  492.25   53.09
  -6   0   0  459.85   53.69
   8   0   0  285.47   42.40
   8   0   0  362.66   40.80
  -8   0   0  370.46   41.80
  -8   0   0  423.46   70.69
  -8   0   0  338.47   48.10
   8   0   0  319.57   43.90
 -10   0   0  -12.00   30.70
  10   0   0   -3.20   11.70
 -10   0   0   23.20   14.70
  10   0   0   19.70   15.40
  12   0   0   30.00   16.90
 -12   0   0   26.90   39.40
 -12   0   0   64.19   22.00
  12   0   0   13.70   20.30
  -1  -1   0 1466.05  156.78
   1  -1   0 1333.37  156.68
   1  -1   0 1391.36  156.68
  -1  -1   0 1454.35  156.88
   1  -1   0 1466.25  156.78
  -1  -1   0 1518.45  156.98
   1  -1   0 1267.07  156.28
   1   1   0 1456.95  156.98
   1   1   0 1618.14  156.68
  -1   1   0 1310.87  156.68
  -1   1   0 1451.85  156.78
  -1   1   0 1247.58  156.58
  -1   1   0 1416.46  158.48
  -1   1   0 1407.26  157.28
   1   1   0 1504.25  156.68
   1   1   0 1635.34  157.78
   3  -1   0  179.68   23.10
  -3  -1   0  183.68   24.90
   3  -1   0  215.78   21.90
  -3  -1   0  176.58   29.40
   3  -1   0  174.08   28.00
   3  -1   0  186.78   23.70
  -3  -1   0  179.68   27.10
   3  -1   0  194.48   21.90
  -3  -1   0  196.08   22.20
  -3   1   0  169.58   21.50
  -3   1   0  165.88   24.20
  -3   1   0  198.48   21.80
   3   1   0  194.18   22.60
  -3   1   0  186.48   28.60
  -3   1   0  214.78   25.20
   3   1   0  193.18   22.80
   3   1   0  166.28   22.50
   5  -1   0   34.00   13.70
  -5  -1   0   29.10   10.60
   5  -1   0   30.60   10.30
   5  -1   0   37.20    6.90
  -5  -1   0   31.30    7.80
  -5  -1   0   33.80   17.50
   5  -1   0   37.30   10.50
  -5   1   0   29.20    4.50
  -5   1   0   45.70   11.70
   5   1   0   47.20    7.50
  -5   1   0   29.30   14.90
   5   1   0   27.20    9.20
  -5   1   0   34.20   11.50
   5   1   0   28.70    6.80
   7  -1   0   56.79   15.10
   7  -1   0   64.49   12.00
   7  -1   0   81.39   17.40
  -7  -1   0   91.09   14.70
  -7  -1   0   72.99   17.90
  -7  -1   0   84.29   29.60
   7   1   0   91.29   11.50
  -7   1   0  123.29   40.30
   7   1   0   69.59   17.00
  -7   1   0   85.29   18.40
   7   1   0   61.39   15.30
  -7   1   0   88.29   16.10
   7   1   0   82.49   16.80
  -7   1   0   83.09   17.50
   7   1   0   59.59   12.20
   9  -1   0   67.39   17.50
  -9  -1   0  105.89   38.20
  -9  -1   0  104.59   22.10
   9  -1   0   72.39   19.50
  -9   1   0   94.69   20.90
   9   1   0   77.19   13.80
   9   1   0   76.29   18.50
  -9   1   0  113.49   44.60
  -9   1   0   69.29   21.50
   9   1   0   44.90   16.00
 -11  -1   0   96.59   39.50
 -11  -1   0  106.49   25.90
  11  -1   0   71.69   22.40
  11  -1   0   78.49   18.50
  11   1   0   50.69   18.00
  11   1   0   47.60   19.90
 -11   1   0   64.29   43.60
   0  -2   0 7842.72  798.92
   0  -2   0 7960.00  796.22
   0  -2   0 7581.14  797.12
   0  -2   0 7455.15  795.72
   0  -2   0 7533.35  795.92
   0  -2   0 7030.30  797.42
   0   2   0 7021.50  797.32
   0   2   0 6995.00  796.12
   0   2   0 7167.78  797.62
   0   2   0 6782.72  795.52
   0   2   0 7243.88  798.92
   2  -2   0  230.38   29.50
   2  -2   0  212.38   28.30
  -2  -2   0  255.77   29.60
  -2  -2   0  243.68   29.80
  -2  -2   0  275.07   30.40
   2  -2   0  224.28   27.50
  -2   2   0  210.28   29.00
   2   2   0  289.97   30.40
  -2   2   0  237.38   29.30
  -2   2   0  230.78   30.90
   2   2   0  280.97   28.70
  -2   2   0  198.08   33.10
   2   2   0  258.27   30.10
   4  -2   0 1375.56  156.68
   4  -2   0 1411.46  157.58
  -4  -2   0 1531.05  156.38
  -4  -2   0 1573.44  161.68
  -4  -2   0 1345.67  157.38
   4  -2   0 1369.76  161.58
  -4  -2   0 1436.86  157.88
  -4   2   0 1344.07  162.18
  -4   2   0 1274.87  157.78
   4   2   0 1429.46  156.58
  -4   2   0 1402.46  158.68
  -4   2   0 1425.46  155.98
   4   2   0 1453.35  156.88
   6  -2   0    9.60   10.10
  -6  -2   0   46.40   10.30
  -6  -2   0   39.80   19.70
   6  -2   0   32.40    7.80
  -6  -2   0   28.60   12.10
   6  -2   0   39.40   13.00
  -6  -2   0   26.40   16.20
  -6   2   0   21.40    6.40
   6   2   0   15.20    8.80
  -6   2   0   39.10   14.10
   6   2   0   18.80    7.80
   6   2   0   43.50    9.10
  -6   2   0   36.40   18.90
  -8  -2   0  405.16   59.29
  -8  -2   0  296.97   48.30
   8  -2   0  338.97   45.80
  -8  -2   0  436.96   43.60
   8  -2   0  330.27   41.10
   8  -2   0  347.37   44.80
  -8   2   0  475.25   79.29
   8   2   0  294.97   43.90
   8   2   0  277.47   41.50
  -8   2   0  406.96   49.80
  -8   2   0  379.96   55.39
   8   2   0  438.46   44.30
   8   2   0  317.57   44.20
  10  -2   0   35.10   16.20
 -10  -2   0   78.89   21.30
  10  -2   0   50.09   19.20
 -10  -2   0   54.39   35.50
 -10   2   0   48.60   43.50
  10   2   0   48.90   17.20
  10   2   0   78.59   14.20
 -10   2   0   98.99   25.00
  10   2   0   53.39   17.60
 -12  -2   0    6.70   18.00
  12  -2   0   13.00   19.20
 -12  -2   0  -28.70   35.90
  12  -2   0  -21.50   13.40
  12   2   0    3.70   15.30
 -12   2   0   13.20   43.50
  12   2   0  -14.00   15.00
   1  -3   0  127.09   12.90
  -1  -3   0  104.89   17.40
  -1  -3   0  110.99   16.20
   1  -3   0  112.29   14.50
   1  -3   0  138.99   16.80
   1  -3   0  127.69   18.00
  -1  -3   0  118.59   17.50
   1  -3   0  117.69   21.20
  -1   3   0   87.39   15.30
  -1   3   0  109.39   18.50
  -1   3   0   97.29   21.90
   1   3   0   94.09   19.10
   1   3   0  100.39   13.40
   1   3   0  101.99   13.50
   1   3   0  114.59   17.60
   1   3   0  131.19   19.70
  -1   3   0   93.29   18.30
   3  -3   0  120.19   17.40
  -3  -3   0  126.19   18.40
  -3  -3   0  103.39   18.30
   3  -3   0   87.69   17.70
   3  -3   0  123.99   16.70
  -3  -3   0   85.29   18.00
   3  -3   0  106.29   13.70
   3  -3   0   60.49   21.10
   3   3   0  102.59   18.10
  -3   3   0   94.39   19.60
  -3   3   0  130.69   18.60
   3   3   0  103.39   18.00
  -3   3   0  100.79   17.70
  -3   3   0  107.19   24.40
   3   3   0  136.79   18.70
   3   3   0  114.39   16.10
  -5  -3   0   84.29   17.50
  -5  -3   0  134.69   26.30
  -5  -3   0   64.69   16.40
  -5  -3   0   49.10   17.80
   5  -3   0   70.79   13.00
   5  -3   0   90.49   17.30
   5  -3   0   64.79   14.50
  -5   3   0   38.30   16.40
  -5   3   0   70.09   14.00
   5   3   0  115.29   18.60
   5   3   0   56.09   14.40
   5   3   0  103.09   14.20
   5   3   0   56.29   13.80
  -5   3   0   67.79   23.20
  -5   3   0   86.89   18.00
   7  -3   0   90.09   19.40
  -7  -3   0   92.29   21.70
  -7  -3   0  137.09   32.80
  -7  -3   0   34.20   19.90
   7  -3   0  119.39   22.80
   7   3   0  102.59   17.90
   7   3   0  164.88   19.50
  -7   3   0   67.69   26.60
   7   3   0  201.78   25.90
  -7   3   0  107.99   19.60
   7   3   0  111.59   18.40
  -7   3   0   75.99   23.70
   7   3   0   78.09   17.50
   9  -3   0   60.99   19.70
   9  -3   0   45.20   16.60
  -9  -3   0  100.99   35.20
  -9  -3   0   44.70   20.20
  -9   3   0   92.39   33.10
  -9   3   0   68.49   42.50
   9   3   0   50.99   16.10
  -9   3   0   25.40   21.80
   9   3   0   82.99   15.40
   9   3   0   67.39   18.10
  11  -3   0  178.28   29.60
 -11  -3   0  183.68   35.30
 -11  -3   0  221.78   52.09
  11  -3   0  155.08   30.70
  11  -3   0  161.18   33.60
  11   3   0  171.78   32.00
 -11   3   0  123.59   57.89
 -11   3   0  188.18   40.40
  11   3   0  176.08   32.00
   0  -4   0 1693.83  176.78
   0  -4   0 1823.02  174.88
   0  -4   0 1615.44  177.48
   0   4   0 1497.25  174.28
   0   4   0 1568.34  180.58
   0   4   0 1485.45  176.98
   0   4   0 1429.26  172.78
   0   4   0 1686.13  178.08
   2  -4   0  546.45   58.19
   2  -4   0  568.74   62.59
   2  -4   0  536.25   60.39
  -2  -4   0  510.95   62.89
  -2  -4   0  642.54   64.39
   2  -4   0  478.55   61.59
  -2  -4   0  507.75   61.69
  -2   4   0  500.75   68.59
   2   4   0  558.44   59.09
   2   4   0  485.55   61.99
   2   4   0  511.95   65.39
  -2   4   0  480.05   63.89
  -2   4   0  547.15   63.39
  -2   4   0  462.85   60.89
   2   4   0  527.25   63.69
   4  -4   0    2.50   10.50
  -4  -4   0   -3.00    9.00
   4  -4   0    8.40    5.90
  -4  -4   0   13.50   11.60
   4  -4   0   18.60    9.90
  -4  -4   0   12.20   11.40
   4  -4   0   15.10    8.50
   4   4   0    6.90    8.70
   4   4   0   -3.60   11.00
  -4   4   0   30.30   14.00
  -4   4   0   27.90   10.80
   4   4   0    9.40    4.90
   4   4   0   -3.50    9.30
  -4   4   0   -3.20   16.80
  -4   4   0    4.20    9.40
   4   4   0   10.10    9.10
   6  -4   0  104.99   16.60
  -6  -4   0   70.49   19.80
  -6  -4   0  106.89   22.50
  -6  -4   0   70.59   21.10
   6  -4   0   85.09   20.80
   6  -4   0   73.19   17.00
   6   4   0   91.69   18.80
   6   4   0  118.69   21.50
  -6   4   0  110.69   18.80
  -6   4   0   54.89   26.60
   6   4   0  102.29   18.60
  -6   4   0   59.49   22.30
   6   4   0  112.19   17.60
  -8  -4   0  340.17   47.70
   8  -4   0  317.47   40.10
   8  -4   0  281.97   44.40
  -8   4   0  349.77   50.69
   8   4   0  279.97   39.00
  -8   4   0  352.06   60.89
   8   4   0  243.18   38.30
   8   4   0  314.37   39.10
  10  -4   0   53.39   21.10
  10  -4   0   20.20   14.70
 -10  -4   0    5.20   18.00
  10  -4   0   67.49   18.70
  10   4   0   48.30   18.50
 -10   4   0   64.59   47.50
  10   4   0   17.90   14.90
  10   4   0   48.10   16.10
 -10   4   0   38.60   26.00
  -1  -5   0  104.89   21.10
  -1  -5   0  136.79   24.00
   1  -5   0   93.29   21.40
   1  -5   0  103.49   17.70
   1  -5   0  152.28   18.70
  -1  -5   0  113.39   19.20
   1  -5   0  110.79   20.40
   1   5   0   98.29   15.40
  -1   5   0  124.29   24.80
   1   5   0  111.09   27.30
   1   5   0   77.49   21.80
  -1   5   0   98.29   22.00
  -1   5   0  155.08   31.20
   1   5   0  137.29   23.00
  -1   5   0  117.89   17.90
  -3  -5   0  147.79   25.70
   3  -5   0  165.48   24.40
  -3  -5   0   99.39   23.50
   3  -5   0  117.89   19.90
  -3  -5   0  159.18   24.80
   3  -5   0  175.28   25.90
   3   5   0  111.39   21.90
  -3   5   0  140.89   27.40
   3   5   0  153.38   26.40
  -3   5   0  126.39   24.20
   3   5   0  102.89   21.50
   3   5   0  140.09   28.30
  -3   5   0  100.09   21.30
  -3   5   0  113.39   31.60
  -5  -5   0   66.19   19.40
  -5  -5   0   60.79   19.00
   5  -5   0   64.49   16.00
   5  -5   0  100.79   20.40
  -5  -5   0  113.79   22.10
   5  -5   0   82.99   20.20
   5   5   0   58.69   18.80
   5   5   0   79.39   17.90
  -5   5   0   71.99   23.00
   5   5   0   64.59   21.00
  -5   5   0   79.29   29.60
  -5   5   0   86.19   19.20
   5   5   0   73.29   18.30
  -5   5   0   87.99   18.80
   7  -5   0    2.60   13.80
  -7  -5   0   19.50   16.60
  -7  -5   0   17.30   16.00
   7  -5   0   10.00   13.10
   7  -5   0   14.10   16.50
  -7  -5   0   15.10   14.90
  -7   5   0   -1.70   18.90
   7   5   0    7.40   11.90
  -7   5   0   30.70   26.30
   7   5   0   12.60   13.20
   7   5   0   16.70   12.40
   9  -5   0   60.89   21.60
  -9  -5   0   32.40   20.60
  -9  -5   0   69.29   23.90
   9  -5   0   36.50   18.20
   9  -5   0   24.10   15.60
   9   5   0   46.20   15.70
   9   5   0   13.00   14.40
  -9   5   0   -9.50   24.30
   0  -6   0  187.48   31.90
   0  -6   0  208.88   35.70
   0  -6   0  193.08   28.80
   0   6   0  207.58   42.70
   0   6   0  206.58   34.80
   0   6   0  181.28   34.40
  -2  -6   0   22.90   15.60
   2  -6   0   54.69   13.30
  -2  -6   0   51.79   15.10
   2  -6   0   17.90   13.60
  -2  -6   0   22.60   13.60
   2  -6   0   38.00   15.00
  -2   6   0   44.70   23.00
   2   6   0   39.90   14.90
  -2   6   0   27.40   23.10
   2   6   0   26.60   18.80
   2   6   0   24.50   17.40
  -2   6   0   22.50   15.60
   4  -6   0   46.20   14.20
  -4  -6   0   32.40   17.30
  -4  -6   0   21.90   16.90
   4  -6   0   49.90   16.40
  -4  -6   0   42.00   18.20
   4  -6   0   85.89   19.50
  -4   6   0   79.59   21.10
   4   6   0   63.09   19.20
   4   6   0   38.80   14.70
  -4   6   0   60.09   23.00
   4   6   0   17.60   15.90
   4   6   0   48.10   21.70
  -4   6   0   79.09   17.00
  -4   6   0   13.70   26.60
   6  -6   0  104.99   25.00
  -6  -6   0  125.09   26.00
  -6  -6   0   38.40   21.00
  -6  -6   0   41.80   21.40
   6  -6   0  104.49   19.80
   6  -6   0  131.89   24.80
  -6   6   0  106.19   24.00
   6   6   0  100.69   21.40
  -6   6   0   77.19   28.30
   6   6   0   86.29   21.70
   8  -6   0  173.58   36.20
  -8  -6   0  114.19   34.50
   8  -6   0  262.27   36.10
   8  -6   0  198.58   31.00
  -8  -6   0  270.87   42.80
  -8   6   0  207.48   43.40
   8   6   0  133.99   29.80
   8   6   0  198.88   32.50
   8   6   0  188.98   33.10
   1  -7   0   27.30   18.40
  -1  -7   0    7.60   14.30
   1  -7   0   10.60   17.70
   1  -7   0   27.10   12.30
  -1  -7   0    3.20   14.60
   1   7   0   28.80   19.20
  -1   7   0   14.40   23.50
  -1   7   0   10.70   19.60
   1   7   0   15.50   21.40
   1   7   0   24.00   22.00
  -1   7   0   34.10   18.10
  -3  -7   0  152.28   39.40
  -3  -7   0  122.29   30.40
   3  -7   0  149.88   28.80
   3  -7   0  160.58   34.20
  -3  -7   0   72.69   25.30
   3  -7   0  116.69   21.70
  -3   7   0  133.69   29.40
   3   7   0  119.69   24.30
   3   7   0  144.99   29.70
   3   7   0  117.79   33.70
  -3   7   0  153.08   33.80
   3   7   0  132.69   30.10
   5  -7   0   31.20   18.90
  -5  -7   0   13.40   16.40
   5  -7   0   10.60   13.10
  -5  -7   0   34.30   19.60
  -5  -7   0   27.20   19.50
  -5   7   0   29.30   17.40
  -5   7   0    0.50   22.30
   5   7   0    7.70   14.00
   5   7   0   19.40   17.50
   7  -7   0   33.00   21.70
   7  -7   0   21.00   17.50
   7  -7   0   -1.10   25.50
  -7  -7   0    8.10   19.90
  -7  -7   0    1.20   19.30
  -7  -7   0    7.40   19.70
   7   7   0   34.80   17.50
  -7   7   0   69.99   32.90
   7   7   0   43.70   19.60
   0  -8   0   62.49   25.20
   0  -8   0   91.39   27.00
   0   8   0   61.79   22.20
   0   8   0   78.19   27.20
   2  -8   0   41.70   19.90
   2  -8   0   49.60   21.90
  -2  -8   0   24.70   20.40
  -2  -8   0   26.40   21.50
   2  -8   0   18.00   22.50
  -2   8   0   65.09   24.50
   2   8   0   37.90   23.60
   2   8   0   28.20   21.70
   2   8   0   30.50   14.80
  -2   8   0    2.50   22.20
   4  -8   0   22.10   23.60
  -4  -8   0   17.50   18.80
  -4  -8   0   63.59   24.20
   4  -8   0   45.40   21.20
  -4   8   0   23.20   25.20
   4   8   0   61.99   18.60
  -4   8   0   11.70   18.60
   4   8   0    9.90   18.40
  12   0  -1  -10.90   12.40
 -12   0   1   22.50   40.80
  12   0  -1   -4.20   17.60
  10   0  -1    0.00   11.30
 -10   0   1  -21.90   30.80
  10   0  -1   17.20   15.10
 -10   0   1   16.50   14.70
  -8   0   1   30.60   11.60
  -8   0   1   11.50   11.90
   8   0  -1   19.70   11.70
  -8   0   1   24.80   27.90
   8   0  -1   22.20    7.30
   8   0  -1   13.40   10.60
  -6   0   1  322.17   49.80
   6   0  -1  298.77   35.10
   6   0  -1  255.47   38.00
  -6   0   1  285.27   36.80
   6   0  -1  264.57   31.50
   6   0  -1  296.97   35.30
   6   0  -1  296.67   32.70
  -6   0   1  295.47   34.70
   4   0  -1  170.88   21.00
  -4   0   1  141.89   20.30
   4   0  -1  157.88   20.90
  -4   0   1  190.48   24.10
   4   0  -1  164.18   19.00
  -4   0   1  172.38   29.20
  -4   0   1  164.98   21.80
   4   0  -1  166.28   24.90
  -4   0   1  167.68   19.80
   4   0  -1  163.58   18.80
   2   0  -1   90.29    9.90
  -2   0   1   94.29   12.30
  -2   0   1   86.39   17.20
   2   0  -1   76.79    9.50
   2   0  -1   83.99   10.60
   2   0  -1   94.99   19.40
   2   0  -1   83.59   11.60
  -2   0   1   84.29    9.80
   2   0  -1   73.99   12.20
  -2   0   1   89.09   12.10
   2   0  -1   69.49   11.30
  -2   0   1   83.39   10.40
   2   0  -1   73.29   10.50
  -2   0   1   83.89   12.20
   0   0  -1   -0.20    0.30
   0   0   1    0.80    0.40
   0   0   1   -0.30    0.30
   0   0   1    0.00    0.20
   0   0   1    0.00    0.40
   0   0  -1    0.00    0.30
   0   0  -1    0.20    0.80
   0   0  -1    0.00    0.20
   0   0  -1    0.00    0.20
   0   0  -1    0.20    0.20
   0   0   1    0.00    0.30
   0   0   1   -0.10    0.30
  -2   0  -1 9999.00 1020.40
  -2   0  -1 9035.10 1020.00
  -2   0  -1 9443.66 1019.20
  -2   0  -1 9949.40 1019.50
   2   0   1 9496.15 1020.30
   2   0   1 9633.94 1019.70
   2   0   1 9225.08 1018.90
   2   0   1 9109.19 1019.10
   2   0   1 9389.26 1019.40
  -2   0  -1 9771.32 1018.50
  -2   0  -1 9231.98 1019.70
  -2   0  -1 8308.27 1018.70
  -4   0  -1   65.69   12.00
   4   0   1   63.49   13.70
   4   0   1   59.09    9.90
  -4   0  -1   74.99   12.90
  -4   0  -1   71.29   24.00
   4   0   1   64.99   11.80
   4   0   1   74.59   12.50
  -4   0  -1   76.39   14.50
  -4   0  -1   68.99   10.20
  -6   0  -1  239.58   30.20
   6   0   1  230.38   27.40
  -6   0  -1  271.87   49.60
   6   0   1  216.48   29.10
  -6   0  -1  237.08   32.40
   6   0   1  211.18   29.90
  -6   0  -1  215.38   27.40
   6   0   1  244.38   32.90
  -8   0  -1 2078.49  206.78
  -8   0  -1 1852.41  224.88
   8   0   1 1819.12  206.68
  -8   0  -1 1913.81  210.58
   8   0   1 1687.63  208.18
  10   0   1   66.69   19.30
  10   0   1   63.79   18.30
 -10   0  -1   92.09   42.50
 -10   0  -1   74.49   21.20
  12   0   1   54.09   19.70
 -12   0  -1   87.79   24.00
 -12   0  -1   74.29   43.70
  12   0   1   65.79   24.70
  13  -1  -1  119.39   27.90
 -13  -1   1   87.59   50.79
  13  -1  -1   62.09   22.00
 -13  -1   1  141.39   30.70
  13   1  -1   70.49   24.90
 -13   1   1   82.69   51.39
  13   1  -1   50.29   21.30
 -11  -1   1  126.09   43.70
  11  -1  -1   16.60   14.80
  11  -1  -1   41.30   19.30
 -11  -1   1   87.39   23.70
 -11   1   1   97.09   47.60
  11   1  -1   24.20   16.90
  11   1  -1   40.80   16.20
  -9  -1   1   69.19   19.30
  -9  -1   1   86.79   16.30
   9  -1  -1   63.39   16.70
  -9  -1   1   83.69   35.50
   9  -1  -1   65.59   18.40
   9   1  -1   60.19   11.90
  -9   1   1   90.29   43.40
   9   1  -1   35.90   15.20
  -9   1   1   61.89   16.80
   9   1  -1   46.70   15.20
   7  -1  -1  131.89   18.20
  -7  -1   1  168.28   21.60
  -7  -1   1  175.78   26.20
  -7  -1   1  152.38   38.80
   7  -1  -1  145.39   23.40
   7  -1  -1  150.48   24.30
   7   1  -1  148.59   19.10
   7   1  -1  133.29   23.00
   7   1  -1  141.39   25.10
  -7   1   1  126.59   23.20
  -7   1   1  169.08   46.00
   7   1  -1  137.39   22.30
   7   1  -1  158.08   18.70
  -7   1   1  162.18   27.10
   5  -1  -1   28.90   10.20
  -5  -1   1   18.70   10.40
   5  -1  -1   34.20    6.20
  -5  -1   1   39.50    9.00
   5  -1  -1   44.90    6.70
  -5  -1   1   33.10   17.10
   5  -1  -1   31.90   10.00
   5  -1  -1   46.80   14.00
  -5   1   1   27.80   14.10
  -5   1   1   37.00   12.90
  -5   1   1   26.60   19.80
   5   1  -1   44.10    7.60
  -5   1   1   40.40    6.20
   5   1  -1   30.70    6.80
   5   1  -1   37.60    9.70
   5   1  -1   31.80    8.20
  -3  -1   1  262.47   34.60
   3  -1  -1  277.17   37.40
  -3  -1   1  279.37   38.00
   3  -1  -1  277.37   33.50
  -3  -1   1  306.17   33.30
   3  -1  -1  278.67   32.10
  -3  -1   1  313.87   34.20
   3  -1  -1  293.87   32.70
   3  -1  -1  293.27   34.00
  -3  -1   1  226.28   36.60
  -3   1   1  292.17   32.10
  -3   1   1  308.97   38.60
   3   1  -1  318.77   33.30
  -3   1   1  307.77   32.80
   3   1  -1  261.77   32.90
  -3   1   1  313.77   35.70
  -1  -1   1 1664.53  185.18
   1  -1  -1 1641.54  184.98
   1  -1  -1 1747.03  187.18
   1  -1  -1 1514.65  184.98
  -1  -1   1 1814.62  185.38
   1  -1  -1 1713.53  184.78
   1  -1  -1 1629.64  185.08
   1  -1  -1 1721.23  185.48
   1  -1  -1 1765.72  184.88
   1  -1  -1 1646.94  185.78
  -1  -1   1 1780.72  185.18
  -1   1   1 1577.44  184.98
  -1   1   1 1566.74  184.98
  -1   1   1 1701.73  187.18
  -1   1   1 1813.02  185.98
   1   1  -1 1769.02  185.28
  -1   1   1 1677.73  185.38
   1   1  -1 1798.82  184.68
   1   1  -1 1753.52  185.28
  -1   1   1 1632.14  184.68
   1   1  -1 1718.73  185.08
  -1  -1  -1   73.29    7.40
  -1  -1  -1   66.39    9.80
   1  -1   1   44.60   10.50
  -1  -1  -1   71.49    9.30
  -1  -1  -1   52.59    9.00
  -1  -1  -1   57.69    9.00
   1  -1   1   50.89    9.00
  -1  -1  -1   62.59    8.90
  -1  -1  -1   52.49    9.30
   1  -1   1   46.50    7.10
   1  -1   1   52.59    8.20
   1  -1   1   64.99    8.30
   1  -1   1   56.89    9.30
  -1  -1  -1   66.09    8.10
  -1   1  -1   57.69    8.10
  -1   1  -1   52.89    9.60
   1   1   1   59.59    8.80
   1   1   1   51.89    8.10
   1   1   1   57.39    9.00
  -1   1  -1   50.29    9.10
  -1   1  -1   50.49   11.00
   1   1   1   59.99    9.10
   1   1   1   46.00    7.30
   1   1   1   49.80    8.80
  -1   1  -1   46.50    7.70
   1   1   1   55.29    7.40
   1   1   1   51.09    8.80
  -3  -1  -1  365.46   47.50
  -3  -1  -1  409.46   44.20
  -3  -1  -1  328.57   48.00
   3  -1   1  394.26   47.20
  -3  -1  -1  447.26   43.10
   3  -1   1  399.26   43.20
  -3  -1  -1  419.66   45.00
   3  -1   1  372.96   43.80
   3  -1   1  367.96   44.50
   3   1   1  353.46   43.30
   3   1   1  406.76   44.10
  -3   1  -1  381.56   47.50
   3   1   1  349.57   43.30
   3   1   1  337.37   43.20
  -3   1  -1  381.66   42.70
  -3   1  -1  406.66   45.60
  -3   1  -1  374.16   45.30
  -3   1  -1  428.46   44.30
  -5  -1  -1    8.70   15.10
   5  -1   1    1.90    7.10
  -5  -1  -1   22.50    9.40
   5  -1   1   13.20    9.10
  -5  -1  -1    6.30   14.60
   5  -1   1   16.90   11.40
  -5  -1  -1   26.00    6.20
   5  -1   1   15.10    5.90
   5   1   1   19.10    7.20
  -5   1  -1   16.50   12.80
  -5   1  -1   25.70   10.90
  -5   1  -1   11.10    9.10
  -5   1  -1    5.60    7.70
   5   1   1   12.00    5.70
   5   1   1    8.50    7.40
   5   1   1   12.30    4.80
   7  -1   1   72.79   12.50
  -7  -1  -1   74.79   29.10
   7  -1   1   88.79   16.60
   7  -1   1   71.19   17.90
  -7  -1  -1  134.99   14.80
  -7  -1  -1   92.59   18.40
  -7   1  -1   79.39   14.50
   7   1   1   68.59   12.30
  -7   1  -1   66.79   16.90
   7   1   1   49.99   15.30
  -7   1  -1  106.39   39.40
   7   1   1   44.80   14.30
   7   1   1   39.40   14.70
  -7   1  -1   71.49   17.40
   7   1   1   72.19   10.00
   9  -1   1  182.48   26.90
  -9  -1  -1  147.29   28.50
   9  -1   1  153.58   21.80
  -9  -1  -1  182.88   48.30
   9  -1   1  150.08   28.30
   9   1   1  135.89   25.20
   9   1   1  157.88   22.00
  -9   1  -1  185.78   54.09
  -9   1  -1  169.98   28.40
  -9   1  -1  138.49   27.60
   9   1   1  112.69   24.60
  11  -1   1   53.09   22.20
 -11  -1  -1  129.59   27.80
 -11  -1  -1  117.29   46.30
  11  -1   1   56.19   19.60
 -11   1  -1  115.89   49.60
  11   1   1   56.19   21.50
  11   1   1   88.39   21.50
  12  -2  -1   71.59   20.20
 -12  -2   1  136.49   29.10
  12  -2  -1   55.09   22.60
  12  -2  -1   56.69   19.90
 -12  -2   1   49.10   39.50
  12   2  -1   75.99   19.50
  12   2  -1   59.89   21.80
 -12   2   1   55.99   46.30
 -10  -2   1  178.68   46.70
  10  -2  -1  123.29   26.50
  10  -2  -1  201.88   31.10
 -10  -2   1  205.68   33.50
 -10   2   1  125.29   54.49
 -10   2   1  163.18   32.90
  10   2  -1  135.19   27.40
  10   2  -1  155.18   27.40
  -8  -2   1  356.86   35.10
   8  -2  -1  252.67   36.00
  -8  -2   1  326.57   50.99
   8  -2  -1  288.17   38.30
  -8  -2   1  295.07   41.30
   8   2  -1  273.87   32.40
   8   2  -1  216.18   34.30
  -8   2   1  235.48   40.00
   8   2  -1  246.78   32.60
   8   2  -1  204.78   35.30
  -8   2   1  233.18   37.40
  -8   2   1  336.77   67.39
  -6  -2   1   19.80   15.90
   6  -2  -1    6.40    7.60
  -6  -2   1  -10.10   14.60
  -6  -2   1   16.80    8.10
  -6  -2   1   18.90   11.00
   6  -2  -1   19.20   11.00
  -6   2   1   23.50   17.00
   6   2  -1   20.80    7.40
   6   2  -1   20.10    8.00
  -6   2   1    3.50   13.20
   6   2  -1    8.80    8.00
  -6   2   1    6.00    5.80
  -4  -2   1  365.56   57.29
  -4  -2   1  462.15   55.09
   4  -2  -1  457.95   55.09
  -4  -2   1  564.44   61.29
  -4  -2   1  532.65   54.39
  -4  -2   1  521.75   56.09
   4  -2  -1  438.96   59.49
   4  -2  -1  433.26   54.39
   4   2  -1  486.05   54.29
  -4   2   1  486.85   57.09
  -4   2   1  476.45   53.89
  -4   2   1  506.25   61.49
   4   2  -1  460.75   54.49
   2  -2  -1   -5.00    5.70
  -2  -2   1    9.90    8.20
  -2  -2   1    6.70    5.50
  -2  -2   1    5.10    5.90
  -2  -2   1   13.40    6.10
  -2  -2   1   -5.10    5.80
   2  -2  -1    4.50    5.20
  -2  -2   1    3.40    4.80
   2  -2  -1    2.10    5.40
   2  -2  -1   -0.90    3.70
   2  -2  -1   -0.80    3.60
   2   2  -1   -3.00    5.90
  -2   2   1   -3.10    5.40
  -2   2   1    2.10    7.90
   2   2  -1    5.50    2.70
  -2   2   1    2.50    5.50
  -2   2   1    0.30    9.40
   2   2  -1    7.70    6.50
   2   2  -1    5.90    5.50
   0  -2   1 1094.79  112.99
   0  -2  -1 1022.50  112.39
   0  -2   1 1064.09  113.89
   0  -2   1 1080.79  114.19
   0  -2  -1  955.10  113.89
   0  -2   1 1224.58  113.19
   0  -2  -1  937.11  114.29
   0  -2  -1 1039.70  115.79
   0  -2  -1 1119.59  112.99
   0  -2   1  970.40  114.19
   0  -2  -1 1119.09  113.29
   0  -2   1 1197.98  116.49
   0   2   1  951.80  114.59
   0   2   1  902.71  112.59
   0   2   1  935.91  114.19
   0   2   1  974.10  115.99
   0   2   1  924.91  112.59
   0   2  -1 1085.89  114.89
   0   2  -1 1031.00  113.19
   0   2  -1 1020.00  116.09
   0   2  -1 1098.89  114.49
   2  -2   1  104.69   18.00
  -2  -2  -1  163.78   19.90
   2  -2   1  129.49   19.90
  -2  -2  -1  158.98   20.70
   2  -2   1  163.48   24.10
  -2  -2  -1  165.68   21.10
   2   2   1  160.78   20.70
  -2   2  -1  165.18   19.70
   2   2   1  158.58   18.30
  -2   2  -1  154.68   25.60
  -2   2  -1  142.69   21.90
  -2   2  -1  142.89   20.80
   2   2   1  159.48   20.30
   2   2   1  157.88   20.10
   4  -2   1  790.62   93.79
   4  -2   1  822.72   94.69
   4  -2   1  846.32   99.59
  -4  -2  -1  933.61   99.39
  -4  -2  -1  880.01   96.19
   4  -2   1  819.92   95.69
  -4   2  -1  887.21   93.99
  -4   2  -1  866.01   96.79
  -4   2  -1  797.62  100.29
   4   2   1  851.51   94.89
   4   2   1  864.41   94.59
  -4   2  -1  809.62   96.19
   4   2   1  814.32   94.49
   6  -2   1   45.90   12.70
   6  -2   1   45.10   14.30
  -6  -2  -1   60.89   23.10
  -6  -2  -1   60.69   15.50
  -6  -2  -1   23.10   16.20
  -6  -2  -1   67.69   11.60
   6  -2   1   51.49   10.10
   6   2   1   55.69   10.90
  -6   2  -1   52.99   14.80
  -6   2  -1   25.40   16.70
  -6   2  -1   48.50    7.80
  -6   2  -1   56.69   15.90
   6   2   1   63.99   11.50
   6   2   1   32.30   11.30
   8  -2   1  933.51  115.09
  -8  -2  -1 1137.69  126.69
   8  -2   1 1044.20  111.59
  -8  -2  -1 1066.99  116.79
   8  -2   1  984.60  113.99
  -8   2  -1 1075.49  117.89
   8   2   1  888.21  111.99
  -8   2  -1  847.12  112.49
  -8   2  -1 1172.08  138.09
  -8   2  -1 1071.49  123.09
  10  -2   1  160.48   27.70
  10  -2   1  161.18   30.40
 -10  -2  -1  200.68   49.50
 -10  -2  -1  200.08   33.60
 -10   2  -1  184.18   55.09
  10   2   1  160.88   23.90
  10   2   1  156.58   27.90
 -10   2  -1  139.59   32.40
  10   2   1  102.69   26.10
  12  -2   1    4.70   15.70
 -12  -2  -1   21.20   18.40
  12  -2   1   26.50   20.80
 -12  -2  -1    1.60   33.50
 -12   2  -1   40.90   46.00
  12   2   1    4.90   17.20
  12   2   1   18.00   16.20
  11  -3  -1  105.99   26.20
 -11  -3   1   91.69   38.80
  11  -3  -1   87.79   21.10
 -11  -3   1  101.69   26.50
  11  -3  -1   87.09   21.50
 -11   3   1  109.29   54.79
 -11   3   1   51.89   27.10
  11   3  -1   71.89   20.90
  11   3  -1   39.20   19.60
  -9  -3   1  452.15   65.09
  -9  -3   1  340.77   52.69
  -9  -3   1  468.35   46.40
   9  -3  -1  373.26   48.20
   9  -3  -1  320.17   44.90
   9  -3  -1  360.46   46.50
   9   3  -1  342.17   46.40
   9   3  -1  303.37   45.00
   9   3  -1  285.37   42.90
  -9   3   1  432.66   83.29
  -9   3   1  359.86   54.19
  -7  -3   1  128.39   31.20
   7  -3  -1  102.29   19.50
   7  -3  -1  132.89   22.70
  -7  -3   1  136.69   19.70
  -7  -3   1   89.89   21.40
   7  -3  -1   92.19   17.20
  -7  -3   1   55.19   21.20
  -7   3   1  115.99   25.00
   7   3  -1   84.59   17.00
  -7   3   1   78.49   14.80
   7   3  -1   82.09   17.20
   7   3  -1   80.79   16.60
  -7   3   1  110.69   30.60
  -5  -3   1   32.60   12.50
   5  -3  -1   33.80   11.30
  -5  -3   1   15.50   14.00
  -5  -3   1   50.89   19.30
  -5  -3   1   34.50   12.60
  -5  -3   1   32.90   10.50
   5  -3  -1   42.30   13.30
   5  -3  -1   23.60    9.20
  -5   3   1   52.29   21.60
   5   3  -1   43.50   11.10
  -5   3   1   35.60   14.80
   5   3  -1   47.90   11.30
   5   3  -1   73.49   16.50
   5   3  -1   18.00    9.60
  -5   3   1   19.10    9.90
   3  -3  -1  528.65   59.39
   3  -3  -1  510.05   59.09
  -3  -3   1  537.75   60.29
   3  -3  -1  487.15   57.69
   3  -3  -1  518.85   60.09
  -3  -3   1  446.06   60.49
  -3  -3   1  454.55   60.09
   3   3  -1  632.14   62.69
   3   3  -1  601.34   57.79
  -3   3   1  417.26   59.39
  -3   3   1  507.45   66.49
   3   3  -1  496.65   60.59
  -3   3   1  514.35   60.09
   3   3  -1  601.74   59.79
  -3   3   1  499.55   61.99
  -1  -3   1 1230.78  130.29
   1  -3  -1 1233.68  128.79
  -1  -3   1 1334.37  131.89
   1  -3  -1 1209.98  129.89
   1  -3  -1 1206.08  134.49
   1  -3  -1 1215.88  130.89
  -1  -3   1 1221.18  132.79
  -1  -3   1 1227.98  131.39
  -1   3   1 1190.58  131.99
   1   3  -1 1109.19  131.99
   1   3  -1 1170.48  128.79
  -1   3   1 1012.40  128.69
  -1   3   1 1160.68  132.09
  -1   3   1 1053.29  134.79
   1   3  -1 1139.29  133.19
   1   3  -1 1152.08  130.99
   1   3  -1 1174.88  129.29
   1  -3   1  245.88   28.80
  -1  -3  -1  280.17   30.20
   1  -3   1  233.28   28.60
  -1  -3  -1  220.28   29.10
  -1  -3  -1  258.17   28.40
   1  -3   1  243.18   26.90
   1  -3   1  230.28   32.40
  -1   3  -1  188.08   27.60
   1   3   1  209.68   28.70
  -1   3  -1  240.18   29.90
  -1   3  -1  197.08   29.70
   1   3   1  238.28   30.20
   1   3   1  197.08   31.20
  -1   3  -1  210.58   33.30
   1   3   1  226.98   25.60
   3  -3   1  174.48   22.60
  -3  -3  -1  156.28   26.10
   3  -3   1  144.19   20.80
   3  -3   1  197.58   24.80
  -3  -3  -1  153.48   24.00
  -3  -3  -1  141.39   23.90
   3  -3   1  141.19   19.60
   3   3   1  186.38   24.60
  -3   3  -1  177.48   31.50
  -3   3  -1  202.48   27.20
   3   3   1  162.98   24.00
  -3   3  -1  192.68   24.40
   3   3   1  149.09   24.20
  -3   3  -1  149.88   24.10
   3   3   1  189.98   21.30
   5  -3   1    0.20    7.60
  -5  -3  -1  -14.60    8.00
  -5  -3  -1    0.00   14.20
  -5  -3  -1    0.20   10.90
  -5  -3  -1   13.50   11.40
   5  -3   1   12.40    8.30
   5   3   1   -0.10    8.00
  -5   3  -1    8.50   10.60
  -5   3  -1    3.50   14.70
  -5   3  -1   11.90   11.80
   5   3   1   -5.40    6.80
   5   3   1    3.60    6.60
  -5   3  -1    2.70    6.80
   5   3   1   -5.30    7.50
  -7  -3  -1   90.69   26.10
   7  -3   1  158.28   23.80
   7  -3   1  120.69   24.90
  -7  -3  -1  114.39   24.80
  -7  -3  -1  207.58   36.70
  -7   3  -1  122.09   32.50
   7   3   1  171.08   22.70
   7   3   1   98.49   20.80
   7   3   1  133.09   21.20
  -7   3  -1  153.28   27.50
   9  -3   1    4.80   14.40
  -9  -3  -1  -12.20   25.00
  -9  -3  -1   12.20   14.20
   9  -3   1    2.00   12.40
  -9   3  -1   32.20   37.60
  -9   3  -1    2.40   17.70
   9   3   1    0.10    9.90
   9   3   1   11.50   11.70
   9   3   1   15.20    9.70
  -9   3  -1   13.80   24.50
  11  -3   1   -9.10   16.80
  11  -3   1   21.70   15.40
 -11  -3  -1    3.90   15.80
 -11   3  -1   -8.60   23.00
  11   3   1   14.50   13.00
 -11   3  -1   43.00   42.40
  11   3   1   17.60   16.10
 -10  -4   1  -18.20   31.50
  10  -4  -1    3.10   16.70
  10  -4  -1   -7.50   12.00
  10  -4  -1    7.60   14.00
 -10  -4   1   -8.40   15.70
  10   4  -1    8.50   10.60
 -10   4   1    7.20   41.80
  10   4  -1    4.30   15.00
 -10   4   1    7.40   23.00
  10   4  -1   -9.20   11.20
  -8  -4   1   22.70   16.80
  -8  -4   1   34.70   17.20
   8  -4  -1   19.30   13.40
   8  -4  -1   22.20   13.60
  -8  -4   1   62.79   31.50
   8  -4  -1   32.20   12.30
  -8   4   1   33.40   21.40
   8   4  -1    5.50   11.30
   8   4  -1   26.80   12.40
  -8   4   1   26.10   28.50
   8   4  -1   26.50   12.60
   6  -4  -1   76.29   13.60
  -6  -4   1   46.10   16.30
   6  -4  -1   44.70   13.50
   6  -4  -1   61.89   14.80
  -6  -4   1   56.89   16.50
   6  -4  -1   57.19   17.50
  -6  -4   1   13.40   14.20
  -6  -4   1  101.59   30.10
   6   4  -1   41.20   14.30
  -6   4   1   23.70   21.20
  -6   4   1   15.70   16.70
   6   4  -1   78.69   16.00
  -6   4   1   64.79   14.70
   6   4  -1   39.80   14.70
   6   4  -1   63.19   18.00
  -4  -4   1   91.49   19.70
   4  -4  -1  118.99   21.10
   4  -4  -1  123.29   15.30
  -4  -4   1   58.69   18.00
   4  -4  -1  117.69   18.90
  -4  -4   1  108.09   20.10
   4  -4  -1  108.69   18.20
   4   4  -1  113.29   19.70
   4   4  -1  126.99   18.60
   4   4  -1  124.59   22.80
   4   4  -1   83.29   19.20
  -4   4   1  102.89   27.70
  -4   4   1   86.69   18.70
  -4   4   1   88.59   22.00
   4   4  -1  125.89   14.80
  -4   4   1  118.69   20.00
   2  -4  -1 1143.49  120.39
   2  -4  -1 1102.09  121.79
  -2  -4   1 1042.60  122.29
  -2  -4   1 1229.58  123.29
  -2  -4   1 1106.79  121.39
   2  -4  -1 1098.29  121.39
   2  -4  -1 1135.49  118.49
  -2   4   1  903.11  120.09
   2   4  -1 1112.19  119.29
  -2   4   1 1062.99  122.69
   2   4  -1 1087.19  121.89
   2   4  -1 1053.19  123.09
  -2   4   1  993.40  123.29
  -2   4   1 1018.20  127.69
   2   4  -1 1056.09  124.59
   0  -4  -1 1984.50  209.38
   0  -4  -1 1920.41  204.28
   0  -4  -1 2215.18  205.28
   0  -4  -1 1872.51  205.98
   0  -4   1 2210.38  204.68
   0  -4   1 2007.10  206.38
   0  -4   1 1965.90  204.08
   0  -4   1 1892.11  206.98
   0  -4  -1 1940.31  207.28
   0   4   1 1770.42  206.58
   0   4   1 1751.02  206.88
   0   4  -1 1617.54  206.08
   0   4  -1 1687.43  209.68
   0   4  -1 1671.23  203.98
   0   4  -1 1913.01  207.38
   0   4   1 1579.04  203.18
   0   4   1 1689.53  209.48
   2  -4   1  265.47   33.20
  -2  -4  -1  280.77   35.70
  -2  -4  -1  286.97   36.50
   2  -4   1  273.77   35.30
  -2  -4  -1  319.67   36.90
  -2  -4  -1  336.17   36.60
   2  -4   1  245.38   35.10
   2   4   1  303.37   35.40
  -2   4  -1  298.87   43.10
  -2   4  -1  289.57   35.70
   2   4   1  254.17   35.20
   2   4   1  231.38   38.50
  -2   4  -1  241.38   38.80
   2   4   1  290.97   31.30
   2   4   1  242.88   35.50
  -2   4  -1  242.08   34.40
   4  -4   1    5.30    7.80
  -4  -4  -1    2.60   10.90
   4  -4   1   -6.70    9.80
   4  -4   1   18.40   12.20
   4  -4   1    3.60    5.60
  -4  -4  -1   -6.70   10.80
  -4  -4  -1   16.00   10.60
   4   4   1    7.30   10.70
   4   4   1   -4.20    8.90
  -4   4  -1   -6.00    8.40
   4   4   1   11.50    9.50
   4   4   1   11.60    5.00
  -4   4  -1    9.30   17.50
   4   4   1    4.60    8.70
  -4   4  -1   -4.90    9.90
  -4   4  -1   16.60   13.10
  -6  -4  -1   27.30   17.20
  -6  -4  -1  119.09   27.80
   6  -4   1   54.39   12.00
  -6  -4  -1   34.50   15.20
   6  -4   1   48.00   13.90
   6  -4   1   80.59   19.90
  -6  -4  -1   56.69   18.00
   6   4   1   58.59   13.00
  -6   4  -1   71.49   25.80
   6   4   1   52.29   14.50
  -6   4  -1   91.09   22.80
  -6   4  -1   49.99   13.40
   6   4   1   56.59   15.60
   6   4   1   38.50   13.70
   6   4   1   55.39   15.70
  -6   4  -1   37.60   16.10
   8  -4   1  232.38   41.60
  -8  -4  -1  316.47   45.10
   8  -4   1  312.17   38.10
  -8  -4  -1  178.18   41.80
   8   4   1  322.97   37.80
   8   4   1  261.77   36.90
   8   4   1  324.97   37.80
  -8   4  -1  298.67   55.99
  -8   4  -1  357.66   48.70
  10  -4   1   52.39   18.30
 -10  -4  -1   75.49   23.20
  10  -4   1   49.10   21.10
 -10   4  -1   94.59   51.59
  10   4   1   69.89   21.60
  10   4   1   27.30   15.80
 -10   4  -1   93.49   30.50
  10   4   1   37.00   14.80
  -9  -5   1   42.80   22.60
  -9  -5   1   34.20   21.30
   9  -5  -1   57.29   22.00
   9  -5  -1   51.89   17.60
   9   5  -1   54.79   17.00
  -9   5   1   99.59   32.40
   9   5  -1   15.80   14.80
   7  -5  -1   23.10   14.40
  -7  -5   1  -22.50   13.10
  -7  -5   1   13.60   14.50
   7  -5  -1   19.30   13.20
   7  -5  -1   -3.60   14.50
  -7  -5   1   15.30   15.10
  -7   5   1  -11.30   17.90
  -7   5   1   30.30   26.30
   7   5  -1   27.00   14.00
  -7   5   1    4.40   20.60
   7   5  -1   -1.50   12.40
   5  -5  -1    6.20   10.00
  -5  -5   1   -6.40   10.60
   5  -5  -1   20.80   12.60
   5  -5  -1   14.80   12.90
  -5  -5   1   16.30   14.10
  -5  -5   1   16.00   14.40
   5   5  -1    2.80   11.10
  -5   5   1  -15.00   14.50
   5   5  -1  -13.80   11.30
   5   5  -1   -5.80   14.60
  -5   5   1   -3.30   10.80
  -5   5   1  -16.90   20.30
   5   5  -1   -1.70    7.40
   3  -5  -1  234.58   33.80
  -3  -5   1  202.08   31.90
   3  -5  -1  190.78   27.60
   3  -5  -1  238.68   32.40
  -3  -5   1  191.48   31.20
  -3  -5   1  180.98   32.20
  -3   5   1  233.58   37.10
   3   5  -1  235.68   26.20
   3   5  -1  178.08   32.30
  -3   5   1  200.68   33.00
   3   5  -1  213.68   31.70
  -3   5   1  238.28   45.00
   3   5  -1  228.18   37.70
  -3   5   1  227.08   30.80
  -1  -5   1   93.49   19.30
  -1  -5   1   88.59   19.30
   1  -5  -1  108.19   16.70
   1  -5  -1   69.79   14.90
   1  -5  -1   85.69   20.00
  -1  -5   1   87.79   16.70
   1  -5  -1   96.99   18.60
   1   5  -1   84.89   25.10
  -1   5   1  103.89   22.80
  -1   5   1   87.59   20.30
   1   5  -1  103.59   21.40
   1   5  -1   98.29   20.40
   1   5  -1   86.89   14.10
  -1   5   1   85.29   27.50
  -1   5   1   92.99   14.60
   1  -5   1   44.70   10.60
   1  -5   1   45.50   13.80
   1  -5   1   38.90   14.60
  -1  -5  -1   26.30   13.70
   1  -5   1   45.30   10.40
  -1  -5  -1   47.00   13.50
  -1  -5  -1   36.50   13.20
  -1   5  -1   53.29   17.00
   1   5   1   42.80   14.90
   1   5   1   60.29   21.30
  -1   5  -1   53.89   16.60
  -1   5  -1   46.90   11.00
  -1   5  -1   43.50   21.00
   1   5   1   39.50   15.20
  -3  -5  -1   92.19   20.40
  -3  -5  -1   45.40   17.20
   3  -5   1   56.19   16.70
  -3  -5  -1   87.99   19.30
   3  -5   1   76.49   14.40
   3  -5   1   79.29   17.80
  -3   5  -1   88.19   17.60
   3   5   1   81.49   17.00
   3   5   1   68.39   17.40
  -3   5  -1   67.79   21.10
   3   5   1   72.79   20.80
  -3   5  -1   65.09   27.40
  -3   5  -1   53.59   17.00
   3   5   1   50.39   17.10
   5  -5   1   42.00   16.50
  -5  -5  -1   28.70   14.90
   5  -5   1   48.30   15.70
  -5  -5  -1   32.50   16.70
  -5  -5  -1   29.40   16.60
   5  -5   1   21.60   11.30
   5   5   1   35.70   14.40
  -5   5  -1   46.50   16.70
   5   5   1   17.70   12.90
  -5   5  -1   21.40   22.50
   5   5   1   19.20   15.60
  -5   5  -1   34.10   18.80
  -5   5  -1   56.09   14.60
   5   5   1   25.10   13.50
   7  -5   1   33.00   18.60
  -7  -5  -1   -3.80   14.70
   7  -5   1   18.80   12.40
   7  -5   1   22.20   14.70
  -7  -5  -1   10.30   17.10
   7   5   1   24.90   13.20
  -7   5  -1   53.19   51.29
  -7   5  -1   11.10   20.60
   7   5   1   15.20   12.40
   7   5   1   20.10   13.80
   9  -5   1   -2.40   16.60
   9  -5   1   24.00   14.50
  -9  -5  -1   36.20   21.90
  -9  -5  -1  -18.50   15.20
   9  -5   1   11.20   17.00
  -9   5  -1   -7.00   21.70
   9   5   1    3.30   13.10
   9   5   1   20.60   15.00
   8  -6  -1   19.80   15.30
  -8  -6   1    0.00   18.70
  -8  -6   1   16.50   19.80
  -8  -6   1   -6.00   17.10
   8  -6  -1   22.10   19.40
   8   6  -1   21.80   16.10
  -8   6   1    4.60   23.70
   8   6  -1   21.90   14.50
   8   6  -1  -17.80   12.50
  -6  -6   1   59.49   21.40
  -6  -6   1  137.99   26.70
  -6  -6   1   46.20   20.70
   6  -6  -1  109.79   25.30
   6  -6  -1  100.59   19.30
   6  -6  -1   90.09   22.30
   6   6  -1   99.59   22.10
  -6   6   1   88.09   21.40
  -6   6   1   79.79   27.60
   6   6  -1   71.79   21.10
   4  -6  -1  241.48   27.70
   4  -6  -1  210.88   32.00
  -4  -6   1  181.78   31.50
  -4  -6   1  214.68   33.60
   4  -6  -1  212.98   33.20
  -4  -6   1  136.79   30.80
   4   6  -1  188.68   33.50
   4   6  -1  163.48   36.10
   4   6  -1  201.78   31.10
  -4   6   1  147.49   40.10
   4   6  -1  212.98   32.50
  -4   6   1  145.59   31.40
  -4   6   1  179.18   37.30
  -2  -6   1   70.29   18.00
   2  -6  -1   82.49   19.00
   2  -6  -1   79.99   16.20
   2  -6  -1   85.79   23.80
  -2  -6   1   86.39   21.30
   2  -6  -1   81.99   17.70
  -2  -6   1   79.99   20.30
  -2   6   1   81.19   24.50
   2   6  -1   71.89   21.60
  -2   6   1   72.39   19.60
   2   6  -1   78.29   25.00
  -2   6   1   67.99   29.00
   2   6  -1   80.89   20.40
   0  -6  -1    6.10   13.80
   0  -6   1   -6.60   10.30
   0  -6  -1   -6.70   10.40
   0  -6   1   11.10   12.40
   0  -6  -1   13.10   11.90
   0   6  -1    5.00   13.50
   0   6   1    5.50   17.90
   0   6   1    2.70   13.20
   0   6   1   -1.50   17.00
   0   6  -1   -1.30   16.40
   0   6  -1   17.30   18.40
   2  -6   1   32.80   14.80
  -2  -6  -1   20.00   13.80
   2  -6   1    8.20   10.30
   2  -6   1   16.10   13.90
  -2  -6  -1   26.90   14.70
  -2  -6  -1   17.10   13.20
  -2   6  -1   34.10   15.50
  -2   6  -1   27.90   11.40
  -2   6  -1   13.10   18.40
   2   6   1   19.80   19.00
   2   6   1   20.50   15.30
   2   6   1   15.50   16.30
  -2   6  -1   27.30   24.20
   2   6   1   13.40   11.10
   4  -6   1   26.80   11.40
  -4  -6  -1   28.90   16.80
   4  -6   1   32.20   15.80
  -4  -6  -1   30.00   15.40
  -4  -6  -1   13.10   15.30
   4  -6   1   34.20   16.70
  -4   6  -1   16.10   18.80
   4   6   1   46.60   15.60
  -4   6  -1   48.60   15.50
  -4   6  -1   77.09   30.50
   4   6   1   11.70   14.40
   4   6   1   33.30   15.60
   4   6   1   41.50   22.20
  -4   6  -1   17.50   15.30
   6  -6   1   53.49   18.20
  -6  -6  -1   38.70   19.90
  -6  -6  -1   31.30   19.50
   6  -6   1   53.69   21.90
   6  -6   1   66.49   17.10
  -6  -6  -1   54.99   20.70
  -6   6  -1   82.29   19.90
   6   6   1   52.49   18.20
  -6   6  -1   45.70   24.60
   6   6   1   46.70   17.90
  -8  -6  -1   89.69   28.40
   8  -6   1  142.39   25.40
  -8  -6  -1  191.28   35.30
   8  -6   1  106.49   28.70
   8  -6   1  112.39   26.50
  -8   6  -1   72.59   31.60
   8   6   1   64.49   21.80
   8   6   1  101.69   24.60
   8   6   1  128.79   25.10
   7  -7  -1   24.70   17.70
  -7  -7   1   23.30   20.30
  -7  -7   1   38.10   21.50
  -7  -7   1   27.10   21.10
   7  -7  -1   18.70   21.50
   7   7  -1   20.60   17.90
   7   7  -1   31.30   19.00
  -7   7   1   53.09   30.70
  -5  -7   1   56.99   21.80
   5  -7  -1   82.79   19.10
  -5  -7   1  137.89   27.70
  -5  -7   1   85.59   24.80
   5  -7  -1   78.59   22.20
   5   7  -1  116.99   23.50
  -5   7   1  138.29   33.70
  -5   7   1  122.09   26.80
   5   7  -1   32.20   19.80
  -3  -7   1  154.48   35.10
   3  -7  -1  194.98   28.00
   3  -7  -1  197.38   37.70
   3  -7  -1  153.68   30.00
  -3  -7   1  156.08   31.90
   3   7  -1  167.18   33.90
  -3   7   1  174.28   33.60
   3   7  -1  155.18   33.00
   3   7  -1  160.68   29.10
   3   7  -1  148.99   37.00
  -3   7   1  231.28   41.50
   1  -7  -1  140.69   23.60
   1  -7  -1  139.29   32.90
  -1  -7   1  119.39   27.20
   1  -7  -1  145.39   27.50
  -1  -7   1  104.59   28.50
   1   7  -1  157.78   38.90
   1   7  -1  144.99   30.20
  -1   7   1  141.49   30.50
   1   7  -1  133.59   30.20
  -1   7   1   90.49   33.50
  -1   7   1  142.89   30.10
  -1  -7  -1   39.80   18.40
   1  -7   1   41.30   16.80
   1  -7   1   29.50   17.50
  -1  -7  -1   22.00   17.60
   1  -7   1   30.80   12.80
   1   7   1   49.80   28.00
   1   7   1   43.10   19.20
   1   7   1   33.00   12.30
  -1   7  -1   32.60   19.10
  -1   7  -1   18.10   21.20
  -1   7  -1   53.79   45.90
   1   7   1   34.80   21.00
   3  -7   1   81.89   24.90
  -3  -7  -1   57.49   22.90
   3  -7   1  121.79   25.30
  -3  -7  -1   91.49   23.80
   3  -7   1   86.39   18.00
  -3  -7  -1   67.09   23.00
  -3   7  -1  102.89   29.70
   3   7   1  117.49   26.60
   3   7   1   85.39   24.80
  -3   7  -1   96.49   24.60
   3   7   1  105.59   22.00
   5  -7   1  123.69   27.10
  -5  -7  -1   87.69   26.30
   5  -7   1  112.69   28.60
   5  -7   1   64.49   18.50
  -5  -7  -1   72.49   25.70
  -5  -7  -1   89.99   25.40
  -5   7  -1  101.79   24.90
   5   7   1   85.49   25.10
   5   7   1  126.39   23.70
  -5   7  -1  119.89   32.50
  -7  -7  -1   60.19   26.90
   7  -7   1   22.70   21.40
  -7  -7  -1   -0.40   19.90
   7  -7   1   40.90   22.90
  -7  -7  -1   37.30   23.30
  -7   7  -1   37.20   29.10
   7   7   1   31.80   18.80
   7   7   1    9.30   17.60
   4  -8  -1  232.88   45.90
   4  -8  -1  244.38   38.00
  -4  -8   1  116.49   33.50
  -4  -8   1  118.59   32.40
   4   8  -1  152.98   29.60
   4   8  -1  201.38   38.60
  -4   8   1  200.38   36.60
  -4   8   1  116.59   36.80
   2  -8  -1  213.48   42.90
  -2  -8   1  136.39   34.20
   2  -8  -1  152.08   33.70
  -2  -8   1  143.49   33.00
   2  -8  -1  182.38   29.00
  -2   8   1  184.68   36.00
   2   8  -1  123.59   27.50
   2   8  -1  147.29   35.10
  -2   8   1  148.99   38.00
   2   8  -1  126.99   35.40
   0  -8  -1   60.49   24.10
   0  -8  -1   81.09   24.10
   0  -8   1   71.39   26.50
   0  -8   1   49.30   22.50
   0   8   1   37.40   16.00
   0   8   1   25.00   25.60
   0   8  -1   50.09   25.20
   0   8   1   -1.50   18.50
   0   8  -1   47.50   23.90
   2  -8   1   74.29   26.00
   2  -8   1  112.39   27.20
  -2  -8  -1   65.19   26.20
  -2  -8  -1   37.30   23.30
   2   8   1  127.09   33.90
   2   8   1   96.79   27.90
  -2   8  -1   98.89   27.10
  -2   8  -1   62.09   28.30
   2   8   1  104.79   22.60
   4  -8   1   72.79   24.00
   4  -8   1   36.20   22.00
  -4  -8  -1   12.20   19.40
  -4  -8  -1    5.40   20.10
   4   8   1   43.70   20.70
  -4   8  -1   14.80   25.60
   4   8   1   14.90   15.10
  -4   8  -1  -17.40   16.50
 -12   0   2   45.10   42.00
  12   0  -2   12.80   13.50
  12   0  -2   19.70   20.80
 -10   0   2   19.80   14.80
  10   0  -2    1.10   13.50
  10   0  -2  -10.60   10.40
 -10   0   2    0.80   32.60
  -8   0   2   84.79   18.70
   8   0  -2   79.99   17.60
  -8   0   2  104.39   21.20
  -8   0   2  137.39   40.90
   8   0  -2  104.29   19.20
   8   0  -2   98.29   13.90
  -6   0   2  140.39   21.80
   6   0  -2  113.69   22.80
  -6   0   2  190.88   37.30
   6   0  -2  155.68   17.10
   6   0  -2  128.49   17.20
  -6   0   2  153.18   23.70
   6   0  -2  139.49   21.20
   6   0  -2  131.39   21.00
   4   0  -2  103.99   14.30
  -4   0   2   83.29   15.50
  -4   0   2  114.59   25.70
   4   0  -2   93.29   11.90
   4   0  -2  108.39   14.40
  -4   0   2   90.39   14.90
   4   0  -2   78.89   11.00
   2   0  -2 1475.25  164.98
   2   0  -2 1536.75  164.88
  -2   0   2 1543.85  164.88
  -2   0   2 1416.36  168.08
  -2   0   2 1375.36  165.48
   2   0  -2 1639.94  164.68
   2   0  -2 1494.15  164.58
  -2   0   2 1624.04  164.68
   2   0  -2 1454.65  164.98
   0   0   2  151.68   17.20
   0   0  -2  119.69   17.30
   0   0   2  158.28   17.00
   0   0   2  149.39   17.50
   0   0  -2  154.58   16.80
   0   0  -2  151.08   17.10
   0   0  -2  148.19   17.40
   0   0   2  170.58   17.10
   0   0   2  166.68   17.10
   0   0   2  164.98   16.90
   0   0  -2  128.59   17.00
   0   0  -2  158.58   17.00
   0   0   2  125.39   17.20
   0   0  -2  158.78   17.20
  -2   0  -2 2536.65  265.87
   2   0   2 2355.36  264.87
  -2   0  -2 2471.05  264.37
  -2   0  -2 2313.87  265.67
   2   0   2 2315.87  264.27
   2   0   2 2394.76  265.37
   2   0   2 2599.24  264.77
  -2   0  -2 2303.37  265.17
  -2   0  -2 2459.45  264.87
   2   0   2 2527.05  265.57
  -4   0  -2    6.50    8.20
  -4   0  -2    9.70    3.50
  -4   0  -2   15.50    6.50
   4   0   2    3.50    5.00
   4   0   2    5.80    7.70
  -4   0  -2    6.70    8.10
   4   0   2    4.80    4.80
  -4   0  -2    7.60    7.50
   4   0   2   -8.30    5.90
  -6   0  -2  122.19   20.50
  -6   0  -2  171.08   39.00
  -6   0  -2  142.59   17.20
   6   0   2  139.59   19.30
   6   0   2  159.08   25.00
   6   0   2  113.19   21.50
   6   0   2  128.19   20.80
  -6   0  -2  131.79   22.40
   8   0   2  306.37   40.60
  -8   0  -2  306.17   63.09
  -8   0  -2  375.46   47.10
   8   0   2  357.26   46.20
   8   0   2  310.47   38.60
   8   0   2  293.67   42.00
 -10   0  -2  204.88   32.60
  10   0   2  150.38   26.50
 -10   0  -2  130.39   47.20
  10   0   2  118.99   26.40
  12   0   2    0.50   19.20
 -12   0  -2   21.00   37.50
  12   0   2  -16.50   13.60
 -12   0  -2  -13.50   17.90
 -13  -1   2   18.80   41.20
  13  -1  -2   57.29   24.50
  13  -1  -2   75.09   22.00
  13  -1  -2   17.40   14.20
  13   1  -2   59.39   22.70
  13   1  -2   36.20   18.90
 -13   1   2   87.29   52.29
  11  -1  -2   16.20   15.00
 -11  -1   2   81.19   21.80
 -11  -1   2   65.09   41.80
  11  -1  -2   46.80   18.70
  11   1  -2   45.90   14.30
 -11   1   2   55.39   43.40
  11   1  -2   46.10   18.80
  -9  -1   2   37.50   29.90
   9  -1  -2    9.60   12.90
  -9  -1   2   51.89   15.80
  -9  -1   2   38.20   13.10
   9  -1  -2   42.80   14.60
   9   1  -2   28.40   14.60
   9   1  -2   15.60   12.20
  -9   1   2   36.70   14.50
  -9   1   2   97.39   43.10
   9   1  -2   24.30    8.10
   7  -1  -2  211.98   25.90
  -7  -1   2  262.87   30.00
  -7  -1   2  257.17   47.50
   7  -1  -2  199.18   29.70
   7  -1  -2  225.88   26.00
  -7  -1   2  252.37   34.90
   7  -1  -2  229.18   30.30
  -7   1   2  222.88   30.70
   7   1  -2  221.08   26.90
   7   1  -2  250.27   30.10
  -7   1   2  251.87   53.09
   7   1  -2  231.48   28.90
  -7   1   2  212.18   33.80
   7   1  -2  202.28   26.80
  -5  -1   2  263.67   31.40
   5  -1  -2  234.28   31.60
  -5  -1   2  254.37   33.50
   5  -1  -2  249.08   31.90
   5  -1  -2  220.08   36.30
  -5  -1   2  269.67   40.40
   5  -1  -2  263.57   29.00
  -5   1   2  285.37   29.10
  -5   1   2  311.37   51.79
  -5   1   2  255.87   29.90
  -5   1   2  293.57   34.70
   5   1  -2  236.88   29.90
   5   1  -2  257.17   31.20
   5   1  -2  242.28   30.80
  -3  -1   2   77.29   16.60
  -3  -1   2   67.89   11.30
  -3  -1   2   66.69   12.20
  -3  -1   2   79.49   17.30
   3  -1  -2   79.59   11.70
   3  -1  -2   53.99   10.50
   3  -1  -2   66.69   16.00
  -3  -1   2   83.09   12.20
   3  -1  -2   95.19   12.50
  -3   1   2   77.79   14.10
   3   1  -2   87.29   11.10
  -3   1   2   68.59   22.90
  -3   1   2   68.99   17.40
  -3   1   2   57.59    8.30
  -3   1   2   79.09   10.80
   1  -1  -2 4698.33  501.65
  -1  -1   2 4355.96  499.55
   1  -1  -2 4328.77  499.45
  -1  -1   2 4629.74  499.75
   1  -1  -2 4743.93  499.25
   1  -1  -2 4659.53  500.65
   1  -1  -2 4799.52  499.45
  -1  -1   2 4940.71  499.85
   1  -1  -2 4499.75  500.35
   1  -1  -2 4489.25  499.45
  -1   1   2 4249.57  499.35
  -1   1   2 4769.42  500.15
  -1   1   2 4522.35  501.65
  -1   1   2 4421.46  499.15
   1   1  -2 4296.97  499.25
  -1   1   2 4146.08  499.35
   1   1  -2 5219.68  499.45
  -1   1   2 4513.05  500.35
   1   1  -2 4647.14  500.25
   1   1  -2 4647.83  499.55
  -1   1   2 4920.21  499.45
  -1  -1  -2 3181.08  335.17
  -1  -1  -2 3208.88  335.87
  -1  -1  -2 3335.47  336.47
  -1  -1  -2 3280.77  334.87
  -1  -1  -2 2880.81  335.27
  -1  -1  -2 2928.51  335.97
   1  -1   2 3211.08  334.87
  -1  -1  -2 3182.58  335.37
   1  -1   2 3478.55  337.67
  -1  -1  -2 3445.16  335.97
   1  -1   2 2833.92  335.17
   1  -1   2 3032.80  335.67
   1  -1   2 2872.21  335.87
  -1   1  -2 2999.50  337.17
  -1   1  -2 2979.10  334.87
   1   1   2 2872.61  335.27
  -1   1  -2 3140.49  336.07
  -1   1  -2 2845.02  335.07
   1   1   2 3102.09  335.97
   1   1   2 2986.90  334.97
  -1   1  -2 2882.21  335.97
  -1   1  -2 3296.97  335.57
   1   1   2 3035.80  335.17
   1   1   2 2976.90  335.67
  -3  -1  -2 1769.02  217.28
   3  -1   2 1945.71  214.68
   3  -1   2 1918.91  213.88
  -3  -1  -2 1829.72  217.08
  -3  -1  -2 1988.60  214.78
   3  -1   2 2001.90  213.68
   3  -1   2 2195.78  217.28
  -3  -1  -2 1853.81  214.48
  -3   1  -2 1980.50  214.08
  -3   1  -2 2001.80  214.88
   3   1   2 1963.90  212.98
   3   1   2 2186.68  214.48
   3   1   2 1884.61  213.78
  -3   1  -2 2025.00  217.18
  -3   1  -2 1675.73  214.78
   3   1   2 1938.11  212.88
   3   1   2 2109.49  213.78
   3   1   2 1908.01  213.58
  -5  -1  -2  102.29   25.80
   5  -1   2   92.39   15.60
  -5  -1  -2   73.29   22.40
   5  -1   2   81.29   17.00
  -5  -1  -2   65.99   15.70
  -5  -1  -2   99.49   12.30
   5  -1   2   95.59   19.40
   5  -1   2  116.39   14.70
   5   1   2   70.19   15.60
  -5   1  -2   91.99   16.10
   5   1   2   71.89   15.10
   5   1   2   85.39   14.00
  -5   1  -2  121.19   22.70
  -5   1  -2   81.99   17.70
  -5   1  -2   90.59   16.70
   5   1   2  103.89   12.90
   7  -1   2  300.97   38.00
   7  -1   2  325.27   39.90
   7  -1   2  326.57   41.60
  -7  -1  -2  359.86   53.59
  -7  -1  -2  328.77   44.10
   7   1   2  282.97   39.50
  -7   1  -2  339.57   42.50
   7   1   2  324.07   38.30
   7   1   2  289.97   40.40
   7   1   2  300.57   35.50
  -7   1  -2  295.47   37.60
  -7   1  -2  381.06   42.60
  -7   1  -2  306.57   46.40
  -7   1  -2  411.36   68.39
   7   1   2  352.76   42.30
  -9  -1  -2   29.00   15.70
   9  -1   2   34.60   11.10
   9  -1   2   26.30   13.80
  -9  -1  -2   18.70   31.70
   9  -1   2   51.79   17.90
  -9   1  -2   18.20   13.60
  -9   1  -2   13.20   14.50
   9   1   2   43.70   10.70
  -9   1  -2   48.40   38.30
   9   1   2   31.30   14.40
   9   1   2   27.70   11.80
 -11  -1  -2    6.90   14.10
  11  -1   2  -12.20   15.70
  11  -1   2   -3.60   13.10
 -11  -1  -2   49.30   36.90
 -11   1  -2   -1.20   14.20
  11   1   2   10.60   15.90
 -11   1  -2   44.20   40.40
  11   1   2   15.90   14.50
  12  -2  -2  120.99   28.30
 -12  -2   2  117.69   46.40
 -12  -2   2  200.08   34.80
  12  -2  -2  109.59   25.50
  12  -2  -2  117.19   25.10
  12   2  -2   84.99   25.90
  12   2  -2  149.79   27.10
 -12   2   2  167.98   60.19
  10  -2  -2   62.39   18.40
  10  -2  -2   56.99   17.20
 -10  -2   2   43.80   36.30
 -10  -2   2   27.10   15.20
  10  -2  -2   37.90   15.20
  10   2  -2   42.80   12.10
 -10   2   2   17.80   20.20
 -10   2   2   21.20   26.50
  10   2  -2   15.40   13.60
  10   2  -2   28.50   14.90
 -10   2   2   48.40   41.80
  -8  -2   2   82.49   16.10
   8  -2  -2   68.49   15.40
  -8  -2   2   78.09   19.40
   8  -2  -2   65.19   16.90
  -8  -2   2   40.60   27.20
   8   2  -2   45.70   14.20
   8   2  -2   47.20   11.40
  -8   2   2   59.99   16.70
   8   2  -2   49.40   14.50
  -8   2   2   31.10   36.00
   8   2  -2   56.29   11.00
  -8   2   2   82.79   21.60
  -6  -2   2  205.28   26.70
   6  -2  -2  218.08   26.70
   6  -2  -2  202.38   27.70
   6  -2  -2  189.18   28.50
  -6  -2   2  165.38   34.90
  -6  -2   2  238.18   37.70
  -6  -2   2  205.28   30.70
  -6   2   2  203.28   25.00
  -6   2   2  228.08   39.40
  -6   2   2  275.17   53.19
  -6   2   2  204.08   32.30
   6   2  -2  205.28   26.00
   6   2  -2  179.58   25.80
   6   2  -2  178.98   25.40
   4  -2  -2   11.60    6.50
   4  -2  -2   11.50   12.00
  -4  -2   2   33.40    9.10
  -4  -2   2   14.80    9.10
   4  -2  -2   28.20    9.30
  -4  -2   2   35.10   14.60
  -4  -2   2   45.80    9.20
  -4  -2   2   41.80   13.60
   4  -2  -2    9.60    8.10
   4   2  -2   45.40   14.10
  -4   2   2   18.00    7.00
  -4   2   2   19.70   11.00
  -4   2   2   20.40   14.60
  -2  -2   2    6.50    6.00
   2  -2  -2   18.50    4.80
  -2  -2   2   17.60    7.20
  -2  -2   2   15.60    7.10
   2  -2  -2   16.90    5.50
  -2  -2   2   11.70    6.80
   2  -2  -2   13.30    6.60
   2  -2  -2   -7.50    6.30
  -2  -2   2   25.60    7.40
   2  -2  -2   13.50    6.20
  -2  -2   2   46.00   13.50
   2   2  -2   12.00    7.90
  -2   2   2   18.00    7.30
   2   2  -2   17.10    4.10
   2   2  -2   29.00    7.30
  -2   2   2   17.80   11.20
  -2   2   2   25.00    9.50
   0  -2  -2   69.29    9.40
   0  -2  -2   61.49   10.80
   0  -2  -2   64.39   12.80
   0  -2   2   62.19    8.50
   0  -2   2   68.59   10.80
   0  -2   2   63.19    8.20
   0  -2  -2   72.39   11.90
   0  -2   2   60.79   11.10
   0  -2  -2   69.79    9.70
   0  -2   2   65.29   13.00
   0   2  -2   55.99    9.20
   0   2   2   69.29   10.70
   0   2   2   94.39   12.50
   0   2  -2   64.39    8.60
   0   2  -2   59.99    7.20
   0   2  -2   76.09   12.00
   0   2  -2   63.79   14.10
   0   2   2   48.10   12.40
   0   2   2   59.99   12.00
   2  -2   2  562.44   56.99
  -2  -2  -2  560.24   58.09
   2  -2   2  489.15   55.99
   2  -2   2  546.25   58.29
  -2  -2  -2  503.95   58.29
  -2  -2  -2  496.45   58.79
   2  -2   2  468.05   56.59
   2  -2   2  540.75   61.39
   2   2   2  549.74   56.49
  -2   2  -2  509.45   58.69
   2   2   2  536.35   57.89
  -2   2  -2  595.04   58.09
  -2   2  -2  439.56   57.79
   2   2   2  536.75   58.19
   2   2   2  540.55   57.69
  -2   2  -2  464.35   61.09
   2   2   2  420.96   57.79
   2   2   2  454.85   56.19
  -4  -2  -2  287.87   36.10
  -4  -2  -2  256.47   32.80
   4  -2   2  254.77   32.70
   4  -2   2  235.38   31.00
   4  -2   2  290.47   37.10
   4  -2   2  260.17   30.80
  -4  -2  -2  192.48   35.20
  -4   2  -2  234.58   32.50
  -4   2  -2  285.57   30.70
   4   2   2  261.57   30.90
  -4   2  -2  299.17   34.20
   4   2   2  250.37   30.90
   4   2   2  248.28   31.40
  -4   2  -2  248.18   39.90
  -6  -2  -2  163.78   32.60
  -6  -2  -2  125.69   23.40
  -6  -2  -2   94.29   27.00
   6  -2   2  164.48   22.60
   6  -2   2  152.78   20.00
   6  -2   2  134.29   23.50
   6   2   2  158.88   21.00
   6   2   2  118.19   21.00
  -6   2  -2  136.29   30.10
  -6   2  -2  127.89   23.50
   6   2   2  145.19   20.00
   6   2   2  139.49   21.20
  -6   2  -2  150.58   25.80
  -6   2  -2  124.09   16.30
  -8  -2  -2  568.74   73.89
   8  -2   2  500.85   62.19
  -8  -2  -2  500.05   62.79
   8  -2   2  512.65   58.09
   8  -2   2  546.75   60.79
  -8   2  -2  503.15   64.09
  -8   2  -2  485.45   68.29
   8   2   2  455.85   58.19
  -8   2  -2  496.25   82.49
   8   2   2  462.35   59.89
  10  -2   2  313.67   40.80
 -10  -2  -2  376.36   60.29
  10  -2   2  251.57   44.60
 -10  -2  -2  324.37   47.20
  10   2   2  262.77   41.90
 -10   2  -2  320.37   71.19
  10   2   2  270.27   37.20
  10   2   2  292.47   41.20
  12  -2   2   65.79   24.80
 -12  -2  -2   19.30   18.70
  12  -2   2   24.60   17.50
 -12   2  -2   90.59   54.29
  12   2   2   11.70   18.40
  12   2   2   68.89   20.90
 -11  -3   2   80.69   25.00
 -11  -3   2   25.60   37.20
  11  -3  -2   66.49   19.60
  11  -3  -2   95.69   19.20
  11  -3  -2   34.80   20.30
  11   3  -2   34.40   20.60
 -11   3   2   20.10   44.10
 -11   3   2   40.60   26.20
  11   3  -2   56.99   17.00
   9  -3  -2   58.29   18.60
  -9  -3   2   60.89   19.20
  -9  -3   2   72.59   16.90
   9  -3  -2   33.30   14.80
   9  -3  -2   38.40   13.50
  -9  -3   2   39.60   29.30
   9   3  -2   32.70   11.30
  -9   3   2   -4.30   18.90
   9   3  -2  149.39   41.50
   9   3  -2   22.30   13.40
   9   3  -2   20.20   13.70
  -9   3   2   30.50   39.20
   7  -3  -2  503.65   59.99
  -7  -3   2  591.24   59.69
  -7  -3   2  492.95   62.29
   7  -3  -2  501.95   60.69
   7  -3  -2  568.94   59.69
  -7   3   2  470.85   71.99
  -7   3   2  476.15   64.39
   7   3  -2  432.76   58.29
  -7   3   2  509.65   81.59
   7   3  -2  500.15   58.59
   7   3  -2  439.36   58.29
   5  -3  -2  401.06   46.10
   5  -3  -2  393.06   48.10
  -5  -3   2  393.16   48.90
  -5  -3   2  413.56   47.00
  -5  -3   2  381.76   48.10
   5  -3  -2  372.96   47.10
  -5   3   2  392.96   47.00
  -5   3   2  403.76   51.09
  -5   3   2  383.16   56.09
   5   3  -2  410.66   47.90
   5   3  -2  370.56   46.80
   3  -3  -2  143.29   20.20
  -3  -3   2  209.38   22.20
   3  -3  -2   93.89   23.60
  -3  -3   2  114.49   21.30
   3  -3  -2  147.49   19.60
  -3  -3   2  169.08   22.20
   3  -3  -2  135.39   17.30
  -3  -3   2  154.98   21.40
  -3  -3   2  106.19   20.10
   3  -3  -2  142.89   21.10
   3   3  -2  127.09   20.90
  -3   3   2  116.49   27.30
   3   3  -2  135.99   17.00
   3   3  -2  136.59   23.80
   3   3  -2  154.08   20.60
  -3   3   2  106.49   22.90
  -3   3   2  135.09   21.10
   1  -3  -2 1997.60  220.88
  -1  -3   2 2045.10  216.58
   1  -3  -2 2135.09  215.68
   1  -3  -2 2080.29  216.48
  -1  -3   2 1971.60  217.78
   1  -3  -2 2014.90  215.78
   1  -3  -2 1964.10  217.08
   1   3  -2 1918.51  219.78
   1   3  -2 1978.20  216.08
   1   3  -2 2016.60  218.58
   1   3  -2 1781.82  215.08
  -1   3   2 1946.91  218.38
  -1   3   2 1909.91  221.38
   1   3  -2 1949.01  217.68
  -1   3   2 1934.31  218.38
  -1  -3  -2  767.92   84.79
   1  -3   2  768.02   89.19
  -1  -3  -2  874.81   86.99
  -1  -3  -2  812.02   85.69
  -1  -3  -2  737.73   86.09
  -1  -3  -2  792.72   86.79
   1  -3   2  816.52   86.19
   1  -3   2  891.01   83.69
   1  -3   2  739.33   85.69
   1  -3   2  724.63   83.99
  -1   3  -2  669.43   85.09
  -1   3  -2  649.93   86.29
   1   3   2  764.32   85.79
   1   3   2  707.23   87.79
   1   3   2  750.12   85.79
  -1   3  -2  717.13   89.59
   1   3   2  729.43   86.49
  -1   3  -2  688.13   86.09
  -3  -3  -2    2.10    7.90
  -3  -3  -2   12.80    8.70
  -3  -3  -2   25.50    6.70
   3  -3   2    8.30    9.30
   3  -3   2   13.20    6.40
  -3  -3  -2    2.90    9.60
   3   3   2   13.50    8.60
   3   3   2   13.90    8.50
  -3   3  -2   -3.60    7.40
  -3   3  -2    5.90    7.40
  -3   3  -2    9.30    9.70
   3   3   2   15.40    8.40
  -3   3  -2   21.30   13.90
   3   3   2   11.60    6.10
  -5  -3  -2   54.89   17.50
  -5  -3  -2   16.60   13.00
  -5  -3  -2   19.00   11.50
   5  -3   2   35.90   10.90
   5  -3   2   29.50   13.00
   5   3   2   31.20   10.90
  -5   3  -2   35.20    9.90
  -5   3  -2   22.00   12.40
  -5   3  -2   30.90   17.80
   5   3   2   35.40   10.50
   5   3   2   40.80   10.60
   5   3   2   30.30    8.10
  -5   3  -2   39.00   14.90
   5   3   2   38.60   10.60
  -7  -3  -2  291.57   38.60
   7  -3   2  279.37   35.50
   7  -3   2  239.98   33.00
  -7  -3  -2  248.88   41.80
   7   3   2  226.28   30.80
   7   3   2  222.38   32.00
  -7   3  -2  250.27   44.80
  -7   3  -2  217.88   37.40
   7   3   2  180.88   32.10
  -7   3  -2  241.88   38.20
   9  -3   2  295.67   37.60
  -9  -3  -2  258.57   48.30
  -9  -3  -2  254.27   40.50
   9  -3   2  231.18   38.00
  -9   3  -2  261.67   63.79
   9   3   2  281.97   32.50
  -9   3  -2  271.77   42.70
  -9   3  -2  152.88   41.60
   9   3   2  173.58   33.80
 -11  -3  -2   15.10   17.10
  11  -3   2  -13.70   14.20
  11  -3   2   20.80   20.50
  11   3   2    6.90   16.40
 -11   3  -2  -21.90   33.30
  11   3   2   -2.70   11.50
  11   3   2  -12.00   13.40
 -11   3  -2  -48.70   19.90
 -10  -4   2   -7.20   14.90
  10  -4  -2    1.60   13.20
  10  -4  -2    5.00   16.80
 -10  -4   2    0.70   31.10
  10  -4  -2   17.70   13.90
  10   4  -2  -12.60   12.50
 -10   4   2  -12.00   39.20
 -10   4   2  -19.40   20.60
  10   4  -2    8.40    9.90
  10   4  -2   12.30   15.30
   8  -4  -2   24.70   15.10
  -8  -4   2   27.60   18.10
  -8  -4   2   52.19   19.40
   8  -4  -2   71.89   20.50
  -8  -4   2  130.09   38.50
   8  -4  -2   78.49   16.10
   8   4  -2   40.10   14.80
   8   4  -2  101.09   27.70
   8   4  -2   75.69   18.80
  -8   4   2   77.09   35.30
   8   4  -2   63.79   15.30
  -8   4   2  122.99   49.00
   8   4  -2   71.69   16.20
  -8   4   2   81.19   26.40
   6  -4  -2   29.30   12.10
  -6  -4   2   14.50   12.50
   6  -4  -2   30.00   10.50
  -6  -4   2   60.29   17.50
   6  -4  -2   31.30   11.60
  -6  -4   2   63.09   26.10
   6  -4  -2   33.20   15.10
  -6  -4   2   14.20   13.60
   6   4  -2   48.90   10.30
  -6   4   2   23.20   17.30
  -6   4   2   21.60   24.40
   6   4  -2   12.50   10.90
   6   4  -2   38.80   12.90
   6   4  -2   67.79   15.40
   6   4  -2   43.00   18.20
  -6   4   2   62.69   14.30
  -4  -4   2  233.78   40.30
   4  -4  -2  316.57   38.90
  -4  -4   2  299.87   40.80
   4  -4  -2  346.17   37.10
   4  -4  -2  347.87   39.40
   4  -4  -2  324.17   40.30
  -4  -4   2  306.17   40.30
  -4   4   2  277.67   51.59
  -4   4   2  289.97   45.40
   4   4  -2  309.37   41.00
   4   4  -2  376.16   40.80
  -4   4   2  345.07   40.70
   4   4  -2  348.67   44.80
  -2  -4   2  446.26   53.79
   2  -4  -2  466.55   52.99
  -2  -4   2  460.15   55.19
   2  -4  -2  451.85   51.29
   2  -4  -2  462.05   53.79
  -2  -4   2  538.15   55.99
   2   4  -2  477.25   55.29
   2   4  -2  422.16   51.99
  -2   4   2  424.46   56.49
   2   4  -2  487.65   58.49
  -2   4   2  459.95   55.79
   2   4  -2  459.35   56.29
  -2   4   2  389.66   60.39
   0  -4   2  808.32   94.19
   0  -4  -2  837.02   91.79
   0  -4   2  853.11   93.89
   0  -4  -2  809.62   93.69
   0  -4  -2  854.11   94.69
   0  -4  -2  824.92   96.29
   0  -4   2  874.11   91.49
   0  -4   2  952.80   91.49
   0  -4  -2  857.81   91.29
   0   4   2  711.93   97.39
   0   4  -2  773.12   97.59
   0   4  -2  797.12   94.19
   0   4  -2  764.02   91.69
   0   4   2  761.52   93.99
   0   4  -2  804.12   94.49
   0   4   2  760.72   94.49
  -2  -4  -2  375.96   44.70
  -2  -4  -2  433.36   47.00
   2  -4   2  392.76   45.30
  -2  -4  -2  457.25   45.70
   2  -4   2  383.36   44.60
   2  -4   2  355.96   42.20
  -2  -4  -2  378.26   45.80
   2   4   2  332.87   47.90
  -2   4  -2  320.07   44.00
   2   4   2  359.26   44.20
  -2   4  -2  313.17   50.49
   2   4   2  327.67   45.70
  -2   4  -2  343.97   45.30
  -2   4  -2  308.17   46.00
   2   4   2  332.57   44.20
   4  -4   2   47.30    9.70
   4  -4   2   71.19   17.50
  -4  -4  -2   31.40   13.70
   4  -4   2   65.49   16.00
  -4  -4  -2   59.09   16.10
  -4  -4  -2   41.10   14.80
   4  -4   2   64.69   13.00
  -4   4  -2   46.40   16.80
   4   4   2   77.59   15.80
  -4   4  -2   28.30   14.40
   4   4   2   56.79   12.70
   4   4   2   53.59   14.50
  -4   4  -2   81.29   15.50
  -4   4  -2   68.39   23.30
   4   4   2   59.69   15.80
  -6  -4  -2   57.69   21.20
  -6  -4  -2  151.78   29.30
   6  -4   2   73.89   20.70
   6  -4   2   74.19   17.80
  -6  -4  -2   82.19   20.30
   6   4   2   66.19   16.70
   6   4   2   96.39   19.40
  -6   4  -2   85.89   16.70
  -6   4  -2   84.09   22.90
  -6   4  -2   83.59   21.40
   6   4   2   84.09   16.80
  -6   4  -2   73.99   28.70
   8  -4   2   46.10   15.30
  -8  -4  -2   48.60   18.90
   8  -4   2   38.40   16.10
  -8  -4  -2   27.80   18.00
   8   4   2   23.10   13.20
   8   4   2   55.89   15.10
  -8   4  -2   50.39   28.80
  -8   4  -2   57.29   23.00
  10  -4   2    8.80   18.70
  10  -4   2   62.29   20.00
 -10  -4  -2   44.80   20.90
  10   4   2   28.30   15.20
 -10   4  -2   43.40   44.10
  10   4   2   13.00   14.70
 -10   4  -2   16.60   23.20
   9  -5  -2   35.90   19.70
  -9  -5   2   47.20   34.90
   9  -5  -2   14.80   14.40
  -9  -5   2   11.90   18.50
  -9  -5   2   24.40   19.70
   9   5  -2   43.70   15.70
  -9   5   2   33.60   40.20
   9   5  -2   11.40   14.20
  -9   5   2   -4.70   23.10
  -7  -5   2   41.10   20.30
  -7  -5   2   28.20   17.10
   7  -5  -2   34.20   17.90
   7  -5  -2   69.29   17.10
  -7  -5   2   16.40   16.30
   7  -5  -2   35.40   14.40
  -7   5   2   57.99   15.20
   7   5  -2   27.30   13.80
   7   5  -2   31.20   15.30
  -7   5   2   83.29   26.00
  -7   5   2   28.60   30.70
   7   5  -2   68.79   17.00
   5  -5  -2   55.29   14.60
  -5  -5   2   26.30   14.50
  -5  -5   2   51.89   17.30
   5  -5  -2   73.89   16.90
   5  -5  -2   55.49   17.40
  -5  -5   2   70.29   19.40
   5   5  -2   25.40   15.50
   5   5  -2   78.69   18.40
  -5   5   2   71.19   21.80
  -5   5   2   66.99   18.70
  -5   5   2   39.30   25.90
   5   5  -2   98.69   13.90
   5   5  -2   99.69   18.20
   5   5  -2   63.79   21.50
   3  -5  -2   26.70   10.30
  -3  -5   2   -0.10   11.80
  -3  -5   2   13.90   11.60
   3  -5  -2   28.70   12.10
  -3  -5   2    8.60   10.50
  -3   5   2    6.30   14.70
   3   5  -2   20.40   12.10
   3   5  -2   32.30    8.50
   3   5  -2   24.60   11.50
  -3   5   2   41.20   14.80
  -3   5   2   40.00   21.50
   3   5  -2   23.20   16.80
   1  -5  -2  163.88   25.20
   1  -5  -2  173.78   23.10
   1  -5  -2  162.68   23.20
  -1  -5   2  147.69   22.80
   1  -5  -2  113.59   25.10
  -1  -5   2  156.28   25.10
  -1  -5   2  158.58   26.20
   1  -5  -2  161.58   19.60
   1   5  -2  157.98   31.80
   1   5  -2  140.19   21.20
   1   5  -2  151.98   27.40
   1   5  -2  177.28   28.70
  -1   5   2  175.68   29.70
  -1   5   2  180.88   36.20
  -1   5   2  178.98   27.80
   1  -5   2   19.90   11.90
   1  -5   2    6.90   11.00
  -1  -5  -2   40.00   14.20
  -1  -5  -2    9.30   10.20
  -1  -5  -2   24.80   13.40
   1  -5   2   27.20    8.70
   1  -5   2   42.40    8.50
  -1   5  -2   26.00   19.00
   1   5   2   29.90   14.30
  -1   5  -2   43.60   15.00
   1   5   2   30.30   15.30
  -1   5  -2  -10.50   11.50
   1   5   2    7.30   16.20
  -1   5  -2   20.60    9.80
   1   5   2   27.90    9.90
   3  -5   2   -5.90    7.30
  -3  -5  -2   19.40   13.70
  -3  -5  -2    4.90   10.60
   3  -5   2    7.80    9.80
  -3  -5  -2   -5.90   10.40
   3  -5   2   21.20   12.50
  -3   5  -2  -13.70   10.00
   3   5   2   15.90   14.20
   3   5   2   -0.20    9.10
   3   5   2   -6.80   11.00
  -3   5  -2   -1.60   10.10
  -3   5  -2   -0.40   17.70
   3   5   2  -16.10    9.80
  -3   5  -2   -3.00   13.10
  -5  -5  -2   37.00   17.60
  -5  -5  -2   24.20   15.90
   5  -5   2   58.39   18.70
   5  -5   2   21.10   14.90
  -5  -5  -2   32.00   15.80
   5  -5   2   53.09   13.80
  -5   5  -2   50.39   17.00
   5   5   2   83.39   17.70
   5   5   2   60.89   16.60
  -5   5  -2   59.09   20.50
  -5   5  -2   49.80   25.60
  -5   5  -2   68.19   16.00
   7  -5   2   68.99   20.50
   7  -5   2  125.69   21.80
   7  -5   2   89.59   24.70
  -7  -5  -2   50.49   20.50
  -7  -5  -2   61.19   24.00
  -7   5  -2  105.69   24.50
   7   5   2  138.59   23.70
  -7   5  -2   86.49   27.90
   7   5   2   79.49   19.70
   7   5   2  115.49   22.30
   9  -5   2   37.80   21.50
  -9  -5  -2   69.09   22.90
  -9  -5  -2   39.40   23.40
   9  -5   2   23.20   17.50
   9   5   2    9.50   14.50
  -9   5  -2   60.29   29.30
   9   5   2   39.20   16.90
  -8  -6   2   13.70   19.50
  -8  -6   2   32.50   22.00
   8  -6  -2   11.00   16.00
   8  -6  -2   10.00   18.10
  -8  -6   2  -12.40   16.70
   8   6  -2    2.80   12.80
  -8   6   2   -7.20   23.90
   8   6  -2   27.50   17.00
   8   6  -2    2.10   15.10
   6  -6  -2   53.09   18.60
  -6  -6   2   29.50   17.40
  -6  -6   2   79.49   23.40
   6  -6  -2   63.89   16.80
  -6  -6   2   36.50   19.50
   6  -6  -2   70.49   22.10
  -6   6   2   72.59   27.40
   6   6  -2   61.79   20.20
   6   6  -2   82.39   19.60
   6   6  -2   65.89   20.00
  -6   6   2   81.19   22.00
   4  -6  -2   58.59   16.30
  -4  -6   2   43.50   18.10
  -4  -6   2  101.39   20.70
   4  -6  -2   78.49   18.40
  -4  -6   2   76.79   21.40
   4   6  -2   68.39   20.50
  -4   6   2   78.59   29.80
   4   6  -2   66.59   24.50
  -4   6   2  108.59   22.70
  -4   6   2  109.99   27.80
   4   6  -2   90.89   21.70
  -2  -6   2  222.78   29.60
   2  -6  -2  209.48   31.60
   2  -6  -2  168.78   26.60
   2  -6  -2  166.48   26.80
  -2  -6   2  182.38   32.80
  -2  -6   2  210.58   32.90
   2  -6  -2  138.19   31.00
   2   6  -2  230.28   34.00
  -2   6   2  226.38   38.30
  -2   6   2  170.48   40.00
   2   6  -2  185.08   36.60
   2   6  -2  203.48   34.40
  -2   6   2  210.48   34.50
   0  -6  -2   38.20   14.90
   0  -6  -2   10.30   13.60
   0  -6  -2    8.20   12.10
   0  -6   2   46.70   15.80
   0  -6   2   22.10   14.40
   0   6  -2   28.60   15.70
   0   6   2    8.20   13.80
   0   6   2   54.99   13.50
   0   6  -2   22.40   22.10
   0   6   2   70.19   21.00
   0   6  -2   13.20   16.90
   0   6   2   13.90   17.50
  -2  -6  -2   35.90   15.70
   2  -6   2   80.49   22.30
   2  -6   2   65.09   14.20
  -2  -6  -2   61.99   20.00
   2  -6   2   65.19   18.90
  -2  -6  -2   46.40   18.50
   2   6   2   73.49   20.80
   2   6   2   59.19   20.40
  -2   6  -2  101.29   22.20
  -2   6  -2   58.39   22.60
   2   6   2   57.89   23.30
  -2   6  -2   77.19   16.70
   2   6   2   70.09   17.20
  -2   6  -2   45.60   28.70
   4  -6   2   90.29   15.80
   4  -6   2   69.59   21.00
   4  -6   2  111.59   24.60
  -4  -6  -2   36.90   17.70
  -4  -6  -2   53.89   20.00
  -4  -6  -2  104.39   23.40
  -4   6  -2   83.29   33.50
  -4   6  -2   89.99   21.10
   4   6   2   63.29   18.90
  -4   6  -2   98.29   21.80
   4   6   2   49.30   17.90
  -4   6  -2   52.79   23.70
  -6  -6  -2   44.10   21.20
  -6  -6  -2   40.20   19.40
  -6  -6  -2   47.40   20.50
   6  -6   2   44.00   20.00
   6  -6   2   52.89   19.60
   6  -6   2   32.00   13.70
   6   6   2   43.70   16.90
   6   6   2   24.30   15.70
  -6   6  -2   68.79   20.10
  -6   6  -2   17.20   22.80
  -6   6  -2   43.90   24.00
   8  -6   2   19.80   14.60
   8  -6   2   -2.60   19.00
   8  -6   2    9.70   16.40
  -8  -6  -2    6.60   19.20
  -8  -6  -2   -2.60   16.60
  -8   6  -2   -7.20   23.30
   8   6   2  -15.70   14.10
   8   6   2   10.10   14.20
   8   6   2  -28.50   12.30
  -7  -7   2   17.80   21.40
  -7  -7   2    2.60   18.60
   7  -7  -2   10.10   15.40
   7  -7  -2    2.20   18.80
  -7  -7   2  -14.90   17.20
   7   7  -2   16.50   17.20
   7   7  -2   10.80   15.30
  -7   7   2    6.20   26.40
  -5  -7   2   27.10   19.80
   5  -7  -2   65.39   18.60
  -5  -7   2   33.90   18.20
   5  -7  -2   79.79   22.20
  -5   7   2   57.89   26.90
   5   7  -2   30.20   16.20
   5   7  -2   34.10   19.10
   5   7  -2   52.29   22.20
  -5   7   2   27.50   19.50
  -3  -7   2  109.99   28.90
   3  -7  -2   98.49   28.40
   3  -7  -2  180.98   28.40
   3  -7  -2  125.89   22.70
  -3  -7   2  139.89   28.80
  -3   7   2  135.49   29.30
  -3   7   2   73.39   29.60
   3   7  -2  132.19   30.40
   3   7  -2  113.19   28.50
   3   7  -2  151.18   35.40
  -1  -7   2  113.29   29.10
   1  -7  -2  178.38   24.80
  -1  -7   2  150.58   29.20
   1  -7  -2   99.19   25.50
   1  -7  -2   93.19   27.10
  -1   7   2  116.69   30.00
  -1   7   2  131.99   38.60
   1   7  -2  161.38   38.90
   1   7  -2  164.38   30.10
  -1   7   2  144.89   25.50
  -1   7   2  148.69   30.90
   1   7  -2  136.99   29.40
   1  -7   2  115.49   24.40
  -1  -7  -2   71.99   21.10
  -1  -7  -2   74.39   21.90
   1  -7   2   72.39   22.80
  -1  -7  -2   93.69   26.60
   1   7   2  105.69   32.50
  -1   7  -2   74.39   26.80
   1   7   2   91.59   24.80
   1   7   2   90.49   20.40
  -1   7  -2   72.89   22.10
   1   7   2   97.69   24.00
   3  -7   2   33.20   18.80
   3  -7   2   31.40   18.50
  -3  -7  -2   41.50   20.10
  -3  -7  -2   57.49   18.40
   3  -7   2   66.79   21.40
  -3  -7  -2   29.90   18.70
   3   7   2   68.59   20.30
   3   7   2   20.50   15.30
  -3   7  -2   61.69   21.20
  -3   7  -2   38.70   23.30
  -5  -7  -2   74.09   25.50
   5  -7   2  129.69   27.90
  -5  -7  -2   69.49   25.10
  -5  -7  -2   99.39   28.40
   5  -7   2  161.58   31.00
   5   7   2   92.89   23.60
  -5   7  -2  163.78   28.80
   5   7   2  119.19   27.50
  -5   7  -2   82.79   31.10
   7  -7   2  127.49   31.30
  -7   7  -2   80.59   33.70
   7   7   2   82.99   25.40
   4  -8  -2  101.09   24.20
  -4  -8   2   86.19   29.00
  -4  -8   2  107.69   31.70
   4  -8  -2  130.99   36.70
   4  -8  -2  137.69   29.30
  -4   8   2  141.69   33.80
   4   8  -2  113.39   28.80
  -4   8   2  103.09   34.20
   4   8  -2  151.88   28.00
  -4   8   2  163.58   27.70
  -2  -8   2  292.17   50.09
  -2  -8   2  305.27   50.79
   2  -8  -2  286.87   48.00
   2  -8  -2  314.47   55.39
   2  -8  -2  365.06   42.80
  -2   8   2  367.96   53.99
   2   8  -2  218.48   47.40
   2   8  -2  339.47   53.39
  -2   8   2  343.37   46.90
  -2   8   2  252.47   49.99
   0  -8  -2   60.29   23.00
   0  -8   2   62.59   26.30
   0  -8  -2   59.79   27.40
   0  -8   2   85.99   25.60
   0   8   2   86.69   29.40
   0   8   2   82.79   27.10
   0   8  -2   84.39   30.50
   0   8  -2   35.60   22.10
   0   8   2   84.29   22.00
  -2  -8  -2   57.09   23.50
  -2  -8  -2   27.00   23.70
   2  -8   2  100.09   25.30
   2  -8   2   32.70   21.90
  -2   8  -2   17.40   20.10
   2   8   2   61.29   23.80
   2   8   2   48.70   17.60
  -2   8  -2   96.69   29.40
  -4   8  -2  156.68   38.70
  12   0  -3   16.40   15.40
 -12   0   3   49.60   41.20
  12   0  -3   22.40   17.80
 -10   0   3  153.98   49.80
 -10   0   3  133.09   24.10
  10   0  -3   95.09   23.60
  10   0  -3  116.19   22.40
  -8   0   3   12.90   26.10
   8   0  -3   23.50   11.20
   8   0  -3   15.70    5.80
  -8   0   3   35.50   13.90
  -8   0   3   37.20   14.40
   8   0  -3   37.30   12.40
   6   0  -3 1688.93  178.78
   6   0  -3 1473.95  184.18
  -6   0   3 1789.12  183.28
  -6   0   3 1566.94  181.48
   6   0  -3 1617.04  180.78
   6   0  -3 1614.74  181.08
  -6   0   3 1766.22  193.28
  -4   0   3 2889.81  322.27
   4   0  -3 3113.59  315.87
   4   0  -3 2768.02  313.87
   4   0  -3 2952.20  315.57
   4   0  -3 2917.71  315.07
  -4   0   3 2707.53  316.07
  -2   0   3   71.99    9.30
  -2   0   3   43.20   13.30
   2   0  -3   45.50    7.00
   2   0  -3   51.19    6.90
  -2   0   3   58.79   11.10
  -2   0   3   58.89    6.90
  -2   0   3   51.39    7.20
   2   0  -3   62.99    9.00
   2   0  -3   68.89    8.90
   2   0  -3   53.99    7.00
   0   0  -3 2908.91  312.87
   0   0   3 3067.09  313.27
   0   0   3 3344.77  313.37
   0   0   3 2476.15  313.37
   0   0  -3 2633.74  313.47
   0   0  -3 2806.52  313.27
   0   0   3 3114.09  312.87
   0   0  -3 2823.22  312.97
   0   0   3 2795.62  313.37
   0   0   3 2974.10  312.97
   0   0   3 2880.21  313.07
   0   0  -3 2987.60  313.27
   0   0  -3 2612.74  313.17
   0   0  -3 2919.51  313.27
   0   0   3 2817.02  313.57
  -2   0  -3 1247.28  146.19
   2   0   3 1243.78  145.49
  -2   0  -3 1311.67  145.19
  -2   0  -3 1368.66  146.09
  -2   0  -3 1301.67  145.59
   2   0   3 1549.24  145.19
  -2   0  -3 1271.27  145.99
   2   0   3 1518.75  145.99
  -2   0  -3 1254.77  144.99
   2   0   3 1254.97  145.89
   2   0   3 1230.48  144.99
  -4   0  -3  297.87   39.70
  -4   0  -3  348.97   41.60
  -4   0  -3  311.97   39.20
   4   0   3  364.26   41.00
  -4   0  -3  360.66   37.40
  -4   0  -3  303.27   41.00
   4   0   3  322.57   40.10
   4   0   3  328.47   38.90
  -6   0  -3   -6.90   25.90
   6   0   3   18.80    8.20
   6   0   3   38.80   11.00
  -6   0  -3   29.50    5.20
   6   0   3   16.80   11.40
  -6   0  -3   28.40   10.50
  -6   0  -3   41.90   14.20
   6   0   3   27.60   11.80
  -6   0  -3   24.00   10.50
   8   0   3   97.39   18.50
   8   0   3   74.29   20.50
   8   0   3   88.59   17.00
  -8   0  -3   94.49   20.10
  -8   0  -3  117.39   40.20
  10   0   3    4.60   10.70
 -10   0  -3   10.50   16.40
  10   0   3   -2.30   14.60
 -10   0  -3  -46.70   30.50
  10   0   3   10.90   13.20
  12   0   3   34.50   21.40
 -12   0  -3   -4.60   15.10
 -12   0  -3    1.40   37.70
  12   0   3  -27.10   13.40
 -13  -1   3   28.50   43.10
  13  -1  -3    4.50   18.20
  13  -1  -3   30.00   20.00
  13  -1  -3  -12.40   13.80
 -13   1   3    5.90   45.40
  13   1  -3   12.80   15.60
  13   1  -3    0.10   17.70
  11  -1  -3   17.50   14.20
  11  -1  -3   13.00   13.80
 -11  -1   3   21.00   34.20
 -11  -1   3    4.60   14.90
  11  -1  -3   23.30   15.50
  11   1  -3   20.60   15.80
  11   1  -3   14.20   13.60
 -11   1   3   40.30   41.00
  -9  -1   3   42.80   31.00
   9  -1  -3   30.90   13.60
  -9  -1   3   36.60   14.50
  -9  -1   3   32.40   16.40
   9  -1  -3   24.00   13.60
  -9   1   3   40.90   16.00
   9   1  -3   25.90   12.40
  -9   1   3   40.20   37.50
   9   1  -3   47.70   14.80
   9   1  -3   34.90    8.60
   7  -1  -3   31.50   11.20
   7  -1  -3   24.40   11.20
  -7  -1   3   27.50   22.40
  -7  -1   3   20.40   10.60
  -7  -1   3   28.70   11.50
  -7   1   3   27.20   12.10
   7   1  -3   15.60    9.70
  -7   1   3   20.10   13.20
   7   1  -3   25.70   10.30
   7   1  -3   13.30    5.50
  -7   1   3   19.50   25.10
   5  -1  -3  204.58   26.00
   5  -1  -3  201.68   26.10
  -5  -1   3  236.18   26.90
  -5  -1   3  231.48   27.90
   5  -1  -3  211.78   26.80
  -5  -1   3  216.28   35.60
   5  -1  -3  162.48   30.60
  -5   1   3  221.58   30.80
   5   1  -3  212.78   24.40
  -5   1   3  206.78   24.80
  -5   1   3  221.68   43.80
   5   1  -3  192.98   25.70
   5   1  -3  191.48   25.20
   3  -1  -3  954.70  102.29
   3  -1  -3  926.11  102.09
  -3  -1   3  971.90  102.79
  -3  -1   3  920.81  102.09
  -3  -1   3  983.60  106.89
   3  -1  -3  955.00  101.99
  -3  -1   3  779.72  104.29
  -3  -1   3  906.51  102.99
   3   1  -3  871.51  101.99
   3   1  -3  897.91  101.79
  -3   1   3  952.50  102.39
  -3   1   3  836.32  108.59
  -3   1   3  940.71  103.89
  -3   1   3  997.90  100.59
  -1  -1   3 1775.22  200.48
   1  -1  -3 1716.33  199.78
   1  -1  -3 1814.22  199.78
  -1  -1   3 2131.29  200.28
   1  -1  -3 1986.20  200.08
   1  -1  -3 1764.02  202.18
  -1  -1   3 1916.61  200.38
  -1  -1   3 1789.12  199.88
   1  -1  -3 1853.51  200.08
  -1   1   3 1759.42  199.58
   1   1  -3 1737.23  199.98
  -1   1   3 1842.62  199.98
  -1   1   3 1855.01  200.88
   1   1  -3 1818.52  199.78
  -1   1   3 1660.83  199.68
  -1   1   3 1742.43  200.78
   1   1  -3 1809.12  199.78
   1   1  -3 2001.80  199.98
  -1  -1  -3 2694.33  326.47
  -1  -1  -3 3030.50  326.97
  -1  -1  -3 3004.30  326.67
  -1  -1  -3 3075.99  326.27
   1  -1   3 2954.60  326.57
  -1  -1  -3 2732.73  327.27
   1  -1   3 2977.70  327.57
  -1  -1  -3 2852.11  327.87
   1  -1   3 3139.89  327.47
  -1  -1  -3 3198.08  327.47
   1   1   3 3370.26  326.87
   1   1   3 2911.71  327.27
   1   1   3 3030.40  327.67
  -1   1  -3 3006.30  328.67
  -1   1  -3 3084.09  327.47
  -1   1  -3 2752.32  327.47
  -1   1  -3 3068.99  326.97
  -1   1  -3 3048.50  326.37
  -1   1  -3 3120.69  326.87
  -3  -1  -3  228.68   27.70
   3  -1   3  222.28   26.50
  -3  -1  -3  179.28   30.70
   3  -1   3  203.38   26.30
  -3  -1  -3  199.28   31.50
   3  -1   3  242.08   30.10
   3  -1   3  235.88   27.90
  -3  -1  -3  200.18   27.30
   3   1   3  232.38   27.00
   3   1   3  240.58   24.60
   3   1   3  226.08   26.10
   3   1   3  184.28   26.30
  -3   1  -3  219.78   30.50
   3   1   3  241.88   25.10
  -3   1  -3  208.78   28.30
  -3   1  -3  221.88   26.60
  -3   1  -3  199.18   27.30
   3   1   3  214.58   25.00
  -5  -1  -3   71.09   14.10
   5  -1   3   53.29   14.80
   5  -1   3   61.39   12.30
  -5  -1  -3   54.09   21.80
   5  -1   3   75.09   14.40
   5  -1   3   46.50   10.40
  -5   1  -3   57.89   12.50
   5   1   3   48.10    8.60
   5   1   3   41.40   10.20
  -5   1  -3   53.99   12.80
  -5   1  -3   64.89   17.00
   5   1   3   55.49    8.80
  -5   1  -3   57.99   14.60
   5   1   3   59.89   13.40
   5   1   3   51.99   11.30
   7  -1   3  726.43   87.69
  -7  -1  -3  834.02  101.49
   7  -1   3  809.62   86.89
   7  -1   3  706.13   89.19
  -7  -1  -3  753.52   89.49
   7   1   3  754.72   88.89
   7   1   3  760.82   86.69
  -7   1  -3  725.63  104.79
   7   1   3  795.42   88.29
  -7   1  -3  781.62   93.59
  -7   1  -3  715.73   85.49
  -7   1  -3  657.93   89.79
  -7   1  -3  826.82   89.59
  -7   1  -3  820.52   89.29
   7   1   3  838.32   89.39
   9  -1   3  202.58   30.20
  -9  -1  -3  196.48   47.00
   9  -1   3  156.18   31.00
   9  -1   3  182.48   26.10
  -9  -1  -3  161.48   30.70
  -9   1  -3  221.08   56.09
  -9   1  -3  220.58   33.50
  -9   1  -3  168.88   30.10
   9   1   3  129.59   28.20
   9   1   3  178.48   25.90
   9   1   3  202.28   30.00
  11  -1   3  108.89   27.60
 -11  -1  -3  175.88   52.19
  11  -1   3  115.59   24.90
 -11  -1  -3  144.29   28.80
  11   1   3  119.19   25.00
 -11   1  -3  166.58   30.50
  11   1   3   71.99   24.40
 -11   1  -3  133.19   51.89
 -12  -2   3  120.29   30.60
  12  -2  -3   89.29   27.50
 -12  -2   3  131.19   49.40
  12  -2  -3  109.89   25.40
  12  -2  -3  194.58   30.00
  12   2  -3   92.99   24.40
 -12   2   3  170.98   59.79
  12   2  -3  102.29   26.30
 -10  -2   3   18.40   15.60
 -10  -2   3   18.00   13.70
 -10  -2   3   20.10   30.20
  10  -2  -3   18.90   13.20
  10  -2  -3   16.10   13.50
  10  -2  -3   30.10   15.90
  10   2  -3   42.80   14.90
  10   2  -3   15.90   13.80
 -10   2   3   -3.70   12.40
 -10   2   3  -18.60   17.90
 -10   2   3   21.10   38.10
   8  -2  -3   24.60   11.20
  -8  -2   3   26.80   14.10
   8  -2  -3    9.90   11.60
  -8  -2   3   17.30   24.00
  -8  -2   3   18.10   11.70
   8  -2  -3    6.50   11.50
  -8   2   3    5.90   15.00
   8   2  -3   10.90    8.00
   8   2  -3   -0.30    9.50
   8   2  -3    6.60    6.60
   8   2  -3    7.50   10.10
  -8   2   3   25.30   14.80
  -8   2   3   34.30   34.40
  -6  -2   3  167.08   32.50
  -6  -2   3  103.19   26.40
  -6  -2   3  134.79   24.20
  -6  -2   3  124.29   21.60
   6  -2  -3  152.68   23.30
  -6  -2   3  177.08   23.20
   6  -2  -3  132.99   20.90
   6  -2  -3  160.68   22.60
   6   2  -3  113.19   20.20
  -6   2   3  132.89   19.80
  -6   2   3  141.99   25.90
   6   2  -3  186.18   21.60
  -6   2   3  176.38   33.80
  -6   2   3  138.29   16.50
  -6   2   3  175.78   41.50
   6   2  -3  131.49   20.50
   4  -2  -3  243.68   37.20
   4  -2  -3  284.77   31.70
  -4  -2   3  225.38   34.80
  -4  -2   3  270.97   32.60
  -4  -2   3  242.68   33.40
   4  -2  -3  271.47   32.60
   4  -2  -3  291.27   32.60
  -4  -2   3  310.17   32.70
  -4   2   3  273.77   32.30
  -4   2   3  234.08   29.80
  -4   2   3  326.77   41.30
  -4   2   3  273.07   37.50
   2  -2  -3  131.19   18.10
   2  -2  -3  142.39   18.10
  -2  -2   3  131.59   18.30
  -2  -2   3  137.79   18.80
   2  -2  -3  136.79   17.50
  -2  -2   3  149.59   19.70
  -2  -2   3  174.98   19.60
   2  -2  -3  149.19   17.50
   2   2  -3  157.58   17.20
   2   2  -3  120.79   16.90
  -2   2   3  153.98   20.70
  -2   2   3  143.79   21.90
  -2   2   3  133.29   17.30
  -2   2   3  116.89   23.80
   0  -2  -3  336.17   41.50
   0  -2   3  390.16   40.30
   0  -2  -3  351.56   38.80
   0  -2  -3  384.46   38.90
   0  -2   3  339.87   39.30
   0  -2   3  337.77   37.80
   0  -2  -3  346.57   40.00
   0  -2  -3  340.07   39.80
   0  -2   3  371.56   37.90
   0   2   3  310.77   41.90
   0   2   3  328.27   39.90
   0   2  -3  352.16   42.30
   0   2  -3  381.26   40.40
   0   2  -3  346.77   37.70
   0   2  -3  318.47   38.90
   0   2   3  346.17   39.70
   0   2   3  347.77   40.70
   0   2  -3  278.67   37.80
   2  -2   3  247.48   28.40
   2  -2   3  271.47   26.50
  -2  -2  -3  214.38   29.40
   2  -2   3  240.88   28.80
  -2  -2  -3  253.07   29.00
   2  -2   3  243.98   27.40
  -2  -2  -3  239.38   29.00
   2  -2   3  268.37   32.70
  -2  -2  -3  246.18   29.30
   2   2   3  249.18   29.30
   2   2   3  263.37   28.80
   2   2   3  213.18   28.10
   2   2   3  230.08   26.90
  -2   2  -3  225.58   32.30
   2   2   3  223.88   27.00
  -2   2  -3  206.68   29.00
  -2   2  -3  236.98   29.70
   2   2   3  196.68   28.60
  -4  -2  -3  126.29   19.90
   4  -2   3  116.89   22.80
  -4  -2  -3   73.19   20.60
   4  -2   3  141.19   18.40
   4  -2   3  125.59   20.70
   4  -2   3  134.39   18.60
  -4  -2  -3  116.89   22.50
   4   2   3  144.79   19.10
   4   2   3  148.79   15.80
   4   2   3  146.39   14.70
   4   2   3   93.09   14.50
  -4   2  -3  110.79   20.00
  -4   2  -3   91.29   19.40
  -4   2  -3  147.19   17.80
  -4   2  -3  112.59   17.40
   4   2   3  127.79   17.00
   4   2   3  107.19   18.10
  -4   2  -3  133.69   25.60
  -6  -2  -3  103.79   21.00
  -6  -2  -3   76.19   26.20
   6  -2   3  126.19   23.00
   6  -2   3  130.69   18.70
   6  -2   3  124.09   20.40
  -6  -2  -3  151.48   30.00
  -6   2  -3  109.59   25.80
   6   2   3  101.39   19.10
  -6   2  -3  112.59   23.30
   6   2   3  123.39   19.60
   6   2   3  126.99   18.80
  -6   2  -3  122.09   20.10
   6   2   3  129.39   18.20
  -6   2  -3  111.29   22.70
  -6   2  -3  125.59   15.00
   8  -2   3  155.18   23.90
   8  -2   3  199.68   30.80
  -8  -2  -3  199.18   31.00
   8  -2   3  181.48   27.30
  -8  -2  -3  218.08   42.80
   8   2   3  182.38   25.00
  -8   2  -3  133.89   33.50
  -8   2  -3  166.68   31.20
  -8   2  -3  122.99   28.10
   8   2   3  143.89   26.80
  10  -2   3   92.99   24.10
  10  -2   3   83.09   20.40
 -10  -2  -3   59.49   21.50
 -10  -2  -3   70.79   37.30
 -10   2  -3   87.09   25.00
  10   2   3   81.69   20.90
  10   2   3   69.39   20.30
  10   2   3   68.09   15.30
 -10   2  -3   45.30   38.50
 -12  -2  -3   96.69   26.70
  12  -2   3   81.79   25.10
  12  -2   3   70.49   26.50
 -12   2  -3   82.79   48.70
  12   2   3   51.49   23.20
  12   2   3   73.29   22.90
  11  -3  -3   66.79   19.40
 -11  -3   3   77.99   24.10
  11  -3  -3   89.39   22.00
  11  -3  -3   90.59   25.50
 -11  -3   3   76.49   39.30
  11   3  -3   29.20   19.60
  11   3  -3   62.69   19.60
 -11   3   3   73.09   31.70
 -11   3   3  132.69   56.39
   9  -3  -3  102.39   22.20
   9  -3  -3  100.29   20.40
  -9  -3   3   50.79   20.20
  -9  -3   3   76.59   20.10
   9  -3  -3   76.99   19.30
  -9  -3   3  125.39   39.70
   9   3  -3   74.49   18.10
   9   3  -3   85.39   16.10
   9   3  -3  130.99   30.10
  -9   3   3   50.29   44.90
  -9   3   3   49.00   25.30
   9   3  -3   85.39   19.90
   9   3  -3   54.49   17.90
  -7  -3   3   55.89   16.60
  -7  -3   3   99.79   32.30
  -7  -3   3   47.10   20.90
   7  -3  -3   64.49   17.60
   7  -3  -3   84.89   18.90
  -7  -3   3   80.99   20.50
   7  -3  -3   71.09   15.70
  -7  -3   3   85.29   17.90
   7   3  -3  126.49   18.00
   7   3  -3   77.69   15.70
   7   3  -3  152.08   28.60
  -7   3   3   83.89   22.70
  -7   3   3   88.39   15.60
   7   3  -3   74.09   16.20
  -7   3   3   80.29   28.30
  -7   3   3  104.49   42.50
  -5  -3   3   92.29   24.20
   5  -3  -3  180.08   25.20
  -5  -3   3  164.28   21.80
   5  -3  -3  154.38   23.40
  -5  -3   3  184.58   26.50
   5  -3  -3  166.18   21.10
   5  -3  -3  168.28   22.00
  -5  -3   3  140.69   23.10
  -5   3   3  149.99   27.00
  -5   3   3  160.38   33.80
   5   3  -3  122.69   22.30
  -5   3   3  196.98   24.40
   3  -3  -3  905.81   96.09
  -3  -3   3  821.92   97.49
   3  -3  -3  836.12   96.39
   3  -3  -3  870.51   97.09
   3  -3  -3  860.01   97.39
  -3  -3   3  827.62   98.49
  -3  -3   3  904.51   98.19
  -3  -3   3  852.41   97.39
   3  -3  -3  839.62  103.59
   3   3  -3  824.42   98.29
  -3   3   3  836.52   99.69
  -3   3   3  847.72  103.79
  -3   3   3  806.22   97.99
   3   3  -3 1037.90   96.29
  -1  -3   3  578.94   70.19
   1  -3  -3  572.44   72.29
   1  -3  -3  611.44   75.09
   1  -3  -3  671.83   70.69
   1  -3  -3  661.93   69.89
  -1  -3   3  688.93   72.19
   1  -3  -3  612.14   71.29
   1  -3  -3  651.93   69.59
  -1  -3   3  761.92   72.49
   1   3  -3  657.63   74.89
   1   3  -3  570.84   68.79
  -1   3   3  599.04   71.09
   1   3  -3  617.74   72.39
  -1   3   3  610.34   72.29
   1   3  -3  685.33   72.29
  -1   3   3  604.44   72.89
  -1   3   3  579.74   75.39
   1   3  -3  607.44   70.19
   1  -3   3  336.57   39.20
  -1  -3  -3  360.26   38.60
   1  -3   3  310.47   35.80
  -1  -3  -3  338.27   39.00
  -1  -3  -3  356.46   40.40
   1  -3   3  325.87   39.70
  -1  -3  -3  365.26   40.20
   1  -3   3  303.87   36.80
   1  -3   3  337.27   35.70
  -1  -3  -3  326.17   39.80
   1   3   3  319.57   40.30
   1   3   3  337.17   39.00
   1   3   3  335.17   39.00
  -1   3  -3  357.36   40.30
  -1   3  -3  281.67   39.80
   1   3   3  318.67   41.60
  -1   3  -3  285.67   43.00
  -1   3  -3  297.17   38.40
  -3  -3  -3   23.90   11.50
  -3  -3  -3   13.90    9.20
   3  -3   3   32.60    8.40
  -3  -3  -3   48.60    7.70
   3  -3   3   21.10   11.20
   3  -3   3   42.00    6.80
  -3  -3  -3   31.30   12.10
  -3   3  -3   48.30   11.50
   3   3   3   23.70    7.80
  -3   3  -3   18.30   14.00
  -3   3  -3   27.70   11.70
   3   3   3   18.40    9.50
  -3   3  -3   29.80   10.70
   3   3   3   41.40   10.60
   3   3   3   24.30   10.10
  -5  -3  -3  108.99   22.10
  -5  -3  -3  163.58   26.60
   5  -3   3  125.79   23.90
   5  -3   3  120.39   20.00
  -5  -3  -3  103.09   25.00
  -5   3  -3   96.19   22.70
   5   3   3  139.19   19.40
  -5   3  -3  105.09   23.00
   5   3   3  121.09   20.60
  -5   3  -3  108.39   29.70
   5   3   3  145.99   21.30
   5   3   3  133.59   17.10
  -5   3  -3  170.08   21.00
   5   3   3  142.69   21.90
  -7  -3  -3  437.26   59.89
   7  -3   3  460.85   53.79
  -7  -3  -3  433.46   53.39
   7  -3   3  498.65   51.29
  -7  -3  -3  285.07   55.29
   7   3   3  462.45   50.29
  -7   3  -3  384.26   60.69
  -7   3  -3  392.56   53.79
   7   3   3  370.06   50.19
  -7   3  -3  408.46   54.29
   7   3   3  438.36   50.19
   9  -3   3  113.09   21.60
   9  -3   3   81.19   23.30
  -9  -3  -3  112.49   24.60
   9   3   3   66.99   16.40
  -9   3  -3   77.19   28.60
   9   3   3   73.29   18.70
  -9   3  -3   40.90   21.90
  11  -3   3    0.00   14.80
  11  -3   3   14.10   20.40
 -11  -3  -3  -12.60   13.80
 -11   3  -3  -39.00   19.20
  11   3   3    6.60   15.00
  11   3   3    8.00   12.80
  11   3   3   -1.80   14.50
 -11   3  -3   19.90   39.20
  10  -4  -3    8.20   12.20
  10  -4  -3    0.10   17.00
 -10  -4   3   -9.90   29.10
  10  -4  -3   -8.00   14.20
 -10  -4   3  -12.00   15.00
  10   4  -3   -6.00   12.60
 -10   4   3    4.30   23.70
 -10   4   3   35.00   43.90
  10   4  -3   13.10   15.00
  10   4  -3    2.50   10.80
   8  -4  -3   43.50   14.00
   8  -4  -3   69.49   19.50
   8  -4  -3   38.30   15.70
  -8  -4   3   15.70   16.10
   8  -4  -3   29.40   12.80
  -8  -4   3   26.70   16.90
  -8  -4   3   64.09   18.70
  -8  -4   3   67.99   17.00
  -8  -4   3  103.49   35.20
  -8   4   3   30.90   22.30
   8   4  -3   76.39   19.30
  -8   4   3   62.79   42.40
   8   4  -3   30.60   13.30
  -8   4   3   48.60   30.80
   8   4  -3   82.59   17.10
   8   4  -3   52.09   14.60
   8   4  -3  109.59   26.50
   6  -4  -3  266.77   36.50
  -6  -4   3  209.88   30.60
   6  -4  -3  224.08   33.10
  -6  -4   3  208.48   35.10
   6  -4  -3  223.18   29.30
   6  -4  -3  274.47   30.70
  -6  -4   3  138.99   34.60
  -6  -4   3  188.18   33.20
   6   4  -3  292.67   35.20
  -6   4   3  210.78   32.80
  -6   4   3  195.78   43.60
  -6   4   3  216.58   38.20
   6   4  -3  229.18   28.70
   6   4  -3  177.98   32.10
   6   4  -3  349.57   42.30
   6   4  -3  340.87   35.40
  -4  -4   3  401.86   49.90
   4  -4  -3  413.36   47.60
   4  -4  -3  425.26   49.10
   4  -4  -3  413.46   46.10
   4  -4  -3  425.26   48.20
  -4  -4   3  305.97   49.30
  -4  -4   3  360.56   48.80
   4   4  -3  365.66   49.80
  -4   4   3  370.46   49.20
  -4   4   3  373.86   61.29
   4   4  -3  498.45   55.59
   4   4  -3  515.65   50.49
  -4   4   3  404.96   52.79
  -2  -4   3  462.05   55.39
  -2  -4   3  557.74   56.29
   2  -4  -3  488.45   51.89
   2  -4  -3  422.26   53.59
   2  -4  -3  478.55   53.39
  -2  -4   3  448.56   53.89
   2   4  -3  428.46   51.09
   2   4  -3  462.25   55.19
  -2   4   3  471.25   62.79
  -2   4   3  378.76   56.09
   2   4  -3  463.25   56.49
  -2   4   3  357.76   54.99
   2   4  -3  475.25   52.59
   2   4  -3  508.75   60.19
   0  -4   3  114.39   20.30
   0  -4  -3   99.39   17.40
   0  -4  -3   87.09   20.10
   0  -4  -3  139.69   18.00
   0  -4  -3   95.69   18.80
   0  -4   3  124.19   20.60
   0  -4  -3  110.99   16.40
   0  -4   3  148.49   15.50
   0  -4   3  117.69   15.80
   0  -4  -3  106.09   20.00
   0   4  -3  137.89   22.20
   0   4  -3  125.89   25.40
   0   4  -3   96.49   16.60
   0   4   3   92.59   19.70
   0   4  -3  113.09   20.70
   0   4   3   97.59   20.30
   0   4   3  120.49   25.80
   0   4   3  129.49   19.50
  -2  -4  -3  217.88   27.70
   2  -4   3  197.88   23.20
   2  -4   3  211.58   29.50
  -2  -4  -3  217.68   28.00
   2  -4   3  141.49   20.90
  -2  -4  -3  240.28   26.00
   2  -4   3  195.68   28.60
  -2  -4  -3  143.69   27.00
   2  -4   3  200.38   21.10
   2   4   3  210.18   31.40
  -2   4  -3  180.68   35.00
  -2   4  -3  204.68   29.00
  -2   4  -3  150.68   25.90
   2   4   3  199.08   29.70
   2   4   3  199.88   27.40
   2   4   3  178.58   27.60
  -2   4  -3  135.99   27.60
  -4  -4  -3  167.78   30.30
   4  -4   3  237.18   32.70
   4  -4   3  211.18   27.40
  -4  -4  -3  236.18   32.60
  -4  -4  -3  196.28   32.10
   4  -4   3  276.47   35.50
  -4   4  -3  223.78   40.60
  -4   4  -3  260.67   31.80
  -4   4  -3  221.78   32.40
  -4   4  -3  207.58   34.50
   4   4   3  255.97   34.00
   4   4   3  186.28   30.30
   4   4   3  218.48   31.50
   4   4   3  181.78   27.00
  -6  -4  -3  121.99   26.50
  -6  -4  -3   95.99   25.90
   6  -4   3  173.78   24.20
   6  -4   3  189.08   29.70
  -6   4  -3  115.69   34.50
   6   4   3  130.19   23.60
  -6   4  -3  145.89   28.20
  -6   4  -3  171.28   30.90
   6   4   3  147.79   24.60
   6   4   3  185.28   26.60
  -6   4  -3  164.18   23.70
   8  -4   3   41.80   19.10
   8  -4   3   70.49   16.90
  -8  -4  -3   36.80   18.50
  -8  -4  -3   24.70   19.20
   8   4   3   32.10   14.30
  -8   4  -3   31.80   19.40
  -8   4  -3  109.89   25.40
  -8   4  -3   45.50   26.90
   8   4   3   68.89   17.00
  10  -4   3    6.80   14.80
  10  -4   3   19.30   19.50
 -10  -4  -3  -16.30   14.20
 -10   4  -3   19.10   39.60
  10   4   3    2.40   11.50
 -10   4  -3    9.30   22.50
  10   4   3   -0.90   13.90
  -9  -5   3   89.29   25.70
   9  -5  -3   67.09   23.20
  -9  -5   3  197.98   48.50
   9  -5  -3   78.29   19.90
  -9  -5   3   50.69   23.60
   9   5  -3   49.00   16.90
   9   5  -3  132.39   22.80
   9   5  -3   54.99   18.90
  -9   5   3   68.89   53.59
  -9   5   3   36.30   28.20
  -7  -5   3   -7.70   13.40
   7  -5  -3   30.30   14.20
   7  -5  -3    4.40   14.60
  -7  -5   3    7.20   14.90
  -7  -5   3  -22.80   13.00
   7  -5  -3   33.10   13.60
  -7   5   3    6.10   13.40
   7   5  -3   46.00   20.70
   7   5  -3    0.50   15.00
  -7   5   3   22.60   29.00
   7   5  -3   -0.60    9.50
   7   5  -3    2.80   11.60
   7   5  -3   14.50   13.10
  -7   5   3  -12.60   18.50
  -5  -5   3  219.08   33.50
   5  -5  -3  242.68   31.60
  -5  -5   3  128.79   31.10
  -5  -5   3  170.38   32.00
   5  -5  -3  207.38   30.80
   5  -5  -3  283.37   36.30
  -5   5   3  276.17   35.50
   5   5  -3  197.18   32.90
  -5   5   3  230.78   38.80
   5   5  -3  220.08   37.30
  -5   5   3  254.07   48.10
   5   5  -3  218.78   32.60
  -3  -5   3  438.56   55.69
  -3  -5   3  419.06   57.09
   3  -5  -3  494.95   52.29
   3  -5  -3  471.25   55.29
  -3  -5   3  489.35   58.59
   3  -5  -3  479.55   54.69
  -3   5   3  433.96   57.49
   3   5  -3  480.95   63.09
  -3   5   3  427.56   65.49
   3   5  -3  424.36   52.19
   3   5  -3  441.86   56.89
  -3   5   3  498.25   65.19
   3   5  -3  513.05   53.69
   3   5  -3  390.96   56.79
  -1  -5   3  168.78   29.20
   1  -5  -3  189.88   28.60
   1  -5  -3  157.18   25.60
  -1  -5   3  210.78   30.00
  -1  -5   3  217.18   26.70
   1  -5  -3  201.28   24.00
   1  -5  -3  191.58   30.40
  -1   5   3  236.08   33.90
  -1   5   3  168.88   27.20
  -1   5   3  176.28   30.40
   1   5  -3  171.58   35.60
   1   5  -3  183.48   25.00
   1   5  -3  186.88   31.40
   1   5  -3  198.18   30.60
  -1   5   3  185.68   37.90
   1  -5   3   -1.10   10.00
   1  -5   3   -3.30    6.30
   1  -5   3   -2.50   10.40
  -1  -5  -3   10.20   11.50
  -1  -5  -3    1.50   11.50
  -1  -5  -3   10.40   10.80
   1   5   3   10.10   16.60
  -1   5  -3   -9.60    7.70
   1   5   3   21.30    9.60
  -1   5  -3    3.20   15.40
  -1   5  -3    5.80   12.10
   1   5   3    6.80   11.80
  -1   5  -3    7.60   12.50
   1   5   3   19.60   10.90
  -3  -5  -3   36.80   16.00
  -3  -5  -3   22.80   14.40
  -3  -5  -3   28.40   13.70
   3  -5   3   34.10   10.50
   3  -5   3   51.49   15.60
   3  -5   3   60.39   16.70
  -3   5  -3   29.60   13.30
   3   5   3   28.10   13.70
  -3   5  -3   20.20   14.90
   3   5   3   44.00   13.70
  -3   5  -3   22.30   20.70
  -3   5  -3   35.00   14.40
   3   5   3   24.30   16.80
   3   5   3   28.40   14.40
   5  -5   3    1.10   12.40
  -5  -5  -3   12.60   13.10
  -5  -5  -3    1.00   12.40
  -5  -5  -3   26.00   13.70
   5  -5   3   16.60   13.70
   5  -5   3   13.00    9.40
  -5   5  -3   16.20   16.10
  -5   5  -3    5.30   12.70
  -5   5  -3   19.90   21.40
   5   5   3    1.30   11.70
   5   5   3   12.60   13.90
  -5   5  -3    7.50   12.80
  -7  -5  -3   71.89   26.00
   7  -5   3  108.49   21.90
   7  -5   3  200.88   32.70
  -7  -5  -3  153.78   28.90
   7  -5   3  169.08   29.50
   7   5   3   92.79   22.90
   7   5   3  170.68   27.30
   7   5   3  143.99   25.30
  -7   5  -3  105.59   29.70
  -7   5  -3  160.18   29.90
  -9  -5  -3   50.39   21.80
   9  -5   3   55.99   18.50
  -9  -5  -3   55.39   23.80
   9  -5   3   68.29   24.30
   9   5   3   96.89   21.20
   9   5   3   41.30   18.40
  -9   5  -3   53.89   26.70
   8  -6  -3   43.90   17.70
  -8  -6   3    7.30   18.80
  -8  -6   3   22.50   20.00
  -8  -6   3    9.00   21.40
   8  -6  -3    1.50   17.90
   8   6  -3   23.50   16.70
   8   6  -3   29.20   17.90
  -8   6   3   23.60   27.60
   8   6  -3   41.00   18.50
  -6  -6   3   80.79   21.80
   6  -6  -3   58.19   16.80
  -6  -6   3   12.30   16.00
   6  -6  -3   69.59   18.10
  -6  -6   3   24.00   18.70
   6  -6  -3   63.29   20.80
  -6   6   3   51.29   17.50
   6   6  -3   15.60   18.40
   6   6  -3   58.69   19.20
  -6   6   3   60.99   27.00
   6   6  -3   48.10   16.70
   6   6  -3   47.50   24.50
  -4  -6   3   79.29   21.40
  -4  -6   3   99.69   22.70
   4  -6  -3  116.59   20.60
   4  -6  -3   89.89   18.80
  -4  -6   3   94.19   20.10
  -4   6   3   73.89   26.40
  -4   6   3  105.29   36.00
   4   6  -3   51.59   18.90
   4   6  -3   84.39   27.60
  -4   6   3   96.49   22.80
   4   6  -3   63.09   20.40
   2  -6  -3    8.20   10.30
   2  -6  -3   17.50   13.60
  -2  -6   3   22.20   14.80
   2  -6  -3    9.10   14.50
  -2  -6   3   27.20   15.50
  -2   6   3   30.10   22.70
   2   6  -3   43.60   17.60
  -2   6   3   40.60   16.90
  -2   6   3   46.10   20.80
  -2   6   3   11.20   10.50
   2   6  -3   30.70   16.80
   2   6  -3   39.80   21.10
   0  -6   3   40.70   16.00
   0  -6  -3   11.00   11.40
   0  -6  -3   38.70   15.10
   0  -6  -3   13.20   15.10
   0  -6   3   36.30   16.40
   0   6   3   29.80   14.00
   0   6  -3   24.60   11.00
   0   6   3   37.30   13.30
   0   6  -3   31.80   22.50
   0   6  -3   57.69   19.00
   0   6  -3   23.70   17.90
   0   6   3   18.90   18.20
   0   6   3   69.09   21.60
   2  -6   3    2.20    7.70
  -2  -6  -3    9.00   12.80
   2  -6   3   -4.70   11.50
  -2  -6  -3   17.40   14.80
  -2  -6  -3   18.00   14.20
   2  -6   3    1.90   13.20
  -2   6  -3    8.90   20.10
  -2   6  -3   -1.70   15.30
   2   6   3   14.90   15.70
  -2   6  -3   18.20   14.80
  -2   6  -3    1.00   10.60
   2   6   3    3.60   13.10
   2   6   3   -2.70   11.00
   2   6   3   25.50   19.90
  -4  -6  -3   25.70   16.20
   4  -6   3   40.10   12.30
  -4  -6  -3   63.19   20.10
   4  -6   3   47.70   18.60
  -4  -6  -3   24.60   17.20
   4  -6   3   48.10   19.70
  -4   6  -3   43.00   16.80
  -4   6  -3   72.99   19.20
   4   6   3   89.39   21.30
  -4   6  -3   64.29   50.59
   4   6   3   87.59   20.10
  -4   6  -3    6.00   18.40
   6  -6   3  152.58   28.10
  -6  -6  -3  152.58   29.30
   6  -6   3  125.49   21.20
  -6  -6  -3   53.99   23.10
   6  -6   3   84.49   25.80
  -6   6  -3  135.19   32.50
   6   6   3  129.29   26.10
   6   6   3  101.09   23.70
  -6   6  -3  117.29   26.50
  -8  -6  -3   40.40   22.60
  -8  -6  -3   51.49   24.30
   8  -6   3   32.70   19.70
   8  -6   3   34.10   22.50
  -8   6  -3    7.10   25.00
   8   6   3   51.59   20.60
   8   6   3   32.60   18.60
   7  -7  -3    1.90   14.80
  -7  -7   3    6.10   18.60
  -7  -7   3   14.60   20.10
   7   7  -3   29.70   16.60
  -7   7   3   61.19   29.50
   7   7  -3   33.90   17.30
  -5  -7   3    7.20   15.00
  -5  -7   3   37.10   20.20
   5  -7  -3   13.00   13.90
   5  -7  -3   30.70   16.60
   5   7  -3   25.20   20.00
   5   7  -3   26.50   19.50
  -5   7   3   32.00   18.60
   5   7  -3   61.59   17.70
  -5   7   3    7.20   24.40
   3  -7  -3  161.18   26.00
  -3  -7   3   97.49   27.90
  -3  -7   3  134.29   31.80
   3  -7  -3  152.68   29.60
   3  -7  -3  173.18   38.10
   3   7  -3  216.88   42.10
   3   7  -3  126.99   30.80
  -3   7   3  175.08   32.90
  -3   7   3  132.39   25.40
  -3   7   3  147.79   34.90
   3   7  -3  115.39   28.90
   1  -7  -3   46.50   22.20
   1  -7  -3   52.09   14.70
  -1  -7   3   29.70   18.80
   1  -7  -3   19.10   17.30
  -1  -7   3   40.00   19.70
  -1   7   3   78.69   30.10
  -1   7   3   25.70   13.80
   1   7  -3   18.30   18.60
   1   7  -3   26.30   26.70
   1   7  -3   12.80   18.50
  -1   7   3   47.80   20.80
  -1   7   3   51.39   22.60
  -1  -7  -3   32.80   18.60
   1  -7   3   17.80   17.30
   1  -7   3    5.00   14.60
  -1  -7  -3   22.80   17.20
  -1  -7  -3   42.20   20.10
  -1   7  -3    2.50   17.60
  -1   7  -3   -8.20   19.60
   1   7   3   20.80   18.80
   1   7   3   26.30   20.90
   1   7   3    6.10   22.70
   1   7   3   29.90   14.40
   3  -7   3   21.90   17.20
  -3  -7  -3   43.60   18.00
  -3  -7  -3   18.20   19.70
  -3  -7  -3   14.70   19.50
   3  -7   3   27.50   18.40
   3   7   3   21.50   14.20
   3   7   3   12.30   17.20
  -3   7  -3   29.70   23.20
  -3   7  -3   49.20   19.60
  -5  -7  -3   14.80   18.10
   5  -7   3   31.20   20.90
  -5  -7  -3   13.20   18.30
  -5  -7  -3   17.80   22.30
   5  -7   3   22.70   19.00
   5   7   3   15.90   13.20
  -5   7  -3   21.20   18.50
   5   7   3   52.99   20.10
  -5   7  -3   38.80   25.70
  -4  -8   3   71.69   26.10
   4  -8  -3   80.39   21.10
  -4  -8   3   36.40   23.30
   4  -8  -3   88.49   30.40
  -4   8   3  132.79   29.50
  -4   8   3   67.59   31.80
   4   8  -3   71.39   26.10
   4   8  -3  112.69   23.20
   4   8  -3   78.39   25.70
   2  -8  -3  171.88   26.30
  -2  -8   3  113.29   32.20
  -2  -8   3  102.79   29.30
   2  -8  -3  150.68   31.60
   2  -8  -3  102.69   32.40
  -2   8   3  124.79   32.50
  -2   8   3   88.79   30.60
   2   8  -3  172.98   34.90
   2   8  -3   99.09   29.60
  -2   8   3  162.28   28.00
   0  -8  -3   49.00   21.90
   0  -8   3   51.29   24.70
   0  -8   3   88.19   29.30
   0  -8  -3   69.39   29.00
   0   8   3   70.69   25.80
   0   8   3  112.79   31.80
   0   8   3   72.89   20.40
   0   8  -3   80.49   30.60
   0   8  -3   76.49   26.80
  -2  -8  -3   -9.40   20.40
   2  -8   3   -6.90   18.50
   2  -8   3   29.20   22.60
  -2  -8  -3   -3.50   17.30
   2   8   3   11.40   19.50
  -2   8  -3   -2.10   22.70
   2   8   3   27.80   16.80
  -2   8  -3   22.20   20.30
  12   0  -4  129.89   30.00
 -12   0   4  238.38   61.89
  12   0  -4  212.18   34.20
  12   0  -4  148.79   28.90
  10   0  -4  122.69   24.90
  10   0  -4  119.29   24.50
  10   0  -4  183.38   28.40
 -10   0   4  163.18   27.50
 -10   0   4  209.68   54.39
  -8   0   4   58.89   28.00
   8   0  -4   36.30   12.60
   8   0  -4   35.50   13.00
   8   0  -4   49.60    7.60
  -8   0   4   54.29   15.60
   6   0  -4 1324.07  148.69
   6   0  -4 1345.47  151.38
   6   0  -4 1291.47  150.58
  -6   0   4 1481.15  163.58
   6   0  -4 1491.85  152.08
  -6   0   4 1320.57  152.38
  -4   0   4 2271.07  274.97
   4   0  -4 2586.04  272.47
   4   0  -4 2665.73  274.27
   4   0  -4 2559.94  274.37
   4   0  -4 2434.46  273.37
  -4   0   4 2506.55  280.87
  -2   0   4  120.09   14.20
  -2   0   4  132.69   16.00
   2   0  -4  113.49   14.00
  -2   0   4  121.09   18.30
  -2   0   4  130.89   20.20
   2   0  -4  115.19   13.40
   2   0  -4  126.89   14.80
  -2   0   4  113.09   13.70
   2   0  -4  126.09   15.30
   0   0  -4  143.39   19.50
   0   0  -4  150.98   18.60
   0   0  -4  160.08   19.00
   0   0   4  160.28   20.00
   0   0   4  180.68   18.40
   0   0  -4  168.18   19.10
   0   0   4  140.69   19.70
   0   0   4  164.38   18.90
   0   0   4  144.29   19.40
   0   0   4  177.38   18.50
   2   0   4 5381.66  568.74
   2   0   4 5325.27  569.14
  -2   0  -4 4818.32  569.54
  -2   0  -4 5588.94  569.64
   2   0   4 5227.78  569.44
  -2   0  -4 5240.98  569.04
   2   0   4 5032.20  567.54
  -2   0  -4 5197.18  569.24
  -2   0  -4 5253.47  568.44
  -4   0  -4 1035.00  118.69
  -4   0  -4  994.20  117.79
   4   0   4 1199.88  118.49
  -4   0  -4 1037.10  116.89
   4   0   4 1013.60  118.19
   4   0   4 1099.69  117.29
  -4   0  -4 1048.20  115.89
  -4   0  -4  987.20  118.79
  -6   0  -4  -18.70    8.50
   6   0   4    7.50    7.30
  -6   0  -4    5.50    9.70
  -6   0  -4   -2.70    7.20
  -6   0  -4    8.90   22.60
   6   0   4    9.50    9.00
   6   0   4   -2.30    8.30
   6   0   4  -11.40    8.00
   8   0   4   64.19   14.40
   8   0   4   49.10   12.90
  -8   0  -4   45.70   15.60
  -8   0  -4   43.50   36.60
   8   0   4   39.00   15.00
 -10   0  -4   28.00   35.40
 -10   0  -4   57.39   17.70
  10   0   4   17.20   12.30
  10   0   4   18.20   13.50
  10   0   4    3.90   15.70
 -12   0  -4   22.90   44.50
 -12   0  -4    6.00   17.90
  12   0   4    9.80   22.40
  12   0   4  -26.40   13.90
  13  -1  -4   78.19   21.90
  13  -1  -4   43.80   21.80
  13  -1  -4   33.50   19.00
 -13  -1   4    0.60   38.10
  13   1  -4   64.09   21.30
 -13   1   4   65.49   49.30
  13   1  -4   18.40   20.10
  13   1  -4    7.40   15.20
  11  -1  -4   31.30   15.40
  11  -1  -4   -1.00   12.70
 -11  -1   4   35.70   37.20
  11  -1  -4   26.40   15.90
  11   1  -4   28.90   17.50
 -11   1   4   25.60   41.30
  11   1  -4   -1.20   12.90
  -9  -1   4   16.20   26.70
  -9  -1   4    1.80   12.10
  -9  -1   4   25.00   13.80
   9  -1  -4   -0.80   10.10
   9  -1  -4  -11.30   10.10
   9  -1  -4   10.00   12.20
   9   1  -4    8.10   11.10
  -9   1   4   10.50   30.20
   9   1  -4   -7.20   10.10
  -9   1   4    6.40   12.20
   7  -1  -4  184.58   27.00
  -7  -1   4  191.98   30.00
  -7  -1   4  201.58   41.30
  -7  -1   4  203.08   26.30
   7  -1  -4  173.18   27.00
   7  -1  -4  193.98   26.80
   7   1  -4  155.68   25.60
  -7   1   4  192.98   29.70
   7   1  -4  166.38   21.70
  -7   1   4  228.38   47.90
   7   1  -4  171.38   24.20
   5  -1  -4   13.30   10.60
  -5  -1   4   17.20    9.50
  -5  -1   4   24.70    8.50
   5  -1  -4   27.20    8.40
   5  -1  -4   14.60    9.40
   5  -1  -4   22.70    7.90
  -5  -1   4   25.70    9.10
  -5  -1   4   24.00   16.20
  -5   1   4   25.80    7.50
  -5   1   4    8.90   11.00
  -5   1   4   13.10    9.90
   5   1  -4   19.70    7.10
   5   1  -4   17.20    7.60
  -5   1   4   27.80   21.50
   5   1  -4   30.00    8.30
  -3  -1   4  210.98   25.10
   3  -1  -4  194.88   25.00
  -3  -1   4  171.28   27.80
  -3  -1   4  247.48   31.90
   3  -1  -4  211.98   25.00
   3  -1  -4  221.08   24.70
  -3  -1   4  217.78   26.50
   3   1  -4  195.88   25.00
  -3   1   4  192.88   27.60
   3   1  -4  205.28   24.80
  -3   1   4  194.58   33.40
  -3   1   4  219.48   23.40
  -3   1   4  241.68   26.20
   1  -1  -4 1612.54  158.88
  -1  -1   4 1476.75  159.48
   1  -1  -4 1523.15  159.38
   1  -1  -4 1426.06  159.08
  -1  -1   4 1636.94  159.08
  -1  -1   4 1441.86  159.88
   1  -1  -4 1236.68  161.08
  -1  -1   4 1404.46  158.78
  -1  -1   4 1441.36  159.48
   1   1  -4 1301.37  158.78
  -1   1   4 1530.55  160.48
   1   1  -4 1247.38  158.28
   1   1  -4 1670.13  159.38
  -1   1   4 1570.04  158.98
   1   1  -4 1430.76  158.98
  -1   1   4 1317.57  159.78
  -1   1   4 1495.05  159.18
  -1  -1  -4  427.46   51.29
  -1  -1  -4  446.66   50.89
   1  -1   4  453.45   51.49
   1  -1   4  440.36   51.29
   1  -1   4  478.05   50.69
  -1  -1  -4  425.16   50.79
  -1  -1  -4  423.26   51.99
  -1  -1  -4  441.46   50.19
   1  -1   4  465.85   50.29
   1   1   4  510.55   51.19
  -1   1  -4  458.05   50.19
   1   1   4  428.76   51.69
  -1   1  -4  437.16   51.59
   1   1   4  445.66   51.39
  -1   1  -4  491.15   51.49
  -1   1  -4  484.75   50.99
  -1   1  -4  477.25   53.19
  -3  -1  -4  567.34   72.69
   3  -1   4  559.14   68.89
  -3  -1  -4  481.25   72.39
   3  -1   4  744.83   72.29
  -3  -1  -4  644.44   69.89
   3  -1   4  643.24   68.79
  -3  -1  -4  581.14   69.69
   3  -1   4  585.54   69.79
  -3   1  -4  678.43   67.69
  -3   1  -4  603.14   71.79
  -3   1  -4  587.44   70.49
   3   1   4  579.24   68.89
   3   1   4  623.24   68.69
  -3   1  -4  546.95   68.59
   3   1   4  674.13   67.59
   3   1   4  634.14   69.59
  -3   1  -4  632.64   69.69
   5  -1   4 1399.86  142.09
   5  -1   4 1208.18  137.89
   5  -1   4 1202.98  139.39
   5  -1   4 1238.98  138.19
  -5  -1  -4 1210.58  139.79
  -5  -1  -4 1210.68  139.39
  -5  -1  -4 1160.98  144.79
  -5   1  -4 1183.08  141.79
  -5   1  -4 1253.17  138.79
  -5   1  -4 1157.68  140.29
   5   1   4 1403.36  136.49
   5   1   4 1229.08  139.09
   5   1   4 1161.88  137.79
  -5   1  -4 1256.57  139.09
   5   1   4 1203.78  136.69
   5   1   4 1358.86  137.59
  -5   1  -4 1203.88  135.79
  -7  -1  -4  809.72  104.79
   7  -1   4  869.71   91.99
   7  -1   4  803.82   94.29
   7  -1   4  859.31   92.69
  -7  -1  -4  811.02   94.09
   7   1   4  815.02   91.49
  -7   1  -4  884.01   93.79
   7   1   4  737.43   91.99
  -7   1  -4  781.52   97.09
  -7   1  -4  792.92   93.39
   7   1   4  736.53   93.29
  -7   1  -4  786.92   95.59
   9  -1   4  227.98   36.20
  -9  -1  -4  275.27   56.39
  -9  -1  -4  218.88   38.10
   9  -1   4  201.98   38.10
  -9   1  -4  273.67   37.80
  -9   1  -4  348.87   43.10
   9   1   4  247.18   32.70
   9   1   4  186.88   36.00
  -9   1  -4  292.67   60.69
   9   1   4  301.17   36.20
 -11  -1  -4   -6.80   30.80
 -11  -1  -4   -1.30   14.80
  11  -1   4   10.00   15.90
  11  -1   4   18.70   19.10
 -11   1  -4    0.00   34.70
  11   1   4    4.90   14.70
 -11   1  -4   30.00   18.90
  11   1   4    6.50   16.50
 -12  -2   4  318.37   72.89
  12  -2  -4  414.06   44.80
  12  -2  -4  258.87   42.60
  12  -2  -4  252.47   43.50
 -12  -2   4  333.17   50.69
 -12   2   4  352.16   80.39
  12   2  -4  191.78   40.60
  12   2  -4  486.55   47.60
  12   2  -4  259.17   42.40
  10  -2  -4   38.80   15.60
  10  -2  -4   21.70   14.60
  10  -2  -4   50.89   17.50
 -10  -2   4   48.50   19.10
 -10  -2   4   48.50   34.70
 -10  -2   4   68.89   18.50
  10   2  -4   25.20   14.60
  10   2  -4   54.59   15.90
 -10   2   4   69.49   44.30
 -10   2   4   63.59   20.00
  -8  -2   4   -3.40   10.30
   8  -2  -4    1.10   12.80
  -8  -2   4    8.20   22.20
   8  -2  -4   -7.20    9.10
   8  -2  -4    3.10   10.90
  -8  -2   4    8.30   11.00
  -8   2   4    6.60   31.50
  -8   2   4    2.50   15.50
  -8   2   4   12.00   14.40
  -8   2   4    4.00    6.60
   8   2  -4   10.70   10.40
   8   2  -4    4.60    6.40
   8   2  -4    1.90    9.30
   6  -2  -4 1276.17  128.99
  -6  -2   4 1242.08  129.49
  -6  -2   4 1134.09  130.79
  -6  -2   4 1014.90  128.69
   6  -2  -4 1230.18  129.19
   6  -2  -4 1127.19  129.19
  -6  -2   4 1390.16  139.79
   6   2  -4 1050.89  127.59
  -6   2   4 1064.79  127.99
   6   2  -4 1008.30  127.79
  -6   2   4 1254.87  132.79
  -6   2   4 1173.48  143.59
   6   2  -4 1141.59  127.79
  -4  -2   4   74.39   13.60
   4  -2  -4   65.59    9.40
  -4  -2   4   86.89   20.90
  -4  -2   4   57.39   13.10
  -4  -2   4   46.40   11.30
   4  -2  -4   58.99   12.50
   4  -2  -4   71.69   12.90
  -4  -2   4   57.09   15.60
   4  -2  -4   57.79   10.90
  -4   2   4   51.49   24.60
   4   2  -4  144.99   23.60
  -4   2   4   49.30   18.70
  -4   2   4   60.69   16.10
  -4   2   4   64.69    8.80
   4   2  -4   34.10   10.30
  -4   2   4   58.79   12.30
  -2  -2   4 1359.36  147.39
  -2  -2   4 1160.48  146.59
   2  -2  -4 1315.87  146.19
  -2  -2   4 1315.87  147.29
   2  -2  -4 1237.68  146.69
   2  -2  -4 1371.76  146.49
  -2  -2   4 1550.74  147.89
  -2   2   4 1368.76  146.49
   2   2  -4 1549.74  146.59
   2   2  -4 1198.28  145.99
  -2   2   4 1283.17  147.89
  -2   2   4 1288.07  148.49
  -2   2   4 1301.67  151.48
   0  -2   4  454.55   49.99
   0  -2  -4  479.15   52.29
   0  -2   4  466.45   51.99
   0  -2  -4  388.66   51.39
   0  -2   4  441.96   51.29
   0  -2  -4  507.45   50.99
   0  -2  -4  423.26   53.39
   0  -2  -4  480.75   50.99
   0  -2   4  514.85   49.70
   0  -2   4  499.15   51.59
   0  -2  -4  430.86   49.60
   0   2  -4  379.96   49.70
   0   2  -4  416.46   49.50
   0   2  -4  486.95   54.59
   0   2  -4  447.86   49.90
   0   2   4  446.56   52.69
   0   2  -4  463.25   52.19
   0   2  -4  418.76   51.09
   0   2   4  504.55   51.79
   0   2   4  445.36   51.79
   0   2   4  488.75   54.09
   2  -2   4   91.29   14.30
  -2  -2  -4   94.89   10.70
   2  -2   4   97.89   15.80
  -2  -2  -4   62.19   14.40
  -2  -2  -4   81.09   12.60
  -2  -2  -4   86.09   10.10
  -2  -2  -4   77.29   13.60
   2  -2   4   88.79   12.30
  -2  -2  -4   84.89   14.50
   2  -2   4   96.09   17.80
   2   2   4   89.89   14.80
  -2   2  -4   80.59   14.70
   2   2   4   83.49   12.20
  -2   2  -4   93.29   18.50
  -2   2  -4   83.79   15.10
   2   2   4   70.99   13.50
   2   2   4   79.89   10.80
  -4  -2  -4  185.08   30.20
   4  -2   4  242.08   27.70
  -4  -2  -4  172.98   33.20
   4  -2   4  240.38   29.30
   4  -2   4  255.77   33.40
   4  -2   4  213.98   27.80
  -4  -2  -4  219.58   31.50
  -4   2  -4  240.68   27.80
   4   2   4  219.98   28.10
   4   2   4  226.88   28.10
   4   2   4  215.68   28.00
  -4   2  -4  208.68   33.30
  -4   2  -4  221.58   31.60
  -4   2  -4  247.68   32.90
  -4   2  -4  227.08   27.20
  -6  -2  -4   42.70   19.70
   6  -2   4   64.59   16.40
   6  -2   4   59.99   13.60
   6  -2   4   57.19   12.80
  -6  -2  -4   60.59   15.50
  -6  -2  -4   60.59   20.90
  -6   2  -4   62.09   17.70
   6   2   4   41.60   13.20
   6   2   4   53.19   12.40
   6   2   4   66.19    9.10
   6   2   4   43.20   10.70
  -6   2  -4   35.70   12.90
  -6   2  -4   61.09   16.50
  -6   2  -4   71.49   22.20
  -6   2  -4   56.59    9.60
  -8  -2  -4   54.99   16.80
   8  -2   4   40.30   14.30
  -8  -2  -4   69.99   26.80
   8  -2   4   54.89   16.20
   8  -2   4   47.60   13.40
  -8   2  -4   37.30   20.90
   8   2   4   43.60   12.20
  -8   2  -4   25.70   15.60
  -8   2  -4   46.70   19.00
  -8   2  -4   60.89   16.30
   8   2   4   28.10   12.30
  10  -2   4   57.49   21.50
  10  -2   4   89.19   20.40
 -10  -2  -4   64.39   20.20
  10   2   4   64.29   19.30
 -10   2  -4   59.89   42.80
  10   2   4   53.59   14.70
  10   2   4   26.60   16.00
  11  -3  -4    5.60   14.20
 -11  -3   4   25.00   19.30
  11  -3  -4    8.20   13.60
  11  -3  -4   -6.10   15.40
 -11  -3   4   11.10   37.10
  11   3  -4   31.90   15.60
  11   3  -4    9.50   16.50
 -11   3   4  -32.10   20.80
 -11   3   4    8.60   44.20
   9  -3  -4   50.49   17.20
  -9  -3   4   45.10   30.80
  -9  -3   4   27.50   18.00
   9  -3  -4   67.59   17.10
  -9  -3   4   58.09   16.80
   9  -3  -4   28.60   14.90
   9   3  -4   56.49   13.40
  -9   3   4   30.60   21.80
   9   3  -4   42.00   12.00
  -9   3   4   67.49   42.70
   9   3  -4   27.10   14.80
   9   3  -4   38.00   15.10
   9   3  -4   80.69   27.50
  -7  -3   4  118.69   25.60
  -7  -3   4   88.09   26.40
  -7  -3   4  101.09   21.80
  -7  -3   4  182.08   25.30
  -7  -3   4  177.58   38.00
   7  -3  -4  169.28   25.20
   7  -3  -4  166.98   23.80
   7  -3  -4  128.19   21.10
  -7   3   4  158.48   48.80
  -7   3   4  156.48   36.40
   7   3  -4  177.28   23.60
  -7   3   4  121.49   20.50
   7   3  -4  114.59   20.60
  -7   3   4  111.19   27.00
   7   3  -4   99.59   20.10
   7   3  -4  126.99   20.80
  -5  -3   4  175.08   24.00
   5  -3  -4  141.59   18.90
   5  -3  -4  159.98   23.60
   5  -3  -4  125.19   22.10
  -5  -3   4  111.19   21.80
   5  -3  -4  164.18   21.40
  -5  -3   4  103.19   22.20
  -5  -3   4  247.18   35.10
  -5  -3   4   99.99   24.60
  -5   3   4  125.09   40.20
  -5   3   4  126.49   21.70
  -5   3   4  119.69   25.90
   5   3  -4  162.18   19.20
  -5   3   4  156.98   32.60
   3  -3  -4  228.48   27.00
   3  -3  -4  234.18   27.20
  -3  -3   4  228.28   30.00
  -3  -3   4  232.78   28.20
   3  -3  -4  243.98   28.50
  -3  -3   4  209.78   29.00
  -3  -3   4  234.98   30.60
   3  -3  -4  220.68   28.20
   3  -3  -4  182.98   38.80
   3   3  -4  281.57   27.50
  -3   3   4  211.38   27.20
   3   3  -4  196.48   26.50
  -3   3   4  269.57   34.80
  -3   3   4  183.48   30.30
  -3   3   4  198.98   36.90
   1  -3  -4  577.94   61.09
   1  -3  -4  499.55   60.19
   1  -3  -4  568.14   61.59
   1  -3  -4  570.64   66.59
   1  -3  -4  550.04   62.29
  -1  -3   4  509.55   60.79
  -1  -3   4  627.74   63.19
  -1  -3   4  600.44   63.29
   1  -3  -4  524.45   63.59
  -1   3   4  519.25   63.39
   1   3  -4  515.55   59.79
  -1   3   4  496.25   66.79
   1   3  -4  594.04   66.49
  -1   3   4  498.95   63.49
   1   3  -4  552.24   61.39
   1   3  -4  543.95   63.19
  -1   3   4  545.95   62.19
  -1  -3  -4   26.30    9.60
  -1  -3  -4    2.50    6.50
  -1  -3  -4   16.70    8.20
  -1  -3  -4   15.40    8.30
   1  -3   4   25.80   10.00
   1  -3   4   18.80    4.90
   1  -3   4   34.20    4.20
  -1  -3  -4   26.40    8.40
   1  -3   4   32.20    9.90
   1  -3   4   37.20   13.00
   1   3   4   28.50    7.50
   1   3   4    9.40    9.40
   1   3   4   26.50    8.80
   1   3   4   27.90    8.50
   1   3   4   23.30   10.30
  -1   3  -4   15.90    7.50
  -1   3  -4   35.00   13.50
  -1   3  -4   12.80    9.40
   3  -3   4   86.79   11.10
  -3  -3  -4  111.69   17.30
   3  -3   4  103.29   14.50
  -3  -3  -4   67.99   16.70
   3  -3   4  116.59   19.60
   3   3   4   78.09   15.80
  -3   3  -4   77.29   21.30
  -3   3  -4   89.59   17.10
   3   3   4   91.09   13.00
  -3   3  -4   87.69   16.20
  -3   3  -4   75.09   17.10
   3   3   4   86.19   14.90
   3   3   4   87.19   16.70
  -5  -3  -4  161.48   24.20
   5  -3   4  111.79   18.50
  -5  -3  -4  140.69   22.60
   5  -3   4  117.49   22.70
   5  -3   4   90.99   17.60
  -5  -3  -4   70.29   21.30
  -5   3  -4  118.09   22.70
  -5   3  -4  162.98   19.50
   5   3   4  104.69   19.50
  -5   3  -4   93.19   21.50
   5   3   4  111.29   19.20
   5   3   4  107.59   18.60
  -5   3  -4   81.49   26.50
   7  -3   4  380.06   46.40
   7  -3   4  386.86   42.30
   7  -3   4  338.17   42.90
  -7  -3  -4  374.26   52.09
  -7  -3  -4  329.37   48.50
   7   3   4  288.17   42.60
   7   3   4  325.27   42.30
  -7   3  -4  316.07   48.80
   7   3   4  373.26   42.50
  -7   3  -4  296.27   47.90
  -7   3  -4  297.77   53.59
   9  -3   4   29.10   14.90
  -9  -3  -4   71.49   20.10
   9  -3   4   33.60   19.00
   9   3   4   34.40   16.00
  -9   3  -4   20.90   18.40
  -9   3  -4   45.40   25.90
   9   3   4   35.20   14.50
 -11  -3  -4   11.70   18.20
  11  -3   4    3.80   17.90
  11  -3   4    7.60   18.90
  11   3   4   10.30   17.10
  11   3   4    1.00   10.50
  11   3   4   25.20   17.60
 -11   3  -4   46.90   42.30
  10  -4  -4   33.00   16.90
 -10  -4   4   14.80   19.00
 -10  -4   4   34.90   16.00
  10  -4  -4   25.00   18.80
  10  -4  -4   -2.90   13.40
 -10  -4   4   16.00   36.80
 -10   4   4  -42.00   19.50
  10   4  -4    7.90   13.50
  10   4  -4   27.10   16.50
  10   4  -4   12.00   10.50
 -10   4   4   22.80   44.40
  -8  -4   4   66.59   21.00
   8  -4  -4   69.09   19.20
  -8  -4   4   23.20   18.10
   8  -4  -4   53.19   14.30
   8  -4  -4   74.99   17.50
  -8  -4   4   34.90   16.60
  -8  -4   4  138.69   42.00
  -8  -4   4   61.19   18.30
  -8   4   4  112.89   28.40
   8   4  -4   69.79   19.60
   8   4  -4   50.19   15.40
   8   4  -4   83.79   17.70
  -8   4   4   83.89   32.90
   8   4  -4   21.30   12.50
   8   4  -4   26.50   13.70
   8   4  -4  101.29   28.40
  -8   4   4   50.79   41.00
   6  -4  -4  924.91  104.99
   6  -4  -4  916.31  102.89
   6  -4  -4  874.11  104.29
  -6  -4   4  945.61  104.69
   6  -4  -4  963.60  102.99
  -6  -4   4 1026.60  107.29
  -6  -4   4  849.72  104.99
   6   4  -4  859.91  105.09
  -6   4   4  914.41  104.89
  -6   4   4  891.91  116.89
  -6   4   4  860.51  108.99
  -4  -4   4  664.73   79.29
   4  -4  -4  739.23   77.39
  -4  -4   4  678.33   79.79
   4  -4  -4  694.33   77.99
   4  -4  -4  736.43   79.59
  -4  -4   4  619.24   79.99
   4  -4  -4  707.43   78.99
   4   4  -4  684.43   80.59
   4   4  -4  651.93   77.09
  -4   4   4  694.63   80.59
  -4   4   4  654.23   82.79
  -4   4   4  695.33   88.79
   2  -4  -4  211.38   26.80
   2  -4  -4  215.38   25.30
  -2  -4   4  209.28   27.90
  -2  -4   4  242.28   29.70
   2  -4  -4  213.88   27.60
  -2  -4   4  173.88   29.50
  -2   4   4  176.28   36.40
   2   4  -4  242.38   36.30
   2   4  -4  200.48   25.70
   2   4  -4  189.58   30.60
  -2   4   4  295.37   36.20
  -2   4   4  204.28   31.40
  -2   4   4  205.48   27.00
   2   4  -4  227.08   30.90
   2   4  -4  191.28   23.80
   0  -4  -4  254.27   36.40
   0  -4  -4  337.87   38.60
   0  -4   4  295.07   37.60
   0  -4  -4  308.17   35.00
   0  -4   4  306.47   37.60
   0  -4  -4  306.07   39.40
   0  -4   4  238.98   32.90
   0  -4   4  366.46   34.00
   0  -4  -4  302.57   35.00
   0   4   4  240.28   41.10
   0   4  -4  249.08   41.30
   0   4  -4  275.37   35.10
   0   4  -4  286.67   38.30
   0   4   4  308.07   36.70
   0   4   4  284.17   38.30
   0   4   4  313.47   38.40
   0   4  -4  259.77   37.40
   2  -4   4  259.47   35.30
  -2  -4  -4  280.57   36.40
   2  -4   4  293.67   29.90
   2  -4   4  293.67   32.00
  -2  -4  -4  212.58   36.30
  -2  -4  -4  248.38   34.60
   2  -4   4  317.77   36.80
  -2   4  -4  269.07   38.90
  -2   4  -4  279.47   35.80
  -2   4  -4  235.08   42.80
   2   4   4  250.57   38.20
   2   4   4  251.87   37.70
   2   4   4  262.57   34.30
  -2   4  -4  209.78   34.00
   2   4   4  281.67   37.70
  -4  -4  -4  121.39   27.90
  -4  -4  -4  172.18   28.40
   4  -4   4  222.58   32.30
   4  -4   4  194.18   23.90
  -4  -4  -4  186.98   29.40
   4   4   4  178.38   27.20
  -4   4  -4  209.58   28.90
  -4   4  -4  190.28   29.80
  -4   4  -4  166.08   30.60
   4   4   4  232.58   30.30
  -4   4  -4  147.49   34.80
   4   4   4  201.28   25.00
   4   4   4  187.08   28.90
   6  -4   4   99.39   21.60
  -6  -4  -4   64.49   18.50
  -6  -4  -4   52.89   20.10
   6  -4   4   64.49   15.60
   6   4   4   91.59   18.50
  -6   4  -4   64.09   27.20
   6   4   4   45.20   16.00
  -6   4  -4   56.19   20.10
  -6   4  -4  127.99   25.30
   6   4   4   61.89   15.70
  -6   4  -4   82.39   21.00
   8  -4   4   26.10   13.50
   8  -4   4   36.20   19.20
  -8  -4  -4    1.70   18.30
  -8  -4  -4   21.10   16.10
   8   4   4   29.80   14.10
  -8   4  -4   53.69   20.70
   8   4   4   14.80   13.10
  -8   4  -4    6.60   21.30
  -8   4  -4   50.99   23.00
  10  -4   4    9.90   14.20
 -10  -4  -4   31.30   19.10
  10  -4   4   15.90   21.50
  10   4   4    3.30   13.00
  10   4   4    6.90   15.50
 -10   4  -4   -0.50   22.70
  -9  -5   4   99.29   26.50
  -9  -5   4  163.48   50.59
  -9  -5   4   53.39   20.10
   9  -5  -4   40.40   20.30
   9  -5  -4   58.49   17.90
  -9  -5   4   54.19   22.60
  -9   5   4   77.79   49.00
   9   5  -4   54.59   17.10
   9   5  -4   31.20   15.00
  -9   5   4   41.80   28.30
   9   5  -4   57.69   18.30
   9   5  -4   33.50   19.00
   9   5  -4   87.59   19.80
  -7  -5   4   -3.30   14.00
  -7  -5   4  -15.90   11.70
   7  -5  -4  -20.30   12.70
   7  -5  -4   19.30   13.40
  -7  -5   4    8.10   14.70
   7   5  -4    4.10    9.00
  -7   5   4   24.50   22.80
  -7   5   4   21.90   13.20
   7   5  -4   20.00   13.20
   7   5  -4  -14.00    9.00
   7   5  -4    2.20   11.00
   7   5  -4   21.00   20.00
  -7   5   4   14.10   25.30
   7   5  -4  -22.50   15.60
   5  -5  -4   24.50    9.20
   5  -5  -4   42.10   15.30
  -5  -5   4   20.80   14.30
   5  -5  -4   39.30   12.20
   5  -5  -4   26.60   12.50
  -5  -5   4   12.50   13.20
  -5  -5   4   32.10   14.90
  -5   5   4   23.90   17.90
  -5   5   4   37.10   25.40
   5   5  -4   38.10   10.00
   5   5  -4   30.50   12.90
  -5   5   4   48.60   16.30
   5   5  -4   45.80   15.90
   5   5  -4   48.70   21.80
   5   5  -4   27.70   10.70
  -3  -5   4  603.84   79.29
   3  -5  -4  718.73   79.09
   3  -5  -4  715.03   79.89
  -3  -5   4  663.53   81.59
  -3  -5   4  718.33   82.59
   3   5  -4  739.33   83.39
  -3   5   4  667.53   82.19
  -3   5   4  623.84   83.39
  -3   5   4  646.94   78.99
   3   5  -4  695.03   81.79
   3   5  -4  778.42   78.69
  -3   5   4  618.54   88.99
   3   5  -4  686.53   86.49
  -1  -5   4  450.05   54.19
   1  -5  -4  475.25   55.09
   1  -5  -4  472.85   54.09
  -1  -5   4  590.84   59.89
   1  -5  -4  462.85   56.69
   1  -5  -4  462.45   59.49
  -1  -5   4  539.05   58.59
   1   5  -4  420.66   54.69
   1   5  -4  464.45   58.59
   1   5  -4  440.16   58.79
   1   5  -4  412.36   63.59
  -1   5   4  533.55   60.79
  -1   5   4  440.86   57.89
  -1   5   4  408.86   63.19
  -1   5   4  459.45   56.19
  -1  -5  -4   19.60   12.30
   1  -5   4   14.10   11.50
   1  -5   4   28.10   12.80
  -1  -5  -4   24.10   10.90
   1  -5   4   20.20   13.20
   1  -5   4    9.20    6.70
  -1  -5  -4   -6.00   10.90
   1   5   4    5.90   12.20
   1   5   4   11.90   10.30
  -1   5  -4   24.20   13.60
   1   5   4   -0.20    9.80
  -1   5  -4   -7.00    8.70
  -1   5  -4   23.40   13.50
   1   5   4   14.10   16.20
  -1   5  -4   12.20   16.80
   3  -5   4   39.50   10.10
   3  -5   4   26.30   14.50
  -3  -5  -4   31.00   14.00
  -3  -5  -4   27.70   14.70
  -3  -5  -4   36.60   15.80
   3  -5   4   59.29   17.10
   3   5   4   62.09   18.80
   3   5   4   40.60   15.50
  -3   5  -4   21.00   15.60
   3   5   4   42.50   14.10
  -3   5  -4   43.30   22.00
  -3   5  -4   40.30   14.80
   3   5   4   46.90   13.60
  -3   5  -4   26.30   13.50
  -5  -5  -4  173.58   31.40
  -5  -5  -4  149.39   32.90
   5  -5   4  206.18   28.00
   5  -5   4  200.38   32.40
   5  -5   4  200.78   34.30
  -5   5  -4  151.38   38.50
   5   5   4  168.28   30.40
  -5   5  -4  243.08   32.10
  -5   5  -4  220.98   36.40
  -5   5  -4  162.68   31.20
   5   5   4  170.08   30.70
  -7  -5  -4   64.29   21.90
   7  -5   4   91.89   18.60
   7  -5   4   83.39   24.80
  -7  -5  -4   51.09   21.80
   7  -5   4  110.79   24.00
  -7   5  -4   81.39   24.10
   7   5   4   86.49   20.70
   7   5   4  154.78   25.00
   7   5   4   66.49   19.50
  -7   5  -4   99.79   29.50
   9  -5   4   -8.40   19.20
  -9  -5  -4    4.20   19.60
   9  -5   4    9.70   14.50
  -9  -5  -4   12.40   17.80
  -9   5  -4  -17.90   19.80
   9   5   4   11.80   15.20
   9   5   4   18.20   15.30
   8  -6  -4   73.29   22.70
   8  -6  -4   30.60   16.60
  -8  -6   4   38.90   20.60
  -8  -6   4   27.60   20.30
  -8  -6   4   50.99   22.00
  -8   6   4   29.40   28.70
   8   6  -4   52.89   19.40
  -8   6   4   83.29   51.29
   8   6  -4   74.29   20.30
   6  -6  -4  124.29   24.60
  -6  -6   4  105.49   26.70
  -6  -6   4   82.19   26.50
   6  -6  -4  142.89   28.60
  -6  -6   4  177.98   29.90
  -6   6   4  145.29   34.90
   6   6  -4  153.88   26.90
   6   6  -4  144.89   33.70
   6   6  -4  116.59   26.10
  -6   6   4  135.49   28.70
   6   6  -4  136.89   29.10
  -4  -6   4  276.17   39.40
  -4  -6   4  217.18   38.20
   4  -6  -4  289.57   38.60
   4  -6  -4  286.67   35.30
  -4  -6   4  235.48   39.60
   4   6  -4  325.57   50.19
   4   6  -4  233.78   39.30
  -4   6   4  311.77   38.60
  -4   6   4  241.88   51.39
   4   6  -4  247.18   41.40
  -4   6   4  219.78   39.80
  -4   6   4  279.07   46.80
   2  -6  -4   55.79   19.70
  -2  -6   4   27.10   16.20
   2  -6  -4   73.59   15.50
   2  -6  -4   54.19   15.80
  -2  -6   4   38.50   17.20
   2   6  -4   69.99   19.30
   2   6  -4   52.49   13.50
  -2   6   4   67.19   20.60
   2   6  -4   21.40   23.20
  -2   6   4   23.50   23.50
   2   6  -4   58.79   20.10
  -2   6   4   77.89   16.50
  -2   6   4   40.90   21.30
   0  -6  -4  108.89   22.30
   0  -6  -4   74.99   18.20
   0  -6   4  101.29   23.70
   0  -6  -4  101.39   24.30
   0  -6   4   99.09   22.10
   0   6  -4   87.89   23.20
   0   6   4  116.69   25.90
   0   6   4  115.29   29.40
   0   6  -4   72.49   17.70
   0   6   4   87.79   19.80
   0   6  -4  109.89   30.70
   0   6  -4   93.49   22.20
   0   6   4   87.39   23.30
   2  -6   4   10.30   14.70
   2  -6   4    3.30   12.40
   2  -6   4   20.00    8.90
  -2  -6  -4    8.40   14.00
  -2  -6  -4   13.20   15.40
  -2  -6  -4    0.90   13.60
  -2   6  -4   -5.90   12.90
  -2   6  -4   14.50   11.90
  -2   6  -4   -5.70   15.00
   2   6   4    5.80   16.20
   2   6   4   26.70   16.60
   2   6   4   14.40   14.00
   2   6   4   -0.20    8.50
  -2   6  -4    7.70   23.20
  -4  -6  -4   56.69   19.50
   4  -6   4   73.39   20.90
  -4  -6  -4   19.70   18.60
  -4  -6  -4   70.59   22.50
   4  -6   4   73.49   20.30
  -4   6  -4   95.09   22.10
   4   6   4   66.89   17.00
  -4   6  -4   56.39   23.40
   4   6   4   65.79   20.20
  -4   6  -4   27.70   17.40
  -6  -6  -4   52.69   20.20
  -6  -6  -4   33.20   20.60
   6  -6   4   14.70   17.70
   6  -6   4   15.00   17.30
   6   6   4   38.20   16.80
   6   6   4   21.80   15.80
  -6   6  -4   29.20   24.40
  -6   6  -4   38.50   20.10
   8  -6   4    0.60   20.90
  -8  -6  -4    7.70   17.90
   8  -6   4   36.90   23.00
  -8  -6  -4   18.70   22.10
  -8   6  -4   42.10   21.80
   8   6   4   14.10   16.70
   8   6   4   19.90   18.00
  -8   6  -4   43.90   26.00
  -7  -7   4   -1.40   17.20
  -7  -7   4   10.10   19.00
   7  -7  -4   21.30   16.00
   7   7  -4   20.10   15.80
   7   7  -4    3.10   16.30
  -7   7   4  -53.59   23.00
  -5  -7   4   14.40   19.00
   5  -7  -4   49.40   16.90
   5  -7  -4   22.50   21.20
  -5  -7   4   -1.00   13.60
  -5   7   4   43.20   20.50
   5   7  -4   28.30   17.30
   5   7  -4   23.50   12.20
  -5   7   4   25.40   24.50
   5   7  -4   38.70   21.50
   3  -7  -4  221.28   36.30
   3  -7  -4  193.68   39.90
   3  -7  -4  280.37   32.90
  -3  -7   4  220.98   40.90
  -3  -7   4  191.58   37.50
   3   7  -4  243.38   41.10
   3   7  -4  184.08   36.50
  -3   7   4  206.08   34.00
   3   7  -4  289.97   73.19
  -3   7   4  215.48   41.80
  -3   7   4  213.58   39.30
   1  -7  -4  170.68   27.40
  -1  -7   4  193.38   33.30
   1  -7  -4  206.58   30.60
  -1  -7   4  186.28   35.90
   1  -7  -4  131.59   32.80
   1  -7  -4  178.58   31.60
  -1   7   4  166.58   29.10
   1   7  -4  140.79   32.00
  -1   7   4  147.29   38.80
  -1   7   4  172.98   33.00
   1   7  -4  218.68   36.90
  -1   7   4  138.69   35.20
  -1  -7  -4   -2.20   14.50
  -1  -7  -4  -21.10   14.50
   1  -7   4   11.20   15.00
  -1  -7  -4  -12.60   16.90
   1  -7   4    3.80   16.00
   1   7   4   21.20   17.70
   1   7   4   32.00   20.10
   1   7   4   21.20   13.90
  -1   7  -4  -16.10   18.20
  -1   7  -4   -1.10   16.00
  -3  -7  -4    4.40   17.90
  -3  -7  -4   35.40   17.70
  -3  -7  -4   -3.90   15.70
   3  -7   4    2.10   16.70
   3  -7   4   11.50   18.00
  -3   7  -4    7.90   15.20
   3   7   4    8.70   15.70
   3   7   4   -4.30   12.50
  -3   7  -4   -4.20   22.70
  -5  -7  -4   46.20   24.10
   5  -7   4  102.99   27.80
  -5  -7  -4   70.59   26.70
  -5  -7  -4   78.19   25.20
   5  -7   4  159.98   31.90
   5   7   4   79.29   24.70
  -5   7  -4   99.89   25.80
  -5   7  -4  145.29   34.20
   5   7   4   87.09   23.30
   4  -8  -4  136.89   38.70
  -4  -8   4   74.29   27.60
   4  -8  -4  163.98   27.80
  -4  -8   4   73.39   28.10
  -4   8   4   75.79   27.30
   4   8  -4  134.99   32.50
  -4   8   4   93.99   37.40
   4   8  -4  112.19   29.20
   2  -8  -4  157.68   37.80
   2  -8  -4   60.29   23.50
  -2  -8   4  114.59   30.90
  -2  -8   4  126.29   30.30
   2  -8  -4   96.59   22.00
  -2   8   4   43.80   26.30
   2   8  -4   61.99   27.90
   2   8  -4  123.19   30.90
  -2   8   4   94.19   23.10
  -2   8   4  148.69   36.70
   0  -8  -4   -2.20   18.90
   0  -8   4   15.60   18.40
   0  -8   4  -12.00   17.00
   0  -8  -4   -0.70   19.40
   0   8  -4   34.20   20.60
   0   8   4  -21.80   19.30
   0   8   4   10.40   20.10
   0   8  -4    7.90   22.10
   0   8   4    6.50   14.50
  -2  -8  -4   41.30   22.60
   2  -8   4   50.69   24.50
  -2  -8  -4   26.40   22.60
   2  -8   4   88.79   27.40
   2   8   4    6.30   19.90
  -2   8  -4   20.70   21.30
   2   8   4   25.60   17.20
  -2   8  -4   40.70   29.30
 -12   0   5   -5.00   34.90
  12   0  -5   19.50   16.00
  12   0  -5    4.80   14.70
  12   0  -5   28.40   16.30
  10   0  -5   17.00   12.90
  10   0  -5   38.00   15.00
 -10   0   5   21.40   15.80
 -10   0   5   41.20   34.20
  10   0  -5   38.60   14.40
   8   0  -5    2.70   10.40
  -8   0   5    3.80   25.30
   8   0  -5   12.80    8.70
   8   0  -5    7.70    9.20
  -8   0   5   -2.30   10.80
   6   0  -5 1224.48  138.79
   6   0  -5 1310.27  140.29
   6   0  -5 1202.58  136.89
   6   0  -5 1255.67  139.89
  -6   0   5 1382.56  151.98
  -6   0   5 1236.48  141.19
   4   0  -5 1487.85  139.29
  -4   0   5 1187.88  141.69
   4   0  -5 1185.38  138.69
   4   0  -5 1202.28  139.29
   4   0  -5 1316.77  140.69
  -4   0   5 1239.38  146.99
   4   0  -5 1275.27  140.39
  -2   0   5   18.50    5.80
   2   0  -5   13.80    4.40
   2   0  -5   16.80    5.10
  -2   0   5    5.90    8.40
   2   0  -5   12.30    5.30
  -2   0   5   18.20    9.60
  -2   0   5   12.80    3.50
  -2   0   5    8.00    4.20
   0   0  -5  210.48   24.20
   0   0   5  165.78   24.80
   0   0   5  202.58   24.70
   0   0  -5  214.78   24.30
   0   0  -5  192.58   23.70
   0   0  -5  174.28   24.50
   0   0   5  211.98   24.00
   0   0   5  221.48   23.60
   0   0   5  266.87   24.10
   0   0   5  214.58   25.30
  -2   0  -5 1537.95  171.18
   2   0   5 1508.25  170.58
  -2   0  -5 1572.04  170.98
   2   0   5 1544.25  169.38
   2   0   5 1574.04  170.98
  -2   0  -5 1377.06  171.18
  -2   0  -5 1644.54  170.78
   2   0   5 1639.84  171.38
  -2   0  -5 1591.64  170.08
   4   0   5  929.61   97.79
  -4   0  -5  874.11   97.69
  -4   0  -5  852.81   95.79
   4   0   5  844.72   96.49
  -4   0  -5  852.21   96.99
  -4   0  -5  804.92   97.89
   6   0   5   57.69   15.70
   6   0   5   67.39   14.30
   6   0   5   43.30   13.10
  -6   0  -5   53.59   14.00
  -6   0  -5   45.30   16.10
   6   0   5   74.79   13.80
  -6   0  -5   68.59   29.80
  -6   0  -5   40.00   11.20
  -8   0  -5   15.60   12.90
   8   0   5   26.20   12.80
   8   0   5   25.90   14.60
  -8   0  -5   21.20   30.40
   8   0   5   36.60   12.30
  10   0   5   24.70   18.50
  10   0   5   -0.40   12.00
 -10   0  -5    9.90   14.50
  10   0   5   20.60   14.90
 -10   0  -5    7.30   36.00
  13  -1  -5   15.10   16.60
  13  -1  -5   23.50   19.50
 -13  -1   5   27.50   45.10
  13   1  -5   60.79   18.80
  13   1  -5   47.00   19.10
  13   1  -5   61.99   21.80
 -13   1   5   51.09   48.90
 -11  -1   5   32.60   16.80
  11  -1  -5   32.50   15.80
 -11  -1   5   17.80   38.20
  11  -1  -5   25.50   15.10
  11  -1  -5   21.30   14.60
 -11   1   5   57.39   45.00
  11   1  -5   19.50   14.60
 -11   1   5   12.40   16.90
  11   1  -5    1.70   12.80
  11   1  -5   15.60   14.60
   9  -1  -5   -3.80    9.90
   9  -1  -5   -3.20    8.60
   9  -1  -5   10.30   11.30
  -9  -1   5    0.20   11.30
  -9  -1   5   -8.90   25.20
   9   1  -5    4.00   11.20
   9   1  -5   23.40   12.00
   9   1  -5    3.80   11.00
  -9   1   5  -19.50   25.80
  -9   1   5   11.00   13.00
   7  -1  -5  256.77   36.10
   7  -1  -5  319.67   35.50
   7  -1  -5  295.07   36.40
  -7  -1   5  329.77   37.50
  -7  -1   5  326.17   51.09
  -7   1   5  282.47   38.60
   7   1  -5  273.97   36.10
   7   1  -5  279.07   35.50
   7   1  -5  254.57   34.60
   7   1  -5  263.87   32.50
  -7   1   5  266.87   55.39
  -5  -1   5 1122.89  124.29
   5  -1  -5  966.80  128.59
   5  -1  -5 1078.99  124.89
   5  -1  -5 1215.58  125.09
  -5  -1   5 1192.48  126.19
   5  -1  -5 1187.08  124.29
  -5  -1   5 1237.68  133.49
  -5   1   5 1104.19  135.19
   5   1  -5 1061.29  124.29
  -5   1   5 1171.48  124.69
   5   1  -5 1112.69  124.89
  -5   1   5 1001.60  126.29
   5   1  -5 1119.89  123.69
   3  -1  -5  269.47   32.10
  -3  -1   5  266.97   31.50
  -3  -1   5  309.77   33.90
   3  -1  -5  240.28   31.70
   3  -1  -5  251.57   30.40
   3  -1  -5  291.77   31.20
  -3   1   5  251.27   38.70
  -3   1   5  308.97   33.50
   3   1  -5  311.27   31.90
   3   1  -5  255.87   31.40
  -3   1   5  276.07   30.50
   3   1  -5  275.27   31.90
  -1  -1   5  272.17   33.20
  -1  -1   5  305.37   31.80
  -1  -1   5  269.97   32.80
  -1  -1   5  258.07   31.60
   1  -1  -5  324.87   31.90
   1  -1  -5  302.37   32.20
   1  -1  -5  224.08   34.70
  -1  -1   5  262.47   31.00
   1  -1  -5  282.67   32.50
  -1   1   5  252.27   34.00
   1   1  -5  294.07   32.00
  -1   1   5  337.37   32.70
   1   1  -5  311.37   32.50
  -1   1   5  302.87   32.50
   1   1  -5  283.57   30.90
  -1   1   5  295.67   34.30
   1   1  -5  256.27   31.90
   1  -1   5  319.07   37.00
   1  -1   5  335.47   35.60
   1  -1   5  323.87   36.10
  -1  -1  -5  289.37   36.30
   1  -1   5  308.07   36.80
  -1  -1  -5  290.07   35.60
  -1  -1  -5  304.37   36.80
  -1  -1  -5  277.87   37.60
  -1   1  -5  352.76   35.80
   1   1   5  350.76   37.80
  -1   1  -5  292.97   37.00
   1   1   5  353.16   36.60
  -1   1  -5  321.37   36.70
  -1   1  -5  330.27   38.80
   1   1   5  329.67   37.10
  -1   1  -5  326.57   36.50
  -3  -1  -5  506.45   61.19
  -3  -1  -5  526.25   61.39
   3  -1   5  550.64   61.39
  -3  -1  -5  474.65   63.89
   3  -1   5  521.75   60.39
  -3  -1  -5  441.76   63.49
  -3  -1  -5  566.34   61.09
   3  -1   5  544.15   59.79
   3   1   5  558.84   60.59
  -3   1  -5  538.15   58.69
  -3   1  -5  558.04   60.59
  -3   1  -5  537.15   59.99
   3   1   5  546.75   60.09
   3   1   5  555.24   60.89
  -3   1  -5  534.35   62.89
  -3   1  -5  541.35   61.89
   5  -1   5   19.50    9.50
  -5  -1  -5   20.00   19.80
  -5  -1  -5   22.90   10.00
   5  -1   5   38.10   11.70
   5  -1   5   29.30    9.70
  -5  -1  -5   35.60   12.40
   5  -1   5   24.30   11.90
  -5   1  -5   29.50    4.80
   5   1   5   25.00    6.90
  -5   1  -5   31.50   10.60
  -5   1  -5   24.40   10.30
   5   1   5   19.00   10.30
  -5   1  -5   18.00    9.50
  -5   1  -5   28.70    6.90
   5   1   5   32.30    9.30
   5   1   5   45.20    5.70
  -5   1  -5   22.70   12.60
   5   1   5   40.90    6.80
   7  -1   5  605.84   74.39
   7  -1   5  633.74   72.19
   7  -1   5  594.04   72.39
  -7  -1  -5  587.64   73.59
  -7  -1  -5  615.54   84.99
  -7   1  -5  619.04   73.09
   7   1   5  584.54   71.39
   7   1   5  678.53   74.29
  -7   1  -5  606.04   76.59
  -7   1  -5  636.14   73.39
  -7   1  -5  659.53   76.29
  -9  -1  -5   46.00   17.00
  -9  -1  -5   54.99   33.00
   9  -1   5   31.50   13.30
   9  -1   5   28.30   14.90
   9  -1   5   36.80   18.90
   9   1   5   43.50   17.00
   9   1   5   47.90   13.20
   9   1   5   15.50   14.60
  -9   1  -5   63.99   37.00
  -9   1  -5   51.39   19.70
 -11  -1  -5    4.20   14.40
  11  -1   5   -3.40   14.60
  11  -1   5   23.40   21.10
  11   1   5   -6.90   15.60
 -11   1  -5   26.80   17.80
  11   1   5   -3.20   12.80
 -11   1  -5    8.70   36.90
  12  -2  -5  189.28   31.50
  12  -2  -5  188.38   32.00
 -12  -2   5  177.08   52.89
  12  -2  -5  174.98   31.90
  12   2  -5  155.88   31.00
  12   2  -5  121.99   29.30
  12   2  -5  215.28   34.50
 -12   2   5  185.38   65.99
 -10  -2   5   81.49   20.70
  10  -2  -5   69.59   19.80
  10  -2  -5   93.89   21.50
 -10  -2   5  103.59   25.30
 -10  -2   5  111.59   40.70
  10  -2  -5   82.39   20.40
  10   2  -5   82.49   19.90
  10   2  -5   83.09   20.20
  10   2  -5  111.99   22.40
 -10   2   5  127.29   51.19
 -10   2   5  122.69   25.80
   8  -2  -5   81.49   18.10
   8  -2  -5   61.49   17.30
  -8  -2   5  110.69   21.40
   8  -2  -5   89.59   18.10
  -8  -2   5  125.59   34.90
  -8  -2   5  122.19   23.30
   8   2  -5   89.49   18.10
  -8   2   5   69.69   23.00
  -8   2   5   74.29   14.60
   8   2  -5   72.19   16.90
   8   2  -5   75.19   16.80
  -8   2   5   74.39   39.80
   8   2  -5  109.19   15.00
  -8   2   5   71.59   20.70
  -6  -2   5 1127.69  113.49
  -6  -2   5  831.72  101.29
  -6  -2   5  982.90  102.59
   6  -2  -5  952.90  101.69
   6  -2  -5  856.41  101.49
   6  -2  -5  876.21  101.09
  -6  -2   5  899.71  103.49
   6   2  -5  811.72  100.49
   6   2  -5  854.71  101.29
  -6   2   5  865.51  115.99
   6   2  -5  832.42  100.09
  -6   2   5  895.41  101.29
  -6   2   5 1028.40  106.09
  -4  -2   5 1695.53  171.88
  -4  -2   5 1408.36  171.38
   4  -2  -5 1633.64  170.68
  -4  -2   5 1496.95  170.78
   4  -2  -5 1566.24  170.38
   4  -2  -5 1308.37  174.78
   4  -2  -5 1615.74  168.98
   4  -2  -5 1555.34  170.98
  -4   2   5 1589.24  168.98
   4   2  -5 1443.66  169.78
   4   2  -5 1726.63  170.48
  -4   2   5 1635.24  173.68
   4   2  -5 1449.65  170.28
  -4   2   5 1583.64  171.88
  -4   2   5 1447.06  179.68
  -2  -2   5  645.74   66.89
   2  -2  -5  569.94   65.09
  -2  -2   5  594.54   66.39
   2  -2  -5  570.74   65.69
  -2  -2   5  683.13   66.79
   2  -2  -5  584.04   65.59
  -2   2   5  595.74   65.49
  -2   2   5  558.14   70.59
  -2   2   5  516.05   70.79
   2   2  -5  666.63   65.79
  -2   2   5  604.84   67.39
   2   2  -5  558.84   65.09
  -2   2   5  534.85   67.49
  -2   2   5  508.55   64.99
   0  -2  -5  533.35   61.39
   0  -2  -5  608.54   62.59
   0  -2   5  562.24   62.99
   0  -2  -5  568.94   63.69
   0  -2   5  563.74   63.09
   0  -2   5  604.04   64.09
   0  -2  -5  587.94   62.79
   0  -2  -5  537.75   64.79
   0   2  -5  506.75   62.79
   0   2  -5  620.94   66.29
   0   2  -5  571.24   60.99
   0   2   5  553.44   63.09
   0   2  -5  496.85   61.29
   0   2   5  536.25   64.39
   0   2  -5  532.25   61.69
   0   2  -5  659.23   64.19
   0   2   5  536.75   63.19
  -2  -2  -5  357.96   47.60
  -2  -2  -5  376.16   46.70
   2  -2   5  404.96   48.00
  -2  -2  -5  347.77   48.70
   2  -2   5  411.16   46.10
  -2  -2  -5  379.76   47.70
  -2  -2  -5  471.65   44.90
   2  -2   5  400.86   47.40
  -2  -2  -5  468.65   45.20
   2   2   5  421.96   48.40
  -2   2  -5  405.96   45.60
  -2   2  -5  354.86   50.19
  -2   2  -5  365.56   48.00
   2   2   5  407.66   47.70
  -2   2  -5  387.46   48.00
   4  -2   5  481.75   56.69
   4  -2   5  477.25   58.69
   4  -2   5  615.64   62.79
  -4  -2  -5  467.75   58.19
  -4  -2  -5  487.05   59.69
  -4  -2  -5  517.15   57.99
   4  -2   5  490.05   57.19
  -4   2  -5  483.25   58.29
   4   2   5  487.65   57.19
   4   2   5  479.45   57.29
  -4   2  -5  484.25   62.29
   4   2   5  485.15   57.39
  -4   2  -5  426.86   58.69
  -4   2  -5  533.15   56.79
  -6  -2  -5   18.00   16.30
   6  -2   5  -14.40    7.10
  -6  -2  -5  -13.90   15.60
  -6  -2  -5   -1.90    8.60
   6  -2   5   11.50   10.10
   6  -2   5   14.00    9.70
  -6   2  -5   12.00   10.40
  -6   2  -5   -3.40   13.10
   6   2   5   10.60    8.20
  -6   2  -5    5.30   11.40
   6   2   5   -2.00    6.10
  -6   2  -5   -1.00    9.20
   6   2   5    5.60    9.50
  -8  -2  -5   47.10   23.70
  -8  -2  -5    3.10   12.20
   8  -2   5   37.60   12.30
   8  -2   5   48.30   14.80
   8  -2   5   33.30   16.70
  -8   2  -5   21.20   13.60
  -8   2  -5   38.50   19.60
  -8   2  -5   31.50   16.00
   8   2   5   26.00   12.40
  -8   2  -5   30.00   13.40
   8   2   5    9.40   12.80
 -10  -2  -5   81.39   22.50
  10  -2   5   49.90   22.50
  10  -2   5   30.20   16.60
 -10   2  -5   74.99   41.50
  10   2   5   36.80   17.90
  10   2   5   34.40   13.70
  10   2   5   23.40   15.90
  11  -3  -5   63.39   21.00
  11  -3  -5   70.49   21.50
 -11  -3   5   93.69   42.70
 -11  -3   5   90.89   21.50
 -11  -3   5   75.19   23.80
  11  -3  -5   77.39   19.80
 -11   3   5   62.39   21.40
  11   3  -5   37.70   18.10
 -11   3   5   90.89   52.69
 -11   3   5   47.40   28.70
  11   3  -5   93.29   24.30
  11   3  -5   52.69   19.50
   9  -3  -5   13.40   11.90
   9  -3  -5   19.60   14.90
  -9  -3   5   25.10   17.10
  -9  -3   5   38.30   16.60
   9  -3  -5   42.50   15.50
  -9  -3   5   25.80   30.10
   9   3  -5   27.40   13.20
   9   3  -5   30.60   23.70
   9   3  -5   35.80   14.00
  -9   3   5    0.50   19.60
   9   3  -5   32.70   11.90
  -9   3   5   68.29   44.40
   9   3  -5   31.10    9.70
   9   3  -5    7.10   12.30
   7  -3  -5  232.78   27.70
  -7  -3   5  144.29   34.50
  -7  -3   5  196.78   31.00
   7  -3  -5  234.58   32.60
   7  -3  -5  289.97   33.30
   7  -3  -5  291.47   31.70
  -7  -3   5  235.78   35.70
  -7  -3   5  281.37   31.70
   7   3  -5  170.48   29.50
   7   3  -5  202.68   28.00
  -7   3   5  238.28   55.99
  -7   3   5  171.88   29.90
   7   3  -5  225.88   28.70
  -7   3   5  223.08   37.80
   7   3  -5  185.78   30.00
  -5  -3   5  661.93   79.09
  -5  -3   5  670.63   79.19
   5  -3  -5  629.44   78.69
  -5  -3   5  629.74   79.79
   5  -3  -5  716.53   76.79
   5  -3  -5  672.13   78.49
   5  -3  -5  734.63   77.99
   5   3  -5  807.02   77.99
  -5   3   5  634.64   92.69
  -5   3   5  666.53   88.19
   5   3  -5  633.24   77.69
  -5   3   5  704.03   82.79
  -5   3   5  687.33   79.69
  -5   3   5  700.23   76.39
   3  -3  -5    6.30    5.90
   3  -3  -5    2.30    5.30
   3  -3  -5    4.10    5.30
  -3  -3   5    6.20    7.30
  -3  -3   5    3.00    7.30
  -3  -3   5    9.00    7.70
  -3  -3   5    5.00    7.50
   3   3  -5   13.10   10.30
  -3   3   5    5.90   10.80
  -3   3   5    9.70   13.40
   3   3  -5    8.80    5.00
  -3   3   5   10.40    7.60
   3   3  -5   15.60   14.10
  -3   3   5   -1.80    5.20
   3   3  -5   10.40    4.90
   1  -3  -5   45.30    9.50
  -1  -3   5   53.59   11.70
  -1  -3   5   48.10   10.40
   1  -3  -5   26.60    6.70
  -1  -3   5   76.19   17.50
   1  -3  -5   42.80    6.00
  -1  -3   5   57.09   11.80
   1  -3  -5   44.40   13.40
   1  -3  -5   45.30    8.80
   1  -3  -5   43.20   10.10
   1  -3  -5   30.70   10.40
   1   3  -5   47.30    7.70
  -1   3   5   34.30    9.90
   1   3  -5   56.89   12.50
   1   3  -5   35.80   14.00
  -1   3   5   29.10   10.40
  -1   3   5   48.20   13.10
   1   3  -5   55.49    9.50
   1   3  -5   46.10    6.40
  -1   3   5   41.20   14.50
  -1  -3  -5  237.58   27.70
  -1  -3  -5  177.98   24.90
   1  -3   5  201.28   26.00
  -1  -3  -5  150.88   26.50
  -1  -3  -5  199.58   26.20
   1  -3   5  191.58   22.70
  -1  -3  -5  184.28   25.30
   1  -3   5  212.58   27.40
   1   3   5  184.78   23.30
  -1   3  -5  223.48   33.70
   1   3   5  228.48   26.40
  -1   3  -5  214.48   28.70
   1   3   5  194.88   28.40
  -1   3  -5  187.38   26.90
   1   3   5  208.88   25.40
   1   3   5  234.48   30.20
   3  -3   5  103.79   18.00
  -3  -3  -5   63.29   14.40
   3  -3   5   90.09   13.00
  -3  -3  -5   52.19   15.00
   3   3   5   88.69   15.70
  -3   3  -5   67.69   15.90
   3   3   5   78.59   10.70
   3   3   5   74.49   12.30
  -3   3  -5   64.29   15.70
  -3   3  -5   75.49   14.40
   3   3   5   89.59   16.30
  -3   3  -5   61.49   19.60
   5  -3   5  213.98   26.90
  -5  -3  -5  178.88   28.40
  -5  -3  -5  216.68   28.60
   5  -3   5  181.68   25.50
   5  -3   5  170.18   29.20
  -5  -3  -5  118.79   29.30
  -5   3  -5  178.58   34.60
   5   3   5  157.58   23.40
   5   3   5  161.38   25.80
  -5   3  -5  200.18   25.40
  -5   3  -5  141.79   27.60
   5   3   5  175.08   26.20
  -5   3  -5  167.58   28.50
   7  -3   5  163.08   24.50
  -7  -3  -5  148.59   26.20
   7  -3   5  182.78   23.60
   7  -3   5  116.49   26.40
  -7  -3  -5   79.09   25.50
  -7   3  -5  133.39   27.00
  -7   3  -5  149.29   28.00
   7   3   5  136.09   22.50
   7   3   5  144.89   21.20
   7   3   5  115.99   21.70
  -7   3  -5   96.89   28.20
  -9  -3  -5    5.30   13.50
   9  -3   5   21.90   18.10
   9  -3   5    8.20   14.50
  -9   3  -5   -3.40   17.00
  -9   3  -5   -3.90   19.20
   9   3   5   -2.90   12.70
   9   3   5   14.10   11.20
  -9   3  -5   14.90   18.50
  11  -3   5   13.80   18.00
 -11  -3  -5   -3.40   15.60
  11  -3   5   -1.00   20.90
  11   3   5   -4.80   11.40
  11   3   5  -17.80   15.80
  11   3   5    3.10   15.70
  10  -4  -5   -2.20   16.30
 -10  -4   5   34.90   19.10
 -10  -4   5    4.50   13.50
  10  -4  -5   12.40   12.90
  10  -4  -5   21.60   15.70
 -10  -4   5   13.20   34.20
  10   4  -5    4.10   13.60
  10   4  -5   -9.00   11.80
  10   4  -5  -11.30   10.00
 -10   4   5   41.80   27.40
  10   4  -5  -14.20   20.60
 -10   4   5    4.70   40.40
  10   4  -5    7.00   13.10
  -8  -4   5   23.00   16.40
  -8  -4   5   30.60   18.40
   8  -4  -5   18.10   10.80
   8  -4  -5   24.70   11.90
  -8  -4   5   39.90   31.50
   8  -4  -5   26.00   15.60
  -8  -4   5   29.00   14.50
  -8  -4   5   24.90   14.50
   8   4  -5    6.10   11.90
   8   4  -5   32.00   24.80
   8   4  -5   39.30   11.50
   8   4  -5   12.00   11.00
  -8   4   5   10.90   19.70
   8   4  -5   32.10   12.40
  -8   4   5   24.60   37.90
   8   4  -5   25.00   18.70
  -8   4   5   -6.30   11.40
   8   4  -5   17.40   11.50
   8   4  -5   -7.30   10.10
   6  -4  -5  343.87   41.00
   6  -4  -5  289.77   42.40
  -6  -4   5  325.17   42.80
   6  -4  -5  370.96   44.00
   6  -4  -5  324.97   40.20
  -6  -4   5  276.97   42.90
  -6  -4   5  295.87   46.20
   6   4  -5  411.06   41.40
  -6   4   5  333.77   51.79
   6   4  -5  339.87   41.00
  -6   4   5  320.27   65.89
   6   4  -5  308.97   43.50
  -6   4   5  344.17   58.49
  -6   4   5  390.26   44.30
  -4  -4   5 1262.77  144.19
  -4  -4   5 1273.67  144.29
  -4  -4   5 1113.39  145.29
   4  -4  -5 1406.96  143.99
   4  -4  -5 1296.77  142.49
  -4  -4   5 1228.18  144.69
   4  -4  -5 1395.46  144.09
   4  -4  -5 1413.66  142.49
   4   4  -5 1277.37  145.59
   4   4  -5 1180.18  141.69
  -4   4   5 1304.77  145.49
  -4   4   5 1297.47  142.59
  -4   4   5 1266.87  152.58
  -4   4   5 1316.67  147.59
   2  -4  -5  173.18   27.10
   2  -4  -5  178.78   23.90
  -2  -4   5  220.58   26.80
  -2  -4   5  159.38   26.70
   2  -4  -5  170.58   25.10
   2  -4  -5  167.78   22.90
  -2  -4   5  178.28   24.10
   2   4  -5  171.78   23.00
  -2   4   5  223.48   37.50
   2   4  -5  208.88   28.80
  -2   4   5  168.68   28.00
   2   4  -5  168.38   20.60
  -2   4   5  207.58   26.80
  -2   4   5  127.19   27.90
   2   4  -5  222.88   34.20
   0  -4   5   75.29   15.00
   0  -4   5   56.49   14.70
   0  -4  -5   66.19   12.50
   0  -4   5   55.89   15.10
   0  -4  -5   74.79   13.40
   0  -4  -5   65.89   15.80
   0  -4  -5   65.69   15.10
   0  -4  -5   62.79   15.60
   0   4   5   79.69   17.90
   0   4  -5   60.69   12.50
   0   4   5   74.09   15.10
   0   4   5   75.29   20.50
   0   4  -5   65.29   16.10
   0   4   5   75.79   16.30
   0   4  -5   72.39   19.90
   0   4  -5   53.09   15.30
   2  -4   5  721.63   78.09
  -2  -4  -5  687.03   77.39
   2  -4   5  725.73   74.79
  -2  -4  -5  745.73   79.79
  -2  -4  -5  700.33   77.69
  -2  -4  -5  648.34   78.39
   2  -4   5  764.52   79.49
   2   4   5  688.03   77.89
   2   4   5  587.14   75.99
   2   4   5  663.43   78.99
  -2   4  -5  619.34   78.49
  -2   4  -5  648.84   77.99
  -2   4  -5  603.14   82.59
  -2   4  -5  513.25   76.99
   2   4   5  687.63   79.59
   4  -4   5  359.56   43.10
   4  -4   5  330.07   38.40
  -4  -4  -5  327.47   41.40
   4   4   5  283.67   41.30
  -4   4  -5  277.47   49.99
  -4   4  -5  313.67   40.90
  -4   4  -5  335.57   46.80
   4   4   5  339.87   41.20
  -4   4  -5  278.67   43.70
  -6  -4  -5   57.09   17.10
   6  -4   5   72.39   14.80
   6  -4   5   71.09   21.20
  -6  -4  -5   36.90   18.70
   6   4   5   65.39   16.30
   6   4   5   37.90   13.50
  -6   4  -5   37.80   19.80
  -6   4  -5   38.50   22.20
  -6   4  -5   68.29   19.70
   6   4   5   52.39   15.00
  -8  -4  -5    9.40   16.70
  -8  -4  -5    9.40   13.60
   8  -4   5   10.50   14.00
   8  -4   5   10.20   11.70
  -8   4  -5   15.70   24.40
  -8   4  -5   10.20   16.80
   8   4   5    2.00   12.30
  -8   4  -5   -9.50   16.20
   8   4   5    4.00   12.30
  10  -4   5   -3.90   16.10
 -10  -4  -5    4.10   16.00
  10  -4   5   11.20   21.20
 -10   4  -5   -9.00   21.90
  10   4   5   -2.80   15.10
  10   4   5   10.90   13.50
   9  -5  -5  -20.40   11.90
  -9  -5   5  -16.70   35.50
   9  -5  -5  -11.20   15.30
  -9  -5   5    3.80   18.30
  -9  -5   5  -13.90   13.40
  -9  -5   5   15.70   16.20
   9   5  -5    6.80   11.30
   9   5  -5   -5.10   12.70
  -9   5   5   28.90   26.30
   9   5  -5   -2.40   12.10
   9   5  -5   11.10   15.30
  -9   5   5    0.80   37.70
   9   5  -5   -3.80   14.50
   9   5  -5   11.10   22.00
   9   5  -5   -6.70    9.70
   7  -5  -5   81.59   20.00
   7  -5  -5   79.29   18.80
  -7  -5   5   49.30   20.40
  -7  -5   5   34.20   17.00
   7  -5  -5   36.80   17.80
  -7  -5   5   71.09   20.40
   7   5  -5   82.79   18.80
  -7   5   5   13.60   16.30
   7   5  -5   51.49   13.80
  -7   5   5  104.09   45.30
  -7   5   5   60.99   26.10
   7   5  -5   26.00   20.90
  -7   5   5   88.39   33.30
   7   5  -5   62.39   14.90
   7   5  -5  114.39   29.40
   7   5  -5   42.60   16.70
   5  -5  -5   19.10    8.60
  -5  -5   5    6.60   12.60
   5  -5  -5   19.00   11.80
   5  -5  -5   11.20   12.70
  -5  -5   5    8.40   13.70
   5  -5  -5   15.70   10.80
  -5  -5   5   18.10   13.20
  -5   5   5   19.80   23.50
   5   5  -5   11.50   15.10
   5   5  -5   19.20   20.50
  -5   5   5   52.89   16.60
  -5   5   5   16.60    9.40
   5   5  -5   11.10    7.60
   5   5  -5   21.80   13.80
  -5   5   5   -0.90   17.10
   5   5  -5   18.60    9.70
   3  -5  -5   28.10   11.20
  -3  -5   5   33.10   11.00
  -3  -5   5    1.30   11.40
  -3  -5   5   22.00   12.10
   3  -5  -5   -4.00    9.40
   3  -5  -5   21.30    8.40
   3   5  -5   28.80   14.10
  -3   5   5   10.80   12.70
  -3   5   5   12.70    9.30
   3   5  -5   14.80    9.30
  -3   5   5   23.20   16.30
   3   5  -5   21.60   14.80
  -3   5   5    4.80   19.00
   3   5  -5   29.30   19.40
  -1  -5   5  256.97   34.20
   1  -5  -5  192.98   30.30
  -1  -5   5  208.18   31.70
   1  -5  -5  208.68   27.10
   1  -5  -5  215.68   32.30
   1  -5  -5  217.38   28.00
  -1   5   5  175.98   30.20
   1   5  -5  186.68   32.90
  -1   5   5  249.38   35.50
   1   5  -5  215.68   29.70
  -1   5   5  246.88   35.60
  -1   5   5  212.88   41.00
   1   5  -5  172.78   32.90
   1   5  -5  235.78   41.00
   1  -5   5   10.50   12.60
  -1  -5  -5   14.60   12.60
  -1  -5  -5   23.40   14.70
   1  -5   5   25.30   13.30
  -1  -5  -5   26.20   12.50
   1  -5   5   25.80    7.60
  -1  -5  -5   14.50   10.60
   1  -5   5   27.10   13.20
  -1   5  -5   17.40   10.50
   1   5   5   30.10   14.30
   1   5   5   33.70   17.90
  -1   5  -5   -0.80   16.10
  -1   5  -5   39.00   15.00
   1   5   5   46.10   15.00
  -1   5  -5   23.70   13.60
   1   5   5   36.40   11.60
  -3  -5  -5   35.80   14.70
   3  -5   5   49.90   17.00
  -3  -5  -5   33.40   16.90
   3  -5   5   64.39   11.70
  -3  -5  -5   25.20   16.10
   3  -5   5   74.79   19.50
   3   5   5   48.20   16.90
  -3   5  -5   39.10   17.90
   3   5   5   54.19   15.60
  -3   5  -5   34.30   16.00
  -3   5  -5   65.69   17.90
  -3   5  -5   31.00   21.90
  -5  -5  -5  198.98   40.70
   5  -5   5  297.37   36.00
   5  -5   5  295.87   43.60
   5  -5   5  383.86   46.60
  -5  -5  -5  289.27   42.70
   5   5   5  261.97   41.40
  -5   5  -5  280.87   52.09
   5   5   5  315.67   41.60
  -5   5  -5  290.97   45.80
  -5   5  -5  242.08   41.40
  -5   5  -5  323.07   38.30
  -7  -5  -5  172.38   30.70
   7  -5   5  243.38   40.00
  -7  -5  -5   77.89   28.80
   7  -5   5  179.28   33.20
  -7   5  -5  157.18   31.30
   7   5   5  131.29   26.80
   7   5   5  124.89   25.60
   7   5   5  163.38   28.40
  -7   5  -5  160.38   32.60
  -9  -5  -5   -5.30   19.10
   9  -5   5  -24.70   19.20
  -9  -5  -5   15.10   16.80
  -9   5  -5  -17.10   20.10
   9   5   5  -15.00   13.60
  -9   5  -5    3.70   19.20
   9   5   5   25.90   18.40
  -8  -6   5    9.70   18.40
   8  -6  -5    6.70   17.20
  -8  -6   5   16.40   17.40
  -8  -6   5  -10.00   16.40
   8  -6  -5    2.10   14.90
   8   6  -5   15.50   14.40
   8   6  -5    7.10   14.20
  -8   6   5  -17.00   24.50
  -8   6   5   22.80   40.70
   8   6  -5  -42.60   18.30
  -6  -6   5   16.70   17.80
  -6  -6   5   34.10   19.00
  -6  -6   5    7.30   15.00
   6  -6  -5   44.00   16.40
  -6   6   5   39.40   26.50
   6   6  -5   25.50   15.30
  -6   6   5   25.70   16.90
   6   6  -5   11.30   19.10
   6   6  -5    1.80   20.90
   4  -6  -5   50.69   15.90
  -4  -6   5   68.09   21.20
   4  -6  -5   52.29   16.20
  -4  -6   5   48.10   19.40
  -4   6   5   86.09   26.30
   4   6  -5  118.89   31.80
  -4   6   5   57.59   15.20
  -4   6   5   97.39   34.80
   4   6  -5   61.39   21.20
   4   6  -5   60.79   21.10
  -4   6   5   67.59   21.00
   2  -6  -5   24.00   16.90
  -2  -6   5   38.20   16.80
  -2  -6   5   36.80   16.30
   2  -6  -5   33.60   13.00
   2  -6  -5   36.10   13.80
   2   6  -5   30.70   21.00
  -2   6   5   31.20   23.60
  -2   6   5   14.50   15.60
  -2   6   5   40.30   20.00
   2   6  -5   13.40   17.00
   2   6  -5   25.00   16.40
  -2   6   5   38.50   13.90
   2   6  -5   22.30   11.10
   0  -6  -5   28.50   13.20
   0  -6  -5   23.30   15.90
   0  -6  -5    3.50   14.20
   0  -6   5   50.09   16.90
   0  -6   5   12.80   13.90
   0   6   5   32.60   21.90
   0   6  -5   36.40   16.90
   0   6   5   15.90   12.60
   0   6  -5   16.10   23.20
   0   6  -5    7.00   16.30
   0   6  -5    3.50   10.70
   0   6   5   22.50   15.60
   0   6   5   18.60   16.00
  -2  -6  -5   -1.10   12.90
   2  -6   5   -6.60   13.10
   2  -6   5   11.70   15.10
  -2  -6  -5   -4.20   13.90
   2  -6   5   -4.90   12.10
  -2  -6  -5   -0.10   13.30
  -2   6  -5   11.40   11.40
   2   6   5    5.10    9.20
   2   6   5   13.10   23.70
  -2   6  -5    1.70   13.30
  -2   6  -5   22.90   24.50
  -2   6  -5   -4.30   15.50
   2   6   5   -8.70   12.40
   4  -6   5   83.49   23.00
  -4  -6  -5   11.50   18.30
  -4  -6  -5   83.99   22.50
   4  -6   5   88.39   23.90
  -4  -6  -5   59.29   21.30
  -4   6  -5   80.69   20.30
  -4   6  -5   50.79   18.20
   4   6   5   66.49   19.00
  -4   6  -5   93.49   25.50
   4   6   5   45.20   18.70
  -6  -6  -5   46.80   20.90
  -6  -6  -5   45.00   19.20
   6  -6   5   54.99   23.10
   6  -6   5   27.20   21.50
   6   6   5   11.60   15.70
  -6   6  -5   26.80   23.30
   6   6   5   69.89   21.00
  -6   6  -5   50.09   19.40
   6   6   5   27.00   16.90
  -8   6  -5  -18.40   21.90
  -8   6  -5   11.10   19.40
   7  -7  -5   38.40   18.50
  -7  -7   5   13.10   19.70
  -7  -7   5   33.00   20.70
  -7   7   5   42.00   22.50
  -7   7   5   31.90   42.50
   7   7  -5   43.80   20.70
   7   7  -5   49.99   18.30
  -7   7   5   -1.80   28.50
   5  -7  -5   -2.60   13.30
  -5  -7   5   24.90   20.30
  -5  -7   5   28.90   18.80
   5  -7  -5   17.30   24.10
   5   7  -5   36.80   16.70
   5   7  -5   56.39   24.00
  -5   7   5   50.59   29.00
  -5   7   5   20.20   19.30
   3  -7  -5   85.29   23.70
  -3  -7   5  111.79   27.10
   3  -7  -5  103.59   22.10
   3  -7  -5  144.19   35.20
  -3  -7   5   95.99   27.60
  -3   7   5  125.19   32.50
   3   7  -5  109.09   27.60
  -3   7   5  119.69   23.90
  -3   7   5  140.79   29.50
   1  -7  -5  124.79   23.40
  -1  -7   5  120.09   28.30
   1  -7  -5  103.19   24.60
   1  -7  -5  112.59   25.30
   1  -7  -5  123.09   33.10
  -1  -7   5  127.89   29.60
  -1   7   5  130.69   30.30
   1   7  -5  129.79   29.50
  -1   7   5  144.19   34.00
  -1   7   5  104.79   35.60
  -1   7   5  119.49   25.00
   1   7  -5  153.68   29.80
   1  -7   5   72.59   23.50
  -1  -7  -5   49.99   20.40
  -1  -7  -5   63.69   23.60
  -1  -7  -5   68.79   20.90
   1  -7   5   94.49   24.30
   1   7   5   57.69   23.00
   1   7   5   83.39   19.60
  -1   7  -5   66.89   25.50
  -1   7  -5  105.49   26.30
  -3  -7  -5   35.10   20.40
   3  -7   5  109.39   25.30
   3  -7   5   38.50   19.70
  -3  -7  -5   58.99   24.80
  -3  -7  -5   52.59   21.00
  -3   7  -5   50.39   21.00
   3   7   5   38.80   17.10
   3   7   5   50.99   21.20
  -3   7  -5   76.99   27.30
  -5  -7  -5  134.79   30.70
   5  -7   5  153.38   34.40
   5  -7   5  185.08   34.40
  -5  -7  -5  108.09   32.20
  -5   7  -5  170.48   38.00
   5   7   5  132.89   27.20
  -5   7  -5  151.08   30.50
   5   7   5  137.69   30.90
  -4  -8   5   37.00   23.70
   4  -8  -5  109.59   23.10
  -4   8   5   85.79   32.70
   4   8  -5   84.29   28.20
  -4   8   5   85.89   26.70
   4   8  -5   73.49   28.00
   2  -8  -5   80.09   30.90
  -2  -8   5   85.59   28.40
   2  -8  -5  150.68   26.20
  -2  -8   5  143.89   32.30
   2  -8  -5  127.59   27.70
  -2   8   5  141.69   32.90
   2   8  -5  145.49   33.40
  -2   8   5  124.59   34.30
  -2   8   5  115.69   25.80
   2   8  -5  138.19   33.30
   0  -8   5   67.39   25.70
   0  -8  -5   61.39   29.50
   0  -8  -5   50.99   22.40
   0  -8   5   88.59   27.80
   0   8   5  102.69   28.10
   0   8  -5   81.29   29.10
   0   8   5   75.79   21.80
   0   8  -5   75.89   26.30
  -2  -8  -5   54.59   28.40
   2  -8   5   90.69   26.40
  -2  -8  -5   60.09   25.40
   2  -8   5   37.50   24.50
  -2   8  -5   85.29   26.10
   2   8   5   57.09   19.90
  -2   8  -5   72.19   29.30
   2   8   5   38.50   23.20
  12   0  -6    2.50   13.90
 -12   0   6    3.20   38.80
  12   0  -6   22.70   15.70
  12   0  -6   10.60   15.80
  10   0  -6   58.89   16.90
  10   0  -6   38.30   16.00
 -10   0   6   56.79   19.20
 -10   0   6   55.09   36.60
  10   0  -6   87.19   19.50
  -8   0   6   24.10   14.20
  -8   0   6   15.00   24.60
   8   0  -6    0.10   10.90
   8   0  -6   32.10   11.20
   8   0  -6   31.80   12.00
   6   0  -6  892.51   98.59
  -6   0   6  849.72  101.59
   6   0  -6  905.91   96.79
   6   0  -6  823.82   96.79
   6   0  -6  969.90  100.49
   6   0  -6  887.91   99.99
  -6   0   6  936.41  111.69
  -4   0   6  543.65   70.89
   4   0  -6  592.84   67.79
  -4   0   6  615.94   69.79
  -4   0   6  590.54   76.09
   4   0  -6  629.94   69.49
  -4   0   6  673.33   68.09
   4   0  -6  587.54   68.99
   4   0  -6  642.24   67.69
   2   0  -6  136.59   16.80
   2   0  -6  140.29   17.40
  -2   0   6  135.39   21.80
  -2   0   6  127.89   16.80
   2   0  -6  123.79   16.40
  -2   0   6  163.68   19.00
  -2   0   6  141.79   21.30
   0   0   6  197.18   22.40
   0   0   6  187.18   23.90
   0   0   6  214.48   23.50
   0   0   6  176.18   23.50
   0   0   6  210.18   21.90
   0   0  -6  209.28   22.90
   0   0  -6  171.88   22.60
   0   0  -6  157.98   22.90
   2   0   6 1497.65  157.18
   2   0   6 1527.45  157.48
   2   0   6 1455.35  156.78
  -2   0  -6 1417.16  155.88
  -2   0  -6 1457.15  157.28
  -2   0  -6 1389.16  156.48
  -2   0  -6 1371.66  157.28
  -2   0  -6 1364.76  156.78
   2   0   6 1369.26  155.38
  -4   0  -6  647.44   74.69
   4   0   6  704.43   75.39
   4   0   6  668.03   74.09
  -4   0  -6  628.34   73.99
  -4   0  -6  591.44   75.09
  -4   0  -6  652.83   72.89
  -6   0  -6   53.99   17.90
   6   0   6   88.09   15.90
   6   0   6   75.19   16.30
  -6   0  -6   66.69   13.20
   6   0   6   74.39   18.00
   6   0   6   61.99   15.60
  -6   0  -6   94.89   17.10
   8   0   6  -12.30   10.40
  -8   0  -6   22.80   12.80
  -8   0  -6   -0.50   13.40
   8   0   6  -11.30    9.60
   8   0   6    1.70   13.90
  -8   0  -6    7.40   28.10
 -10   0  -6    7.50   14.70
  10   0   6   20.60   15.60
  10   0   6    3.20   17.70
 -10   0  -6   11.40   34.60
  10   0   6    4.00   11.30
  13  -1  -6  147.09   32.50
  13  -1  -6  327.27   41.80
 -13  -1   6  221.98   65.59
  13   1  -6  261.77   40.30
  13   1  -6  171.38   33.70
 -13   1   6  253.37   71.79
  11  -1  -6    6.40   12.70
 -11  -1   6  -13.80   34.50
  11  -1  -6   17.40   14.30
  11  -1  -6  -10.20   12.80
 -11  -1   6    3.30   14.10
  11   1  -6   20.50   14.70
 -11   1   6    5.90   16.90
 -11   1   6  -12.40   37.30
  11   1  -6   -7.50   11.50
  11   1  -6   36.60   15.50
  -9  -1   6  107.39   38.20
   9  -1  -6  105.69   20.70
  -9  -1   6  106.49   23.10
   9  -1  -6   66.99   18.90
   9  -1  -6  107.49   20.10
   9   1  -6   80.29   17.90
  -9   1   6  125.49   25.60
   9   1  -6  100.59   20.80
   9   1  -6   81.49   18.80
  -9   1   6  127.69   45.70
   7  -1  -6  555.34   63.39
  -7  -1   6  549.74   75.79
   7  -1  -6  565.24   63.59
   7  -1  -6  550.34   62.29
  -7  -1   6  595.94   65.39
   7   1  -6  517.95   59.99
   7   1  -6  530.15   61.49
   7   1  -6  595.94   63.79
   7   1  -6  515.65   62.49
  -7   1   6  399.76   64.09
  -7   1   6  569.04   62.09
  -7   1   6  536.65   79.59
  -5  -1   6 1310.37  143.39
   5  -1  -6 1368.96  140.99
  -5  -1   6 1236.38  141.09
   5  -1  -6 1219.88  141.69
   5  -1  -6 1431.06  139.39
  -5  -1   6 1381.56  150.68
   5  -1  -6 1328.07  142.09
   5   1  -6 1306.17  141.99
   5   1  -6 1187.78  140.29
  -5   1   6 1201.58  151.28
  -5   1   6 1268.97  142.19
  -5   1   6 1117.29  143.69
   5   1  -6 1193.78  141.19
   3  -1  -6  133.59   17.80
   3  -1  -6  123.19   16.30
   3  -1  -6  129.29   17.60
  -3  -1   6  178.88   23.20
  -3  -1   6  191.68   26.50
  -3  -1   6  127.39   16.90
   3   1  -6  118.79   17.80
   3   1  -6  169.88   17.70
  -3   1   6  125.29   16.00
  -3   1   6  121.69   16.00
  -3   1   6  153.38   20.80
  -3   1   6  169.58   28.80
   3   1  -6  120.69   16.60
  -1  -1   6  726.13   78.89
  -1  -1   6  670.43   79.19
  -1  -1   6  703.83   80.39
  -1  -1   6  693.73   80.79
  -1  -1   6  669.93   78.59
   1  -1  -6  711.23   79.79
   1  -1  -6  769.62   80.19
   1  -1  -6  731.93   79.59
  -1   1   6  758.22   80.09
   1   1  -6  708.93   79.99
   1   1  -6  690.73   78.39
   1   1  -6  756.72   79.69
  -1   1   6  702.43   81.29
  -1   1   6  849.81   81.99
   1   1  -6  698.23   79.49
   1  -1   6  559.74   62.09
   1  -1   6  520.95   61.99
  -1  -1  -6  443.26   62.19
  -1  -1  -6  489.15   60.69
   1  -1   6  613.24   61.29
  -1  -1  -6  579.14   62.09
  -1  -1  -6  519.35   61.29
   1   1   6  568.04   62.69
  -1   1  -6  577.34   61.49
   1   1   6  577.64   62.19
  -1   1  -6  479.15   61.79
  -1   1  -6  561.24   63.49
   1   1   6  611.34   61.79
  -1   1  -6  613.24   61.79
  -3  -1  -6 1042.10  140.49
  -3  -1  -6 1189.68  138.19
   3  -1   6 1292.77  138.49
   3  -1   6 1409.46  137.09
  -3  -1  -6 1228.08  138.29
   3  -1   6 1252.57  137.79
  -3  -1  -6 1249.18  137.89
   3   1   6 1316.57  137.79
  -3   1  -6 1171.28  138.59
  -3   1  -6 1193.88  137.39
   3   1   6 1306.47  137.39
  -3   1  -6 1216.58  139.49
  -3   1  -6 1187.68  135.79
   3   1   6 1389.46  138.29
  -3   1  -6 1185.58  136.89
  -5  -1  -6  139.89   25.20
   5  -1   6  165.18   26.70
   5  -1   6  166.38   23.90
  -5  -1  -6  163.98   25.10
  -5  -1  -6  155.78   33.50
   5  -1   6  196.68   26.20
   5  -1   6  165.08   24.10
  -5   1  -6  155.58   27.20
   5   1   6  172.28   23.90
   5   1   6  199.18   26.90
  -5   1  -6  187.18   25.10
  -5   1  -6  122.19   22.50
  -5   1  -6  149.99   26.10
   5   1   6  148.39   20.50
   7  -1   6  134.89   25.00
  -7  -1  -6  167.48   38.20
  -7  -1  -6  100.69   22.00
  -7  -1  -6   96.29   23.10
   7  -1   6  130.49   21.00
   7  -1   6  141.09   22.00
   7   1   6  110.79   20.00
  -7   1  -6  132.19   21.90
  -7   1  -6  120.09   22.50
  -7   1  -6  111.29   25.00
   7   1   6   82.79   21.20
  -7   1  -6  122.29   25.20
   9  -1   6   28.40   19.50
   9  -1   6   43.60   16.60
  -9  -1  -6   68.09   19.40
   9  -1   6   50.19   16.20
  -9  -1  -6  105.59   37.80
   9   1   6   42.70   17.10
  -9   1  -6   73.09   20.90
   9   1   6   35.20   17.40
  -9   1  -6   17.50   18.60
  -9   1  -6   44.50   34.60
   9   1   6   65.29   15.30
  11  -1   6    1.10   20.70
 -11  -1  -6   17.70   18.30
  11  -1   6    1.50   15.40
  11   1   6    6.30   20.40
 -11   1  -6    5.80   16.80
 -11   1  -6   35.30   43.60
  11   1   6   -0.30   15.00
  12  -2  -6   44.20   17.70
  12  -2  -6    5.10   13.40
 -12  -2   6    8.40   37.40
  12  -2  -6    4.40   16.20
  12   2  -6   85.79   21.30
  12   2  -6   35.70   16.30
  12   2  -6  -11.70   14.00
 -12   2   6   54.99   50.79
  10  -2  -6   93.69   20.60
  10  -2  -6   77.69   19.90
 -10  -2   6   98.59   40.20
 -10  -2   6   83.69   21.10
  10  -2  -6   85.59   20.20
  10   2  -6   95.19   21.30
 -10   2   6   64.29   20.80
 -10   2   6   87.79   46.30
  10   2  -6   71.09   19.00
  10   2  -6   77.69   18.70
  -8  -2   6  306.77   52.89
   8  -2  -6  236.68   33.90
   8  -2  -6  229.48   32.60
   8  -2  -6  233.58   31.90
  -8  -2   6  279.87   35.30
  -8  -2   6  207.28   36.70
  -8   2   6  248.98   31.10
   8   2  -6  257.07   32.20
  -8   2   6  212.78   37.90
  -8   2   6  237.18   39.90
   8   2  -6  213.48   33.90
   8   2  -6  235.58   29.40
   8   2  -6  212.98   30.80
  -8   2   6  278.77   62.59
  -6  -2   6  298.17   39.80
  -6  -2   6  303.97   36.80
   6  -2  -6  286.57   35.00
  -6  -2   6  384.76   49.20
   6  -2  -6  276.37   35.70
  -6  -2   6  253.47   34.80
   6  -2  -6  260.57   34.70
   6   2  -6  262.97   34.30
   6   2  -6  266.17   33.40
  -6   2   6  313.77   57.99
  -6   2   6  255.27   41.00
   6   2  -6  263.97   34.80
  -6   2   6  284.17   35.90
  -4  -2   6   57.99   13.60
  -4  -2   6   44.80   10.70
   4  -2  -6   44.20    6.80
   4  -2  -6   43.40   11.10
  -4  -2   6   37.90   13.00
  -4  -2   6   68.09   20.30
   4  -2  -6   64.49   11.00
   4  -2  -6   63.39   10.60
   4   2  -6  125.19   24.50
   4   2  -6   48.70    9.50
  -4   2   6   50.29   15.10
   4   2  -6   24.00    8.50
  -4   2   6   40.60   21.70
   4   2  -6   62.89    9.80
  -4   2   6   51.59    7.80
  -4   2   6   60.39   13.10
   2  -2  -6  275.77   31.00
   2  -2  -6  217.58   35.00
   2  -2  -6  289.27   30.90
  -2  -2   6  260.57   31.30
  -2  -2   6  271.47   32.00
  -2  -2   6  279.47   31.20
   2   2  -6  307.27   30.80
   2   2  -6  223.08   28.90
  -2   2   6  221.18   32.60
  -2   2   6  262.17   33.30
  -2   2   6  230.08   35.60
   2   2  -6  257.87   29.90
  -2   2   6  280.77   30.60
   0  -2   6  126.09   16.80
   0  -2   6  111.89   16.40
   0  -2  -6  125.59   16.60
   0  -2  -6  146.29   16.40
   0  -2  -6  117.59   15.00
   0  -2  -6  106.99   19.60
   0  -2   6  114.89   18.30
   0  -2  -6  119.69   17.60
   0   2   6  135.59   20.60
   0   2   6  116.49   17.70
   0   2   6  153.38   18.90
   0   2  -6  124.49   15.20
   0   2  -6  181.18   23.90
   0   2  -6  141.89   19.40
   0   2  -6  115.89   16.20
   2  -2   6  199.28   25.30
  -2  -2  -6  202.68   25.30
   2  -2   6  173.98   20.80
   2  -2   6  184.08   23.80
  -2  -2  -6  175.98   19.20
  -2  -2  -6  157.88   22.30
  -2  -2  -6  178.78   22.70
  -2  -2  -6  145.19   24.30
  -2   2  -6  204.98   29.40
   2   2   6  189.88   24.00
  -2   2  -6  145.49   21.70
   2   2   6  200.88   22.50
  -2   2  -6  146.59   24.20
  -2   2  -6  165.88   23.10
  -2   2  -6  173.18   20.50
   2   2   6  174.18   24.30
  -4  -2  -6  446.96   71.09
  -4  -2  -6  551.54   69.99
   4  -2   6  815.72   78.39
  -4  -2  -6  619.04   69.49
   4  -2   6  590.94   68.79
  -4  -2  -6  605.54   69.69
   4  -2   6  628.04   70.49
   4  -2   6  664.23   68.19
  -4   2  -6  508.75   69.89
  -4   2  -6  593.94   67.79
  -4   2  -6  607.74   72.99
   4   2   6  625.44   68.69
  -4   2  -6  659.03   70.09
   4   2   6  636.94   69.09
   4   2   6  541.85   68.49
   6  -2   6  412.96   46.50
   6  -2   6  385.36   44.30
  -6  -2  -6  234.18   49.99
   6  -2   6  355.76   44.00
  -6  -2  -6  374.36   51.19
  -6  -2  -6  339.97   45.40
   6   2   6  354.56   43.80
  -6   2  -6  309.07   49.30
  -6   2  -6  364.86   45.20
   6   2   6  351.06   44.70
  -6   2  -6  413.76   45.00
   6   2   6  379.46   42.50
  -6   2  -6  376.66   47.50
   8  -2   6   87.89   19.00
  -8  -2  -6   65.99   18.90
   8  -2   6   73.29   17.60
   8  -2   6   79.89   20.00
  -8   2  -6   75.89   19.00
   8   2   6   57.59   17.60
   8   2   6   57.09   14.90
  -8   2  -6   38.40   19.20
  -8   2  -6   70.39   18.70
  -8   2  -6   56.79   20.10
 -10  -2  -6   59.49   19.70
  10  -2   6   45.20   18.20
  10  -2   6   21.10   21.00
 -10   2  -6   61.19   38.90
  10   2   6   27.20   17.50
  10   2   6   24.00   17.70
  10   2   6   50.69   15.00
 -11  -3   6   17.80   16.70
  11  -3  -6   15.90   14.70
  11  -3  -6   11.60   14.20
 -11  -3   6   -6.90   31.80
  11  -3  -6   41.50   19.50
 -11  -3   6   17.70   19.40
 -11   3   6   14.90   17.30
  11   3  -6   27.30   14.60
  11   3  -6   -1.70   13.80
 -11   3   6  -15.90   38.00
  11   3  -6   18.20   15.70
   9  -3  -6    3.10   14.20
   9  -3  -6   11.20   11.80
  -9  -3   6   -5.00   27.50
  -9  -3   6   37.80   17.40
  -9  -3   6   22.00   16.50
   9  -3  -6   -3.00   11.80
  -9   3   6    2.00   20.00
   9   3  -6   17.50   24.00
   9   3  -6   27.50   13.40
  -9   3   6  -13.20   32.80
   9   3  -6   16.90   12.30
   9   3  -6   21.30    9.40
   9   3  -6    8.10   11.90
   9   3  -6    7.50    8.00
   7  -3  -6  371.66   41.00
   7  -3  -6  356.96   41.70
  -7  -3   6  325.07   40.90
  -7  -3   6  386.46   42.70
   7  -3  -6  318.87   40.50
  -7  -3   6  219.08   45.90
  -7  -3   6  320.17   46.20
  -7   3   6  381.26   69.89
  -7   3   6  234.58   45.60
   7   3  -6  290.27   39.70
   7   3  -6  294.57   38.90
  -7   3   6  342.67   41.60
   7   3  -6  378.66   39.90
   7   3  -6  299.47   39.80
  -5  -3   6  741.33   90.69
   5  -3  -6  795.32   89.89
  -5  -3   6  755.32   91.59
  -5  -3   6  847.22   91.69
   5  -3  -6  835.82   88.29
   5  -3  -6  843.62   90.39
   5  -3  -6  736.73   90.59
  -5   3   6  835.72   88.19
  -5   3   6  685.53   93.99
  -5   3   6  724.33  105.09
   5   3  -6  723.63   89.39
  -5   3   6  798.42   91.99
   5   3  -6  908.21   89.99
  -3  -3   6   -8.30    6.50
   3  -3  -6   16.50    6.80
  -3  -3   6    6.40    7.80
  -3  -3   6    3.20    7.30
   3  -3  -6    5.50    7.60
   3  -3  -6   -1.10    5.60
  -3   3   6   12.60    9.40
   3   3  -6    2.30    5.70
   3   3  -6    4.80    4.60
  -3   3   6   13.20   18.20
  -3   3   6   -6.70    9.60
   3   3  -6   16.90   15.20
   3   3  -6   13.10   11.30
  -3   3   6    6.30   13.50
  -3   3   6   25.00    7.10
   1  -3  -6  124.39   16.40
   1  -3  -6  108.49   15.30
  -1  -3   6  115.09   16.20
  -1  -3   6  111.49   18.10
   1  -3  -6   96.99   18.70
   1  -3  -6   94.79   19.50
   1  -3  -6   94.89   16.20
  -1  -3   6  116.29   18.20
   1  -3  -6  110.99   12.40
   1   3  -6   95.29   12.50
   1   3  -6   77.79   12.10
  -1   3   6  120.99   21.70
  -1   3   6   98.99   22.10
  -1   3   6  115.19   17.10
   1   3  -6   96.29   21.20
   1   3  -6  102.39   13.30
  -1   3   6  112.19   19.30
  -1   3   6  106.39   19.40
   1   3  -6  179.28   20.90
   1   3  -6  127.49   16.60
   1  -3   6  363.66   37.20
   1  -3   6  300.97   31.30
  -1  -3  -6  295.57   34.60
  -1  -3  -6  296.37   34.10
  -1  -3  -6  252.37   31.20
  -1  -3  -6  257.27   34.20
   1  -3   6  323.07   35.10
  -1  -3  -6  328.07   36.20
  -1   3  -6  264.77   32.10
  -1   3  -6  266.07   34.20
   1   3   6  263.57   34.30
   1   3   6  251.47   36.10
   1   3   6  263.67   35.90
   1   3   6  247.98   33.30
  -1   3  -6  252.17   39.30
  -1   3  -6  270.47   35.30
   3  -3   6  538.75   53.69
  -3  -3  -6  330.37   52.09
   3  -3   6  507.95   49.60
  -3  -3  -6  443.76   52.19
   3  -3   6  426.26   51.29
  -3  -3  -6  427.96   51.69
   3   3   6  421.16   51.09
  -3   3  -6  388.46   52.09
  -3   3  -6  421.76   56.39
  -3   3  -6  405.96   52.29
   3   3   6  479.15   52.79
   5  -3   6  114.79   19.10
   5  -3   6   91.39   21.50
  -5  -3  -6   42.40   19.40
   5  -3   6  137.59   19.00
  -5  -3  -6  101.79   19.10
  -5   3  -6  110.49   17.40
  -5   3  -6  100.29   20.70
   5   3   6   99.89   18.00
   5   3   6  119.49   19.50
  -5   3  -6   94.29   26.00
   5   3   6  122.39   19.20
  -5   3  -6   69.19   19.20
  -7  -3  -6   28.10   14.60
   7  -3   6   12.50   10.60
  -7  -3  -6    8.10   18.20
   7  -3   6   27.50   16.90
   7  -3   6   33.80   12.80
  -7   3  -6   43.00   15.60
   7   3   6   42.80   13.10
  -7   3  -6   25.10   18.10
   7   3   6   20.00   12.30
  -7   3  -6   20.50   15.70
   9  -3   6   29.50   20.10
   9  -3   6    8.00   12.30
   9  -3   6    6.10   13.50
  -9  -3  -6   42.80   17.30
  -9   3  -6   18.70   18.60
   9   3   6   25.40   13.20
  -9   3  -6   36.40   20.70
   9   3   6   17.50   12.80
 -10  -4   6    5.50   16.40
 -10  -4   6   12.30   17.50
  10  -4  -6   17.70   14.90
  10  -4  -6   12.30   16.40
  10  -4  -6   29.70   15.10
 -10  -4   6   -4.70   34.60
  10   4  -6   18.40   13.60
 -10   4   6   14.00   42.60
  10   4  -6    1.30   14.10
  10   4  -6   -7.10   17.90
 -10   4   6   26.70   26.20
  10   4  -6    7.90   13.30
  10   4  -6  -26.20   19.80
  10   4  -6   -5.20   10.10
   8  -4  -6  173.48   25.20
  -8  -4   6   84.29   26.40
   8  -4  -6  121.19   21.60
  -8  -4   6  240.88   51.59
  -8  -4   6   86.89   23.10
  -8  -4   6  165.78   26.80
  -8  -4   6  124.89   26.60
   8  -4  -6  170.68   27.40
   8   4  -6  164.48   22.70
   8   4  -6  259.87   34.10
  -8   4   6  115.09   23.00
   8   4  -6   67.89   19.70
   8   4  -6  265.07   42.80
   8   4  -6  117.29   21.30
   8   4  -6   66.59   19.00
   8   4  -6   86.99   20.80
   8   4  -6  129.49   22.50
  -8   4   6   85.19   29.40
  -8   4   6  129.09   49.40
  -6  -4   6  163.88   38.50
  -6  -4   6   71.09   17.60
  -6  -4   6   75.29   18.90
   6  -4  -6   32.10   15.40
  -6  -4   6   28.80   18.00
   6  -4  -6   79.59   14.30
   6  -4  -6   94.09   15.70
  -6  -4   6   66.09   20.00
   6  -4  -6   97.49   19.60
  -6   4   6   83.59   19.40
  -6   4   6   97.59   39.20
   6   4  -6  139.19   24.90
   6   4  -6   76.79   14.80
  -6   4   6   76.19   24.40
   6   4  -6  128.99   17.80
   6   4  -6  167.98   34.30
  -6   4   6   73.89   30.70
   4  -4  -6   72.19   13.40
   4  -4  -6   95.39   14.50
  -4  -4   6   64.69   17.20
   4  -4  -6   81.29   16.10
  -4  -4   6   93.39   18.20
  -4  -4   6   79.99   17.60
  -4  -4   6  105.79   18.00
   4   4  -6  104.79   21.10
  -4   4   6   83.79   26.20
  -4   4   6   59.29   16.00
   4   4  -6  116.69   27.20
  -4   4   6   40.60   30.40
  -4   4   6   41.60   20.20
   4   4  -6   94.39   14.50
   4   4  -6   56.49   12.00
  -4   4   6   68.69   13.70
  -2  -4   6  943.21  114.09
   2  -4  -6 1094.59  112.09
   2  -4  -6  950.90  115.39
   2  -4  -6 1073.29  112.89
   2  -4  -6  975.90  112.89
  -2   4   6 1058.29  113.19
   2   4  -6  894.91  110.09
   2   4  -6 1043.60  112.69
   2   4  -6 1236.78  121.79
  -2   4   6  976.20  115.39
  -2   4   6  890.01  119.49
  -2   4   6  942.31  115.29
   2   4  -6 1120.39  115.69
   0  -4   6  325.17   39.50
   0  -4  -6  293.57   39.30
   0  -4   6  313.67   38.30
   0  -4  -6  315.87   40.20
   0  -4  -6  302.57   41.20
   0  -4  -6  339.87   37.40
   0  -4   6  297.67   39.50
   0  -4  -6  331.67   37.60
   0   4  -6  261.97   43.80
   0   4  -6  270.67   37.70
   0   4  -6  294.87   40.00
   0   4   6  311.97   39.60
   0   4   6  310.47   44.40
   0   4   6  292.57   38.50
   0   4   6  314.87   40.80
  -2  -4  -6  204.98   30.40
  -2  -4  -6  191.18   31.20
   2  -4   6  245.08   30.50
   2  -4   6  290.87   32.70
  -2  -4  -6  175.58   30.90
  -2  -4  -6  207.68   30.20
   2  -4   6  212.38   25.30
  -2   4  -6  187.38   30.50
   2   4   6  224.48   32.00
  -2   4  -6  224.58   38.50
  -2   4  -6  235.88   33.00
  -2   4  -6  170.88   31.40
   2   4   6  210.38   27.70
   2   4   6  201.68   31.00
   2   4   6  225.08   33.10
   4  -4   6  597.64   68.09
   4  -4   6  580.84   63.49
  -4  -4  -6  526.05   66.49
  -4   4  -6  511.15   72.49
   4   4   6  597.84   66.59
  -4   4  -6  537.95   67.89
  -4   4  -6  496.35   66.69
  -4   4  -6  528.55   65.79
   4   4   6  589.04   67.29
  -6  -4  -6   30.90   19.20
  -6  -4  -6   79.29   19.60
   6  -4   6   88.09   16.80
   6  -4   6   98.89   23.10
  -6   4  -6   52.09   19.40
   6   4   6   95.59   18.60
   6   4   6   70.89   17.80
   6   4   6   94.09   18.30
  -6   4  -6   78.99   25.70
  -6   4  -6   56.99   19.50
  -8  -4  -6   19.60   15.30
  -8  -4  -6    3.60   19.10
   8  -4   6    7.90   12.90
   8  -4   6  -28.10   14.40
  -8   4  -6   16.10   22.80
   8   4   6   -6.20   11.10
  -8   4  -6  -10.10   19.20
   8   4   6   10.40   13.00
  -8   4  -6   -4.90   16.00
  10  -4   6   -4.20   20.50
  10   4   6   -1.50   16.70
 -10   4  -6  -13.60   21.20
  -9  -5   6   19.70   16.60
  -9  -5   6   79.09   42.00
  -9  -5   6   23.40   19.80
  -9  -5   6   14.30   20.60
   9  -5  -6   27.30   18.60
  -9  -5   6   43.90   17.40
   9  -5  -6   14.10   16.20
   9   5  -6   23.60   14.70
   9   5  -6   24.20   23.30
   9   5  -6   28.90   13.20
  -9   5   6   37.00   27.70
   9   5  -6   17.60   14.00
   9   5  -6   -0.60   12.90
   9   5  -6   25.90   15.50
  -9   5   6   37.60   43.80
   9   5  -6   20.70   16.30
  -7  -5   6  202.28   36.10
  -7  -5   6  201.28   35.40
   7  -5  -6  184.78   33.10
   7  -5  -6  207.38   34.70
   7  -5  -6  250.67   32.20
  -7  -5   6  218.78   35.50
   7   5  -6  134.99   32.00
   7   5  -6  290.87   32.00
  -7   5   6  114.09   68.39
   7   5  -6  269.27   39.30
  -7   5   6  199.98   59.59
  -7   5   6  206.48   34.80
   7   5  -6  212.88   31.00
  -7   5   6  189.58   41.60
   7   5  -6  291.07   49.00
   5  -5  -6  292.07   37.30
   5  -5  -6  301.17   36.70
  -5  -5   6  314.57   43.00
  -5  -5   6  224.08   41.00
   5  -5  -6  314.57   39.20
  -5   5   6  267.47   58.59
  -5   5   6  300.37   44.30
  -5   5   6  283.37   36.90
   5   5  -6  191.18   40.40
   5   5  -6  378.86   52.19
   5   5  -6  415.96   49.00
  -5   5   6  234.38   51.79
  -5   5   6  268.57   48.00
   5   5  -6  383.46   38.90
   3  -5  -6   12.10    8.10
  -3  -5   6    9.30   11.90
  -3  -5   6    0.90    8.70
  -3  -5   6    2.10   11.70
   3  -5  -6    4.70   10.20
   3  -5  -6   16.10   10.90
   3  -5  -6   -0.50   14.20
   3   5  -6    5.90   20.30
  -3   5   6    8.20    9.40
   3   5  -6   15.40   15.50
  -3   5   6   27.60   21.60
  -3   5   6   18.30   16.50
   3   5  -6   -2.20    7.80
  -3   5   6    1.40    9.60
   3   5  -6    7.10    9.50
   1  -5  -6  283.67   36.40
   1  -5  -6  267.57   33.20
  -1  -5   6  294.67   39.90
   1  -5  -6  250.87   32.90
   1  -5  -6  241.08   37.60
  -1  -5   6  279.67   37.80
   1   5  -6  233.28   33.40
  -1   5   6  290.97   41.10
   1   5  -6  255.17   39.30
   1   5  -6  260.67   44.60
  -1   5   6  277.97   37.50
   1   5  -6  276.27   39.70
  -1   5   6  348.97   43.30
  -1   5   6  237.28   44.30
  -1  -5  -6  113.69   24.60
   1  -5   6   72.89   20.00
  -1  -5  -6  106.49   22.20
   1  -5   6  127.79   23.10
  -1  -5  -6   95.19   19.80
   1  -5   6  162.18   19.30
   1  -5   6  148.19   24.80
  -1  -5  -6  118.19   20.60
  -1   5  -6  112.19   30.90
   1   5   6  129.09   23.40
  -1   5  -6  130.29   24.60
   1   5   6   95.89   25.20
  -1   5  -6  102.99   20.10
  -1   5  -6  116.09   24.10
   1   5   6  124.39   24.80
   1   5   6  116.89   21.50
  -3  -5  -6   57.69   19.10
   3  -5   6   71.19   19.30
  -3  -5  -6   17.20   13.10
   3  -5   6   46.40   18.40
  -3   5  -6   50.39   16.70
  -3   5  -6   36.80   18.00
   3   5   6   36.40   16.20
  -3   5  -6   58.29   17.70
   3   5   6   62.59   16.70
  -3   5  -6   76.09   28.10
  -5  -5  -6    8.40   13.60
  -5  -5  -6   16.50   17.40
   5  -5   6   29.50   17.60
   5  -5   6    9.60   17.00
  -5   5  -6   25.70   14.70
   5   5   6   26.40   14.70
   5   5   6   24.10   15.10
  -5   5  -6   -8.80   16.20
   5   5   6   30.50   15.00
  -5   5  -6   39.00   25.50
  -5   5  -6   48.40   17.00
  -7  -5  -6   20.40   16.40
   7  -5   6   31.60   21.60
  -7  -5  -6    8.30   16.90
  -7   5  -6   28.50   18.60
   7   5   6   46.60   16.80
   7   5   6   50.69   18.30
   7   5   6   39.50   17.30
  -7   5  -6   47.90   21.70
   9  -5   6   33.80   24.00
   9   5   6   20.10   18.40
  -9   5  -6    0.20   23.90
  -9   5  -6   42.60   22.90
   8  -6  -6   71.79   24.50
  -8  -6   6   39.40   21.10
  -8  -6   6  120.79   29.00
   8  -6  -6   78.39   21.10
  -8  -6   6   33.60   22.60
   8   6  -6   81.99   23.70
  -8   6   6   74.19   36.80
  -8   6   6   85.19   45.60
   8   6  -6   91.39   22.90
   8   6  -6  152.88   25.50
  -6  -6   6    5.60   14.80
   6  -6  -6   10.00   13.40
  -6  -6   6   23.30   18.10
  -6  -6   6   16.80   16.00
   6   6  -6  -10.80   13.20
  -6   6   6  -11.80   34.50
  -6   6   6    8.20   15.40
   6   6  -6  -14.50   18.40
  -6   6   6  -29.30   21.70
   6   6  -6   16.20   26.20
  -4  -6   6  -10.60   12.60
   4  -6  -6  -15.10   16.20
   4  -6  -6    8.60   11.80
   4  -6  -6   -4.70   11.50
  -4  -6   6   13.10   15.40
   4   6  -6    6.30   15.00
  -4   6   6   -6.00   19.00
  -4   6   6  -24.90   18.40
   4   6  -6   20.80   19.00
   4   6  -6  -11.40    9.80
  -4   6   6  -11.50   13.50
   4   6  -6    8.90   24.20
  -4   6   6    5.20   11.30
   2  -6  -6   10.70   17.40
  -2  -6   6   -0.40   11.90
   2  -6  -6   20.10   13.30
  -2  -6   6   -3.30   13.30
   2  -6  -6    1.90    8.50
  -2   6   6   17.30   18.30
  -2   6   6    3.70   14.30
   2   6  -6   -1.20   13.80
   2   6  -6   -0.90   19.30
  -2   6   6    3.90   21.20
   2   6  -6    9.70   10.20
  -2   6   6   33.60   13.70
   2   6  -6    3.60   16.20
   0  -6   6    3.70   12.90
   0  -6   6   22.40   14.80
   0  -6  -6   -2.60   11.90
   0  -6  -6  -10.70   14.80
   0  -6  -6    3.40   10.30
   0   6   6   25.10   17.00
   0   6   6   12.50   11.60
   0   6  -6   -4.70   15.00
   0   6   6  -11.30   12.00
   0   6  -6    8.90   10.70
   0   6  -6  -13.20   13.00
   0   6   6    5.70   18.80
   0   6  -6   -2.80   19.20
   2  -6   6   -2.50   13.50
  -2  -6  -6   21.20   13.60
  -2  -6  -6   -5.70   13.40
   2  -6   6   24.10   15.50
  -2  -6  -6  -17.50   13.10
   2  -6   6    3.90   13.70
   2   6   6    2.60   12.00
   2   6   6    8.30   14.70
  -2   6  -6    2.00   21.10
  -2   6  -6    3.70   16.60
  -2   6  -6   19.90   14.70
  -2   6  -6   -7.10   12.00
  -4  -6  -6   18.10   16.80
   4  -6   6   57.49   21.00
   4  -6   6   29.10   18.80
  -4  -6  -6    0.60   14.70
  -4   6  -6   64.99   23.80
   4   6   6   50.49   18.70
   4   6   6   63.59   18.00
  -4   6  -6   51.09   17.80
  -4   6  -6   33.50   15.90
   6  -6   6   64.19   22.40
  -6  -6  -6    1.00   19.10
   6  -6   6   33.40   21.80
  -6  -6  -6   43.00   19.40
  -6   6  -6  -20.80   18.20
   6   6   6   28.90   17.90
  -6   6  -6   46.20   21.50
   6   6   6   45.00   17.40
   6   6   6   66.59   19.80
   7  -7  -6  118.79   23.20
  -7  -7   6   42.70   21.60
  -7  -7   6   34.90   22.10
   7   7  -6   83.19   24.80
  -7   7   6   66.49   23.60
   7   7  -6   83.39   27.10
  -7   7   6   24.80   29.90
  -7   7   6  103.39   52.39
   7   7  -6   57.99   19.80
   5  -7  -6   39.40   23.90
  -5  -7   6   70.69   24.50
   5  -7  -6   64.69   19.10
  -5  -7   6   24.50   21.10
  -5   7   6   49.20   29.80
   5   7  -6   59.99   21.70
  -5   7   6   75.99   24.60
   5   7  -6  112.29   26.90
  -3  -7   6   50.69   21.30
  -3  -7   6   41.70   19.80
   3  -7  -6   61.99   26.90
   3  -7  -6   67.69   17.80
   3  -7  -6   57.59   19.50
   3   7  -6   50.09   21.50
  -3   7   6   53.19   25.20
   3   7  -6   51.79   22.90
  -3   7   6   63.39   19.00
  -3   7   6   14.50   19.20
   1  -7  -6    3.70   14.00
   1  -7  -6    9.30   19.00
  -1  -7   6   -7.90   14.00
  -1  -7   6   23.70   17.10
   1  -7  -6    8.50   16.00
   1  -7  -6    5.90   13.70
   1   7  -6   33.70   19.20
  -1   7   6   17.70   24.80
   1   7  -6   11.50   20.30
  -1   7   6   26.10   14.90
  -1   7   6   13.20   12.70
  -1   7   6   14.60   22.80
   1  -7   6   25.10   17.90
  -1  -7  -6   20.80   21.80
  -1  -7  -6   -4.30   15.30
   1  -7   6   24.90   19.10
  -1  -7  -6    9.40   16.10
  -1   7  -6  -12.80   21.80
   1   7   6   35.40   19.70
   1   7   6   27.10   14.70
  -1   7  -6   32.20   16.80
  -3  -7  -6   88.39   27.60
  -3  -7  -6   95.29   26.30
   3  -7   6  110.89   28.80
   3  -7   6  198.08   33.40
  -3  -7  -6  111.69   28.60
  -3   7  -6  100.39   26.00
   3   7   6   91.39   26.60
  -3   7  -6  150.98   35.40
   3   7   6  184.18   29.20
  -3   7  -6  191.98   32.00
   5  -7   6  182.98   33.40
   5  -7   6  126.29   31.20
  -5  -7  -6   66.89   27.60
  -5  -7  -6  115.29   27.60
   5   7   6   85.79   24.00
  -5   7  -6  109.39   25.80
  -5   7  -6  125.09   34.00
   5   7   6  110.49   27.60
  -2  -8   6   65.49   28.00
   2  -8  -6  114.59   37.60
   2  -8  -6  170.68   28.50
  -2  -8   6  145.89   32.90
  -2   8   6  116.09   35.50
  -2   8   6  132.39   32.80
   2   8  -6  143.09   33.10
  -2   8   6  157.48   27.80
   2   8  -6  112.59   34.60
   0  -8  -6   51.09   23.00
   0  -8   6   77.49   26.80
   0  -8  -6   68.99   29.50
   0  -8   6   59.99   25.20
   0   8   6   67.39   26.40
   0   8   6  105.29   23.30
   0   8  -6   41.40   26.70
   0   8  -6   98.59   26.60
  12   0  -7   23.30   15.70
 -12   0   7   24.70   17.30
 -12   0   7   25.30   42.20
  12   0  -7   26.30   17.00
 -10   0   7   24.10   15.50
 -10   0   7   50.79   36.40
  10   0  -7   12.80   13.00
  10   0  -7   13.20   11.00
  10   0  -7   22.90   11.90
   8   0  -7    7.10   10.50
   8   0  -7   13.00    9.50
   8   0  -7    4.40   10.20
  -8   0   7   18.60   14.40
  -8   0   7   13.40   24.60
   6   0  -7  231.38   31.00
  -6   0   7  251.87   46.80
   6   0  -7  248.18   29.30
  -6   0   7  255.97   37.10
   6   0  -7  245.98   31.40
  -4   0   7  651.53   69.39
  -4   0   7  623.24   71.79
   4   0  -7  632.14   71.09
  -4   0   7  665.93   78.49
  -4   0   7  538.75   72.79
   4   0  -7  631.54   68.99
   4   0  -7  632.24   70.59
  -2   0   7  130.49   19.10
  -2   0   7   85.19   13.10
  -2   0   7   76.49   14.80
  -2   0   7   86.39   16.90
   2   0  -7   87.19   13.50
   2   0  -7   85.09   11.90
   2   0  -7   84.59   11.80
   0   0   7  287.17   30.80
   0   0   7  293.27   32.60
   0   0  -7  270.97   31.80
   0   0  -7  266.17   31.80
   0   0   7  256.87   32.70
   0   0   7  264.97   31.40
   0   0   7  249.18   32.90
   2   0   7  971.40  100.79
  -2   0  -7  886.11  101.99
   2   0   7  953.30  102.69
  -2   0  -7  940.71  102.49
  -2   0  -7  877.51  101.69
  -2   0  -7  882.31  100.89
  -2   0  -7  851.41  102.39
   2   0   7  960.10  102.39
   2   0   7  923.71  102.49
   4   0   7  518.55   60.49
  -4   0  -7  465.65   60.39
   4   0   7  579.34   59.99
  -4   0  -7  506.25   57.89
  -4   0  -7  495.35   59.69
  -4   0  -7  515.15   59.29
  -6   0  -7  218.88   34.50
   6   0   7  225.98   31.30
  -6   0  -7  219.98   32.70
   6   0   7  245.08   30.70
  -6   0  -7  226.48   28.60
  -6   0  -7  193.38   31.00
   6   0   7  264.87   31.00
   8   0   7   28.20   13.80
   8   0   7   74.09   17.60
  -8   0  -7   53.89   16.30
  -8   0  -7   54.89   36.30
  -8   0  -7   22.60   17.00
   8   0   7   58.89   17.90
  10   0   7   29.00   19.10
  10   0   7    2.80   12.70
 -10   0  -7   -7.60   15.60
 -10   0  -7   39.50   36.00
  10   0   7    0.10   13.10
 -13  -1   7   19.50   48.10
  13  -1  -7   89.79   21.90
  13  -1  -7   91.89   24.90
  13   1  -7   53.79   20.90
 -13   1   7   78.39   51.99
  13   1  -7   77.59   24.50
  11  -1  -7   74.09   19.60
  11  -1  -7  111.09   23.20
 -11  -1   7   60.99   42.90
  11  -1  -7   61.89   18.30
 -11  -1   7   62.69   21.50
  11   1  -7   80.29   19.80
 -11   1   7   51.89   22.50
  11   1  -7   69.29   20.90
 -11   1   7   89.39   45.70
  11   1  -7   56.79   17.70
   9  -1  -7   79.69   18.00
  -9  -1   7   71.99   34.80
   9  -1  -7  120.49   19.70
   9  -1  -7   85.59   16.90
  -9  -1   7   53.19   18.80
   9   1  -7   52.89   16.30
   9   1  -7  106.49   19.70
   9   1  -7   54.99   14.70
  -9   1   7   58.39   36.70
  -9   1   7   44.00   19.00
   7  -1  -7  495.75   58.39
   7  -1  -7  572.54   58.99
  -7  -1   7  566.74   72.69
   7  -1  -7  511.85   57.09
  -7  -1   7  519.85   60.39
   7   1  -7  491.15   55.19
  -7   1   7  513.45   74.99
   7   1  -7  424.46   55.89
  -7   1   7  419.46   60.39
   7   1  -7  516.65   58.69
   7   1  -7  459.35   57.49
  -5  -1   7 1126.59  118.09
   5  -1  -7  975.50  106.89
   5  -1  -7 1086.09  108.79
  -5  -1   7  939.11  107.29
  -5  -1   7  967.00  110.19
   5  -1  -7  980.40  108.39
  -5   1   7 1040.00  109.29
   5   1  -7  917.21  107.69
   5   1  -7  964.70  108.29
   5   1  -7  892.11  106.39
  -5   1   7  979.00  118.59
  -5   1   7  830.12  110.49
   3  -1  -7  942.51  101.29
   3  -1  -7 1012.20  101.29
  -3  -1   7  958.40  100.99
  -3  -1   7  907.71  103.19
   3  -1  -7 1009.80  101.89
  -3   1   7  872.41  106.49
   3   1  -7  824.92   99.69
  -3   1   7  846.82   99.99
  -3   1   7  972.90  103.19
  -3   1   7  924.11  100.49
   3   1  -7  985.30  101.49
   3   1  -7  814.02  100.29
  -1  -1   7  833.72  101.49
  -1  -1   7  883.61  102.19
   1  -1  -7  965.30  103.29
   1  -1  -7  913.61  102.69
  -1  -1   7  886.81  103.39
   1  -1  -7 1090.19  102.79
  -1  -1   7  921.81  103.99
   1  -1  -7  986.60  102.59
  -1   1   7  904.31  103.09
  -1   1   7  958.80  104.79
   1   1  -7  953.20  103.19
   1   1  -7  913.01  102.69
  -1  -1  -7 1435.06  162.28
   1  -1   7 1554.14  161.78
   1  -1   7 1488.85  162.48
  -1  -1  -7 1297.37  161.68
   1  -1   7 1467.75  162.58
  -1   1  -7 1551.84  163.88
   1   1   7 1578.54  162.18
   1   1   7 1459.95  163.08
  -1   1  -7 1324.27  162.38
  -1   1  -7 1587.14  162.18
   1   1   7 1508.35  162.68
  -1   1  -7 1404.86  161.78
  -3  -1  -7 1388.86  149.29
  -3  -1  -7 1122.69  151.78
   3  -1   7 1536.35  148.49
  -3  -1  -7 1375.06  149.79
   3  -1   7 1421.46  150.08
  -3  -1  -7 1297.87  149.39
   3  -1   7 1426.16  149.49
  -3   1  -7 1169.38  149.59
   3   1   7 1487.65  149.79
   3   1   7 1414.86  149.09
   3   1   7 1384.96  149.39
  -3   1  -7 1248.38  148.99
  -3   1  -7 1343.67  148.29
  -3   1  -7 1327.07  148.59
  -3   1  -7 1238.88  150.48
   5  -1   7  170.18   23.20
  -5  -1  -7  118.49   19.70
  -5  -1  -7  126.39   21.40
   5  -1   7  130.89   19.00
   5  -1   7  104.19   21.60
   5  -1   7   85.29   18.00
  -5  -1  -7   99.79   27.90
   5   1   7  108.59   16.10
   5   1   7  105.29   18.40
  -5   1  -7   93.69   17.90
  -5   1  -7   77.09   19.60
  -5   1  -7   96.19   17.30
  -5   1  -7   97.89   20.90
   5   1   7   93.69   19.70
   7  -1   7   61.99   16.50
  -7  -1  -7   38.70   14.50
   7  -1   7   55.19   15.30
  -7  -1  -7   61.39   18.30
  -7  -1  -7   62.69   29.60
   7  -1   7   67.59   18.10
  -7   1  -7   64.09   16.80
   7   1   7   38.90   13.00
  -7   1  -7   40.10   13.60
  -7   1  -7   37.70   17.60
   7   1   7   62.79   17.50
  -7   1  -7   57.29   18.30
   9  -1   7   -2.90   13.60
   9  -1   7   42.00   20.60
   9  -1   7    7.10   13.80
  -9  -1  -7    3.90   12.70
  -9   1  -7   15.00   16.20
  -9   1  -7   37.70   34.00
   9   1   7   -5.00   13.60
   9   1   7   -0.30   12.30
  -9   1  -7   29.60   16.90
   9   1   7    3.20   10.60
 -11  -1  -7   49.00   20.40
  11  -1   7   39.20   20.00
  11  -1   7   44.70   24.40
 -11   1  -7   74.19   48.10
  11   1   7   20.20   21.00
  11   1   7   58.99   20.00
  11   1   7   44.20   19.20
  12  -2  -7   89.39   22.30
 -12  -2   7   86.89   46.00
 -12  -2   7   73.89   24.40
  12  -2  -7   55.19   19.60
 -12   2   7   50.19   23.60
 -12   2   7  118.79   58.19
  12   2  -7   65.99   21.00
  12   2  -7   83.09   22.80
  10  -2  -7  123.69   23.30
 -10  -2   7  120.19   25.10
  10  -2  -7  121.69   24.20
 -10  -2   7  135.49   44.40
  10  -2  -7  174.28   27.70
  10   2  -7  157.08   25.70
  10   2  -7   83.79   20.30
 -10   2   7   95.89   26.00
 -10   2   7  189.88   57.09
  10   2  -7  108.09   22.90
   8  -2  -7   17.70   12.60
   8  -2  -7   38.80   12.70
  -8  -2   7    8.30   11.90
   8  -2  -7   37.20   13.50
  -8  -2   7   11.30   24.00
  -8   2   7   11.50   15.20
  -8   2   7    6.90   31.70
   8   2  -7   14.00   10.90
  -8   2   7   26.30   10.70
   8   2  -7   20.00    8.30
   8   2  -7    5.90    9.20
   8   2  -7   29.30   11.80
   6  -2  -7  209.18   26.80
  -6  -2   7  300.87   41.30
   6  -2  -7  191.98   24.10
   6  -2  -7  167.78   19.90
  -6  -2   7  155.08   24.30
  -6  -2   7  187.28   29.00
   6  -2  -7  169.18   26.50
  -6   2   7  167.38   27.00
   6   2  -7  205.18   23.60
   6   2  -7  154.78   24.30
   6   2  -7  169.18   22.50
  -6   2   7  212.38   46.40
  -6   2   7  178.88   31.30
   6   2  -7  167.58   25.30
   4  -2  -7   63.69   10.50
   4  -2  -7   52.49   12.10
  -4  -2   7   63.39   14.30
  -4  -2   7   38.60   12.70
  -4  -2   7   96.19   23.40
  -4  -2   7   40.40   10.60
   4  -2  -7   40.80   10.60
   4   2  -7  120.99   24.00
  -4   2   7   49.70    8.50
   4   2  -7   51.19    9.90
  -4   2   7   59.89   24.70
   4   2  -7   64.89   10.80
   4   2  -7   42.00   10.20
  -4   2   7   47.70   13.50
  -4   2   7   41.70   15.20
  -2  -2   7 1385.36  147.59
  -2  -2   7 1342.57  146.39
   2  -2  -7 1414.96  146.49
  -2  -2   7 1327.47  146.79
   2  -2  -7 1375.16  146.29
   2  -2  -7 1132.79  149.69
  -2   2   7 1283.57  148.39
   2   2  -7 1215.38  145.49
   2   2  -7 1439.76  146.49
  -2   2   7 1412.46  146.19
  -2   2   7 1197.58  149.59
  -2   2   7 1396.76  148.29
   0  -2   7    9.10    7.20
   0  -2   7   17.40    6.70
   0  -2  -7   18.80    9.10
   0  -2  -7   13.80    6.50
   0  -2   7   22.90   10.40
   0  -2  -7   11.50    4.50
   0  -2   7   20.10    8.20
   0  -2  -7   14.60    7.40
   0  -2  -7   13.30    6.00
   0   2  -7   21.30   10.60
   0   2  -7   12.90    6.50
   0   2  -7   26.90    8.60
   0   2   7   25.60    8.60
   0   2  -7   15.00    4.90
   0   2   7   17.50    6.50
   2  -2   7   38.90    7.60
   2  -2   7   46.90   11.90
  -2  -2  -7   42.00   12.10
   2  -2   7   76.29   16.30
  -2  -2  -7   40.10    5.10
  -2  -2  -7   39.50   10.00
  -2  -2  -7   27.60    8.90
   2  -2   7   57.89   11.30
  -2  -2  -7   31.00   10.30
  -2   2  -7   32.20    9.40
   2   2   7   54.49   11.20
  -2   2  -7   47.00    9.60
   2   2   7   44.90    9.90
  -2   2  -7   31.20   10.00
   2   2   7   32.80   10.80
  -2   2  -7   51.89   14.90
  -2   2  -7   27.90    6.90
  -4  -2  -7  149.79   24.10
  -4  -2  -7  164.38   24.50
   4  -2   7  157.68   21.10
  -4  -2  -7  100.19   26.20
   4  -2   7  193.28   27.90
  -4  -2  -7  151.58   23.90
   4  -2   7  227.78   26.10
  -4   2  -7  123.69   24.30
  -4   2  -7  158.18   21.80
   4   2   7  188.08   25.50
   4   2   7  173.18   23.90
  -4   2  -7  133.49   26.20
   4   2   7  173.38   24.40
  -4   2  -7  169.78   24.70
  -6  -2  -7  274.37   52.69
   6  -2   7  335.77   39.10
   6  -2   7  298.97   36.20
  -6  -2  -7  296.27   40.50
   6  -2   7  289.17   36.90
  -6   2  -7  255.17   43.40
   6   2   7  210.68   36.70
  -6   2  -7  281.97   37.80
  -6   2  -7  268.77   41.00
  -6   2  -7  315.97   37.30
   6   2   7  286.77   37.40
   6   2   7  273.27   34.60
  -8  -2  -7   81.89   20.80
   8  -2   7  113.39   20.90
   8  -2   7  100.09   20.50
   8  -2   7  123.19   24.50
   8   2   7   70.19   17.50
  -8   2  -7   76.59   18.90
   8   2   7   75.59   19.10
  -8   2  -7   92.49   22.00
  -8   2  -7   68.99   22.00
 -10  -2  -7   33.80   17.70
  10  -2   7   16.10   21.80
  10  -2   7   47.40   18.10
  10   2   7   21.30   16.70
  10   2   7   -0.70   11.50
 -10   2  -7   40.30   41.20
  10   2   7   15.60   15.90
 -11  -3   7   -0.60   37.60
  11  -3  -7   23.30   18.50
 -11  -3   7   47.90   19.20
  11  -3  -7   -7.90   15.10
  11  -3  -7    8.90   14.90
  11   3  -7   29.60   16.20
 -11   3   7   29.00   42.90
  11   3  -7   26.50   16.30
  11   3  -7  -24.60   25.90
 -11   3   7    6.00   18.90
  -9  -3   7  -19.10   13.40
  -9  -3   7   -2.00   29.70
   9  -3  -7    8.90   13.20
   9  -3  -7    1.60   13.90
   9  -3  -7    6.50   10.70
  -9   3   7   36.00   19.10
   9   3  -7    4.80   11.10
   9   3  -7  -14.00    9.80
   9   3  -7   -3.50   24.40
   9   3  -7   -6.30   10.20
  -9   3   7   23.60   21.20
  -9   3   7   12.60   36.10
   9   3  -7   -9.00    7.80
   7  -3  -7  449.16   58.59
  -7  -3   7  493.45   61.09
  -7  -3   7  418.96   58.19
  -7  -3   7  539.35   60.29
   7  -3  -7  523.85   58.19
   7  -3  -7  487.05   57.69
   7   3  -7  573.64   57.99
  -7   3   7  484.95   59.59
  -7   3   7  518.55   65.29
   7   3  -7  488.85   58.19
  -7   3   7  464.95   78.19
   7   3  -7  434.66   56.29
  -5  -3   7  311.67   52.69
   5  -3  -7  425.56   50.79
   5  -3  -7  479.35   48.30
   5  -3  -7  447.06   50.19
  -5  -3   7  376.96   50.89
  -5  -3   7  494.45   52.99
   5  -3  -7  463.15   50.59
  -5   3   7  469.35   54.19
  -5   3   7  351.96   63.89
   5   3  -7  366.26   49.20
   5   3  -7  410.86   49.99
   5   3  -7  527.05   50.79
  -5   3   7  439.16   56.39
  -5   3   7  448.56   48.50
  -3  -3   7   43.40   12.90
   3  -3  -7   52.79    9.90
  -3  -3   7   49.50   12.90
   3  -3  -7   48.00   10.70
  -3  -3   7   68.39   14.70
   3  -3  -7   48.60   11.80
  -3   3   7   55.29   22.30
   3   3  -7  108.79   18.80
   3   3  -7   65.39   11.30
  -3   3   7   56.19   16.20
   3   3  -7   47.40    9.20
   3   3  -7   44.30    8.70
  -3   3   7   57.69   11.00
   3   3  -7  121.29   25.50
  -3   3   7   65.69   15.60
   1  -3  -7  157.58   21.10
  -1  -3   7  196.78   25.20
  -1  -3   7  191.68   22.10
   1  -3  -7  144.59   22.70
   1  -3  -7  167.48   21.50
   1  -3  -7  139.09   25.90
   1  -3  -7  139.79   22.10
   1  -3  -7  162.98   18.80
  -1  -3   7  172.98   24.80
  -1  -3   7  157.68   20.90
  -1   3   7  119.09   23.80
   1   3  -7  169.78   21.40
   1   3  -7  215.38   31.90
  -1   3   7  171.28   25.70
   1   3  -7  147.69   19.00
   1   3  -7  151.98   20.10
  -1   3   7  183.58   25.80
  -1   3   7  185.58   23.60
   1   3  -7  205.68   26.20
   1  -3   7  531.35   55.59
  -1  -3  -7  556.74   59.19
   1  -3   7  553.04   59.69
  -1  -3  -7  477.95   58.29
  -1  -3  -7  506.55   59.99
  -1  -3  -7  477.35   56.29
  -1  -3  -7  508.65   58.89
  -1   3  -7  513.15   56.89
   1   3   7  491.15   57.59
   1   3   7  576.94   59.59
  -1   3  -7  491.55   62.89
  -1   3  -7  472.15   59.49
  -1   3  -7  432.56   58.39
   1   3   7  480.35   60.29
  -3  -3  -7  513.05   64.69
   3  -3   7  598.84   62.69
   3  -3   7  613.84   66.59
  -3  -3  -7  536.65   65.29
   3  -3   7  635.34   65.59
  -3   3  -7  477.35   68.79
   3   3   7  589.24   66.09
   3   3   7  543.95   64.69
  -3   3  -7  473.75   65.09
   3   3   7  619.84   64.79
  -3   3  -7  470.95   65.29
  -5  -3  -7   20.20   11.30
   5  -3   7   13.60   11.10
  -5  -3  -7   -3.20   13.90
   5  -3   7    3.10    9.90
   5  -3   7    1.60    8.10
   5   3   7    6.50    8.50
  -5   3  -7   -7.80    7.70
  -5   3  -7   14.60    8.50
  -5   3  -7   16.00   16.20
   5   3   7   20.10   10.50
   5   3   7   11.00   10.20
  -5   3  -7   -3.10   10.70
  -7  -3  -7   -9.20   16.40
   7  -3   7   17.00   12.60
   7  -3   7   14.10   11.90
  -7  -3  -7    3.20   11.40
   7  -3   7    4.40   16.50
  -7   3  -7   41.50   20.40
   7   3   7   27.20   13.10
  -7   3  -7   13.30   13.80
  -7   3  -7   25.20   16.00
   7   3   7   10.30   11.40
   9  -3   7   79.09   24.40
   9  -3   7   36.40   16.80
   9  -3   7   55.29   17.40
  -9  -3  -7   45.90   19.20
   9   3   7   23.90   16.10
   9   3   7   44.60   15.60
  -9   3  -7   42.30   21.10
  10  -4  -7   33.40   14.20
 -10  -4   7   36.50   19.80
  10  -4  -7   30.20   19.10
 -10  -4   7   57.39   20.40
  10  -4  -7   11.10   13.70
 -10  -4   7   39.20   37.90
  10   4  -7    4.00   26.30
  10   4  -7   33.10   25.50
  10   4  -7   38.30   15.10
  10   4  -7    8.80   13.10
 -10   4   7    7.50   26.70
  10   4  -7   25.70   14.50
 -10   4   7   20.90   44.00
  10   4  -7   25.00   15.50
  -8  -4   7   22.50   15.40
   8  -4  -7   53.19   15.00
  -8  -4   7   78.69   36.20
  -8  -4   7   40.20   19.50
  -8  -4   7   30.20   17.40
   8  -4  -7   37.10   16.10
   8  -4  -7   41.20   14.20
  -8  -4   7   45.00   16.80
   8   4  -7   78.59   31.10
  -8   4   7   46.90   24.50
   8   4  -7   62.49   25.00
   8   4  -7   45.40   13.60
   8   4  -7   54.59   15.90
   8   4  -7   55.69   14.90
  -8   4   7   49.60   17.20
  -8   4   7   59.29   41.20
   8   4  -7   19.10   12.40
   8   4  -7   30.70   13.20
   8   4  -7    9.10   10.10
   6  -4  -7  396.46   42.80
   6  -4  -7  344.37   44.10
  -6  -4   7  352.36   45.50
  -6  -4   7  360.06   45.50
  -6  -4   7  353.56   44.90
   6  -4  -7  368.56   44.10
   6   4  -7  319.07   42.00
  -6   4   7  353.56   52.99
  -6   4   7  300.07   47.10
   6   4  -7  309.07   41.40
  -6   4   7  371.96   67.79
  -4  -4   7  185.58   32.50
   4  -4  -7  240.78   29.50
  -4  -4   7  241.08   35.20
  -4  -4   7  203.08   33.00
   4  -4  -7  200.28   29.00
   4  -4  -7  220.08   30.90
  -4   4   7  232.48   29.40
  -4   4   7  286.37   51.19
  -4   4   7  230.48   44.10
   4   4  -7  402.76   39.60
   4   4  -7  271.57   30.10
   4   4  -7  235.58   28.20
  -4   4   7  229.18   38.50
  -4   4   7  249.18   36.20
   2  -4  -7  136.29   23.60
  -2  -4   7  193.58   27.60
  -2  -4   7  181.68   27.70
   2  -4  -7  175.88   22.70
   2  -4  -7  126.49   26.90
   2  -4  -7  187.68   19.80
  -2  -4   7  184.08   25.70
   2  -4  -7  186.98   24.80
  -2   4   7  177.98   34.10
   2   4  -7  179.58   33.20
  -2   4   7  161.28   28.40
  -2   4   7  162.68   33.20
  -2   4   7  177.78   25.20
   2   4  -7  214.38   29.30
   2   4  -7  133.29   19.50
  -2   4   7  193.38   30.40
   2   4  -7  179.68   24.40
   0  -4  -7  593.34   75.69
   0  -4  -7  668.43   72.89
   0  -4   7  730.63   74.99
   0  -4  -7  704.33   76.19
   0  -4   7  711.33   75.59
   0  -4  -7  633.14   74.39
   0  -4   7  711.43   73.89
   0  -4  -7  677.83   72.69
   0   4  -7  672.83   75.59
   0   4  -7  580.14   70.19
   0   4   7  661.43   73.99
   0   4  -7  543.65   72.79
   0   4   7  604.44   73.99
   0   4  -7  634.44   79.59
   0   4   7  639.54   78.19
   0   4   7  539.85   72.79
   0   4   7  602.54   75.19
   2  -4   7  388.46   44.20
   2  -4   7  353.06   42.30
  -2  -4  -7  336.37   43.70
  -2  -4  -7  310.27   40.90
  -2  -4  -7  295.27   40.70
   2  -4   7  361.96   37.30
   2   4   7  322.57   41.40
  -2   4  -7  341.57   51.49
  -2   4  -7  288.57   44.50
  -2   4  -7  275.77   42.80
   2   4   7  280.77   38.80
   2   4   7  306.17   42.90
  -4  -4  -7  120.29   23.90
  -4  -4  -7   86.09   24.30
   4  -4   7  176.28   29.60
   4  -4   7  172.88   20.50
  -4   4  -7  142.39   26.90
   4   4   7  155.08   26.10
  -4   4  -7  120.19   25.50
  -4   4  -7  159.18   25.10
   4   4   7  163.98   25.00
   4   4   7  150.18   25.30
  -4   4  -7  213.28   37.00
  -6  -4  -7  110.59   31.00
  -6  -4  -7  208.68   32.20
   6  -4   7  223.18   36.30
   6  -4   7  219.08   31.10
  -6   4  -7  229.78   34.70
   6   4   7  237.98   32.60
   6   4   7  230.08   32.10
   6   4   7  176.38   30.00
  -6   4  -7  178.38   33.10
  -6   4  -7  187.08   39.80
   8  -4   7    3.50   19.30
  -8  -4  -7    6.10   17.50
  -8  -4  -7   22.40   15.60
   8   4   7    8.20   13.70
  -8   4  -7   36.70   20.90
  -8   4  -7   28.90   17.50
   8   4   7   25.80   14.90
  -9  -5   7  152.78   30.00
   9  -5  -7   46.70   19.80
  -9  -5   7   92.49   23.20
  -9  -5   7   60.69   22.20
   9  -5  -7   68.79   24.00
  -9  -5   7  157.38   48.70
  -9  -5   7   48.30   23.10
   9   5  -7   85.89   22.40
   9   5  -7  139.09   45.50
  -9   5   7  127.89   35.10
   9   5  -7  140.69   29.30
   9   5  -7   79.69   18.20
  -9   5   7  140.09   57.09
   9   5  -7  116.29   23.60
   9   5  -7   93.79   20.30
   9   5  -7   56.09   19.60
   9   5  -7   50.59   19.00
   7  -5  -7  262.97   38.00
   7  -5  -7  335.27   42.30
  -7  -5   7  170.48   40.40
  -7  -5   7  262.77   41.40
  -7  -5   7  234.38   38.40
  -7  -5   7  292.17   41.40
   7   5  -7  217.48   38.70
  -7   5   7  236.38   39.50
  -7   5   7  288.07   48.00
   7   5  -7  407.56   37.70
   7   5  -7  313.47   34.80
  -7   5   7  138.99   52.09
  -5  -5   7  357.06   49.10
   5  -5  -7  394.96   46.70
  -5  -5   7  366.66   48.10
  -5  -5   7  367.36   48.00
  -5  -5   7  277.67   49.00
  -5   5   7  349.87   66.49
   5   5  -7  413.96   49.80
  -5   5   7  303.27   50.89
   5   5  -7  574.54   56.09
   5   5  -7  480.55   47.40
  -5   5   7  418.56   58.49
  -5   5   7  377.86   45.50
  -5   5   7  317.17   62.09
   3  -5  -7  230.88   30.60
   3  -5  -7  236.88   37.20
  -3  -5   7  267.97   33.00
   3  -5  -7  143.99   28.20
  -3  -5   7  193.18   32.60
   3  -5  -7  200.88   26.80
  -3   5   7  194.08   37.30
  -3   5   7  200.48   34.10
   3   5  -7  147.49   31.40
  -3   5   7  222.98   30.00
   3   5  -7  250.07   35.70
  -3   5   7  194.28   43.50
   3   5  -7  203.88   29.00
   3   5  -7  192.68   39.30
  -3   5   7  155.78   38.10
   1  -5  -7   63.09   13.70
  -1  -5   7   53.49   16.30
  -1  -5   7   22.80   13.50
   1  -5  -7   29.00   10.90
   1  -5  -7   27.90   15.50
   1  -5  -7   37.20   14.50
  -1   5   7   31.70   13.60
  -1   5   7   52.39   18.10
  -1   5   7   67.39   24.30
   1   5  -7   23.60   14.00
  -1   5   7   38.40   13.00
   1   5  -7   45.50   12.90
   1   5  -7   33.10   21.00
   1   5  -7   44.00   18.10
  -1  -5  -7  130.69   22.60
  -1  -5  -7  113.69   23.30
   1  -5   7  183.48   26.70
   1  -5   7  138.19   25.40
   1  -5   7   95.59   22.40
  -1  -5  -7  107.89   21.50
  -1  -5  -7  116.79   24.60
  -1   5  -7  119.49   30.80
  -1   5  -7  102.19   22.10
  -1   5  -7  146.69   25.90
   1   5   7  135.59   23.40
  -1   5  -7  120.99   25.50
   1   5   7  163.18   30.10
   1   5   7  155.08   27.40
   1   5   7  113.29   22.20
  -3  -5  -7   82.19   22.90
  -3  -5  -7  111.99   23.10
   3  -5   7  152.48   27.20
   3  -5   7  136.99   27.40
   3   5   7  128.89   23.60
  -3   5  -7  147.29   26.20
  -3   5  -7  137.99   28.00
  -3   5  -7  107.99   23.20
  -3   5  -7  130.79   32.50
   3   5   7  146.99   26.70
  -5  -5  -7    9.70   15.40
  -5  -5  -7   20.80   13.70
   5  -5   7  -12.60   16.30
   5  -5   7  -12.50   14.70
  -5   5  -7   -6.40   11.20
   5   5   7   12.90   13.40
  -5   5  -7    1.50   20.90
   5   5   7    4.20   14.10
  -5   5  -7   -3.90   12.60
  -5   5  -7    4.40   16.20
   5   5   7   15.10   13.70
  -7  -5  -7   76.79   20.20
   7  -5   7   21.00   21.20
  -7  -5  -7   11.40   20.00
   7   5   7   11.50   12.10
  -7   5  -7   57.39   21.10
  -7   5  -7  -18.50   15.90
   7   5   7   20.70   16.20
  -8  -6   7  148.79   30.40
  -8  -6   7   46.50   23.60
  -8  -6   7   85.69   23.60
   8  -6  -7  125.29   24.70
   8   6  -7  111.19   23.70
   8   6  -7   79.99   23.40
   8   6  -7   80.89   28.60
  -8   6   7   69.39   32.20
  -8   6   7  117.59   53.39
   6  -6  -7   19.90   14.40
  -6  -6   7   16.90   17.20
  -6  -6   7   17.20   16.20
   6   6  -7   25.30   14.50
   6   6  -7   31.60   32.20
  -6   6   7   27.70   38.60
  -6   6   7   31.80   29.30
   6   6  -7   10.40   20.20
  -6   6   7   19.30   16.70
  -4  -6   7   -4.20   14.20
  -4  -6   7    7.80   15.10
   4  -6  -7    7.00   12.40
   4  -6  -7   11.20   18.00
  -4   6   7   25.10   25.50
   4   6  -7   10.10   23.60
   4   6  -7   11.00   21.00
  -4   6   7   17.30   16.80
  -4   6   7   21.30   29.30
  -4   6   7    3.50   22.90
  -4   6   7    7.40   11.10
   4   6  -7    3.40   15.00
   4   6  -7   -3.10   11.60
   2  -6  -7   47.70   16.30
  -2  -6   7   44.50   17.90
  -2  -6   7   34.40   17.10
   2  -6  -7   28.60   13.60
   2  -6  -7   34.80   21.40
  -2   6   7   37.20   18.70
   2   6  -7   43.50   25.40
  -2   6   7   54.19   15.00
   2   6  -7   46.80   14.40
  -2   6   7   82.19   28.90
  -2   6   7   51.09   21.10
   2   6  -7   61.89   21.50
   2   6  -7   24.30   15.80
   0  -6  -7   -5.50   10.90
   0  -6  -7  -10.20   15.70
   0  -6   7   -0.40   13.40
   0  -6  -7   16.00   13.90
   0  -6   7  -10.30   12.60
   0   6   7    8.80   14.60
   0   6  -7   18.80   22.70
   0   6  -7   -3.00    9.70
   0   6   7   38.30   17.40
   0   6   7   21.10   19.60
   0   6   7   -3.00   11.20
   0   6  -7    0.40   11.00
   0   6  -7   -0.60   15.20
   2  -6   7   -9.60   14.50
  -2  -6  -7  -22.60    9.60
   2  -6   7   12.10   15.50
  -2  -6  -7  -10.50   15.90
  -2  -6  -7  -16.50   16.50
   2  -6   7   -0.70   13.30
  -2   6  -7  -19.70   14.00
   2   6   7   -2.80   11.10
  -2   6  -7   -6.30   14.00
   2   6   7   -9.90    8.50
  -2   6  -7   -9.90   11.80
   4  -6   7   43.90   20.60
  -4  -6  -7    4.30   15.00
   4  -6   7   51.89   21.40
  -4  -6  -7   48.90   21.60
  -4   6  -7   86.19   21.40
   4   6   7   36.90   18.40
  -4   6  -7   20.50   21.40
   4   6   7   65.79   18.80
  -4   6  -7   25.80   16.90
   6  -6   7   70.49   26.50
   6  -6   7   56.09   24.50
  -6  -6  -7   34.40   20.40
  -6  -6  -7   73.29   22.00
   6   6   7   74.19   21.30
   6   6   7   50.49   20.00
  -6   6  -7   94.49   28.20
   6   6   7   58.19   21.50
  -6   6  -7   73.49   24.50
  -7  -7   7    8.50   18.90
   7  -7  -7    4.00   16.60
  -7  -7   7   15.30   19.80
  -7   7   7    0.30   19.40
  -7   7   7   28.60   30.90
   7   7  -7   56.99   17.90
   7   7  -7   17.80   25.20
   7   7  -7   30.70   20.00
  -5  -7   7   38.10   20.80
  -5  -7   7   55.79   22.70
   5  -7  -7   71.69   27.90
   5  -7  -7   74.39   20.40
   5   7  -7   56.09   26.00
  -5   7   7   78.09   31.60
  -5   7   7  107.69   26.80
   5   7  -7   74.19   24.50
  -3  -7   7   41.90   20.90
   3  -7  -7   51.19   23.30
  -3  -7   7   21.60   19.40
   3  -7  -7   37.80   15.80
  -3   7   7   36.60   27.50
   3   7  -7   40.80   20.50
   3   7  -7  120.39   30.40
  -3   7   7   57.09   18.40
  -3   7   7   17.50   16.30
   1  -7  -7   36.90   22.10
  -1  -7   7   42.80   20.50
   1  -7  -7   33.60   16.10
   1  -7  -7   49.80   19.50
  -1  -7   7   49.20   20.30
   1   7  -7   19.90   19.70
  -1   7   7   16.20   19.40
  -1   7   7   43.90   17.70
  -1   7   7   29.80   23.30
   1   7  -7   54.89   24.30
   1  -7   7   31.70   20.40
  -1  -7  -7   35.70   22.40
   1  -7   7   56.39   20.80
  -1  -7  -7   14.20   18.50
  -1  -7  -7   -5.80   13.20
   1   7   7    4.80   13.60
  -1   7  -7   12.40   20.90
  -1   7  -7   43.30   19.40
   1   7   7   -3.30   12.00
  -3  -7  -7    7.20   18.50
   3  -7   7   23.80   19.00
   3  -7   7   47.90   22.70
  -3  -7  -7   16.70   21.00
   3  -7   7   24.70   20.10
  -3   7  -7   42.20   24.30
  -3   7  -7   36.60   19.60
  -3   7  -7  -25.70   13.20
   3   7   7   27.30   19.50
   3   7   7   47.70   17.60
   5  -7   7   23.00   23.70
  -5  -7  -7   48.20   21.30
   5  -7   7   95.79   27.40
  -5   7  -7   94.39   33.00
  -5   7  -7   45.60   21.50
   5   7   7   52.99   21.70
   2  -8  -7  119.49   36.50
  -2  -8   7   87.59   29.30
  -2  -8   7  125.79   34.40
  -2   8   7  183.48   44.30
  -2   8   7  157.68   29.20
   2   8  -7  117.29   32.10
  -2   8   7  107.19   32.10
   2   8  -7   99.59   32.20
   0  -8   7  114.59   28.40
   0  -8   7   58.59   26.40
   0  -8  -7   67.49   25.60
   0  -8  -7   78.69   29.40
   0   8   7   80.49   21.90
   0   8  -7   57.19   25.90
   0   8  -7   42.80   30.60
   0   8   7   25.40   23.10
  12   0  -8   31.70   17.80
 -12   0   8   -5.10   40.40
 -12   0   8   23.70   19.40
  12   0  -8   39.80   18.20
 -10   0   8    3.80   15.60
 -10   0   8   -2.40   32.10
  10   0  -8   29.50   13.90
  10   0  -8    2.30   10.70
  10   0  -8    7.00   12.90
  -8   0   8    4.10   13.60
   8   0  -8   13.20   10.40
   8   0  -8    3.00   10.80
  -8   0   8   26.20   28.30
   8   0  -8   23.70   10.10
   6   0  -8  172.18   23.80
  -6   0   8  240.28   43.50
   6   0  -8  193.68   27.00
   6   0  -8  244.08   27.90
   6   0  -8  224.78   24.90
  -6   0   8  230.08   33.50
   4   0  -8  201.68   23.90
  -4   0   8  178.38   22.80
  -4   0   8  179.68   22.20
  -4   0   8  248.88   34.40
  -4   0   8  203.08   30.50
   4   0  -8  188.98   24.70
   4   0  -8  214.58   24.60
  -4   0   8  183.48   27.00
  -2   0   8  264.97   30.70
   2   0  -8  214.68   24.60
   2   0  -8  219.48   24.20
   2   0  -8  176.48   22.80
  -2   0   8  168.58   24.90
  -2   0   8  178.98   28.60
  -2   0   8  170.38   23.80
   0   0  -8  455.75   50.89
   0   0   8  407.46   51.19
   0   0   8  443.46   50.39
   0   0   8  440.96   51.79
   0   0   8  372.86   51.29
   0   0  -8  425.66   50.69
   0   0   8  505.25   49.70
   2   0   8  871.51   91.69
   2   0   8  941.61   93.89
  -2   0  -8  813.82   92.89
  -2   0  -8  763.22   93.19
   2   0   8  835.92   93.49
   2   0   8  857.01   93.39
  -2   0  -8  855.41   92.59
  -2   0  -8  822.32   91.69
  -2   0  -8  697.53   92.79
  -4   0  -8  251.77   35.60
   4   0   8  280.87   35.90
  -4   0  -8  278.17   32.80
   4   0   8  328.17   35.70
  -4   0  -8  259.07   34.50
  -4   0  -8  269.77   34.90
   6   0   8  -17.00    8.20
  -6   0  -8    1.30    8.60
   6   0   8   -3.50    9.20
  -6   0  -8   13.40   12.40
   6   0   8  -10.30   10.80
   8   0   8    7.00   12.10
  -8   0  -8   10.40   15.40
  -8   0  -8   13.30   11.90
   8   0   8   11.90   16.30
   8   0   8    2.90   12.10
  -8   0  -8   28.10   32.00
  10   0   8   35.20   18.60
  10   0   8   18.60   19.60
  10   0   8   36.30   15.80
 -10   0  -8   24.20   17.00
  13  -1  -8   28.90   16.90
 -13  -1   8   64.99   47.80
  13  -1  -8    7.30   17.60
  13   1  -8   17.10   18.30
 -13   1   8   18.90   45.40
  13   1  -8    0.90   15.30
  11  -1  -8    1.20   13.10
 -11  -1   8   -5.10   12.90
 -11  -1   8  -15.90   34.40
  11  -1  -8   49.99   17.30
 -11   1   8    3.30   36.10
  11   1  -8   33.70   15.90
  11   1  -8   21.90   15.00
 -11   1   8   18.20   18.60
   9  -1  -8  150.88   26.30
   9  -1  -8  177.68   25.10
  -9  -1   8  180.68   46.30
  -9  -1   8  129.19   27.60
   9  -1  -8  168.88   26.90
   9   1  -8  204.88   28.90
  -9   1   8  188.28   51.79
   9   1  -8  138.99   22.90
  -9   1   8  115.89   29.00
   9   1  -8  144.29   25.60
   7  -1  -8 1126.59  126.19
   7  -1  -8 1142.59  124.49
  -7  -1   8 1294.37  139.89
  -7  -1   8 1176.08  128.59
   7  -1  -8 1247.28  126.69
  -7   1   8  965.80  128.39
   7   1  -8  952.50  123.59
   7   1  -8 1213.58  126.59
   7   1  -8 1078.69  125.39
  -7   1   8 1148.19  141.19
   5  -1  -8  418.16   46.30
   5  -1  -8  409.76   48.40
   5  -1  -8  372.86   45.40
  -5  -1   8  462.85   51.49
   5  -1  -8  426.26   48.60
  -5  -1   8  367.46   46.90
  -5  -1   8  521.95   59.99
   5   1  -8  375.46   45.90
   5   1  -8  445.36   48.60
   5   1  -8  384.16   47.30
   5   1  -8  516.05   48.70
  -5   1   8  386.36   51.69
  -5   1   8  448.56   49.99
  -5   1   8  408.46   58.69
   3  -1  -8   57.69   10.40
  -3  -1   8   95.69   16.30
  -3  -1   8   96.89   21.30
   3  -1  -8   69.89   11.50
   3  -1  -8   56.49    9.50
  -3  -1   8   49.70    9.30
  -3   1   8   63.99   18.50
  -3   1   8   58.99    9.40
   3   1  -8   57.49   10.20
  -3   1   8   55.89    6.80
   3   1  -8   49.30    8.40
  -3   1   8   36.20   14.00
   3   1  -8   49.80    7.20
   3   1  -8   44.70    9.00
   3   1  -8   81.49   11.10
  -3   1   8   42.20    7.40
  -3   1   8   57.49   13.00
  -1  -1   8  434.16   51.19
  -1  -1   8  500.15   52.49
  -1  -1   8  411.56   48.80
   1  -1  -8  425.96   49.99
  -1  -1   8  437.86   49.60
   1  -1  -8  453.65   49.99
   1  -1  -8  466.05   49.90
   1  -1  -8  443.46   50.59
  -1   1   8  457.75   49.50
  -1   1   8  397.26   52.29
   1   1  -8  444.06   50.19
   1   1  -8  458.75   50.69
  -1   1   8  450.95   50.89
   1  -1   8 1210.88  129.59
  -1  -1  -8 1089.49  128.89
   1  -1   8 1193.58  129.99
   1  -1   8 1181.98  128.79
  -1  -1  -8 1054.89  129.19
  -1   1  -8 1008.80  129.29
   1   1   8 1225.88  129.19
   1   1   8 1224.08  129.79
   1   1   8 1230.88  130.59
  -1   1  -8 1291.87  131.29
  -1   1  -8 1154.48  128.89
  -1   1  -8 1140.69  128.99
   3  -1   8  884.81   92.69
  -3  -1  -8  794.12   88.49
   3  -1   8  834.62   91.99
  -3  -1  -8  809.72   89.09
  -3  -1  -8  839.82   92.19
  -3  -1  -8  674.23   94.29
  -3  -1  -8  781.22   91.29
  -3  -1  -8  794.22   91.79
   3  -1   8  998.70   90.99
   3   1   8  882.61   92.09
   3   1   8  709.03   89.19
  -3   1  -8  720.13   91.99
   3   1   8  857.61   91.99
  -3   1  -8  790.52   90.69
  -3   1  -8  763.62   92.89
  -3   1  -8  822.42   90.69
   3   1   8  934.51   91.99
  -3   1  -8  791.72   91.49
  -5  -1  -8   75.69   18.40
   5  -1   8  116.39   18.90
  -5  -1  -8   57.19   23.80
   5  -1   8   57.19   17.00
   5  -1   8   75.19   14.40
  -5  -1  -8   74.19   15.30
   5  -1   8   68.79   15.20
  -5   1  -8   57.99   12.90
  -5   1  -8   39.20   14.40
  -5   1  -8   67.79   14.20
   5   1   8   32.20   12.60
  -5   1  -8   34.10   13.20
   5   1   8   50.69   15.30
   5   1   8   62.29   11.90
   7  -1   8   13.60   11.90
  -7  -1  -8   17.90   11.70
  -7  -1  -8    5.50   25.50
   7  -1   8    6.30   11.00
   7  -1   8    2.10   14.80
  -7  -1  -8   11.10   14.20
  -7   1  -8   20.50   14.90
  -7   1  -8   10.60   11.80
   7   1   8   12.70   10.90
   7   1   8    6.30   10.50
   9  -1   8  165.28   35.30
  -9  -1  -8  184.68   32.80
   9  -1   8  195.08   32.20
   9  -1   8  212.68   31.80
  -9   1  -8  221.58   54.69
   9   1   8  205.68   31.40
  -9   1  -8  171.88   35.00
   9   1   8  157.58   32.80
   9   1   8  217.68   33.70
  12  -2  -8  180.08   31.20
 -12  -2   8  120.59   30.20
 -12  -2   8  187.88   55.39
  12  -2  -8  149.49   28.60
 -12   2   8  208.88   64.99
 -12   2   8   81.49   28.40
  12   2  -8  203.78   32.50
  12   2  -8  119.09   26.40
 -10  -2   8  260.37   58.19
 -10  -2   8  255.57   39.60
  10  -2  -8  228.88   36.40
  10  -2  -8  285.57   34.50
  10  -2  -8  198.98   34.90
  10   2  -8  217.88   34.40
 -10   2   8  344.47   72.09
 -10   2   8  153.98   36.90
  10   2  -8  280.47   38.30
  10   2  -8  227.08   37.50
  -8  -2   8  265.87   49.60
   8  -2  -8  168.48   29.70
  -8  -2   8  212.38   33.50
   8  -2  -8  221.98   27.80
   8  -2  -8  187.68   29.50
  -8  -2   8  185.78   28.50
   8   2  -8  217.38   30.30
  -8   2   8  140.39   33.60
   8   2  -8  173.68   26.00
   8   2  -8  193.38   29.00
  -8   2   8  204.38   52.89
   8   2  -8  226.28   25.90
  -6  -2   8   18.40   12.70
  -6  -2   8   35.90   21.90
  -6  -2   8   16.90    7.80
   6  -2  -8   33.40    9.70
   6  -2  -8   19.70   10.40
   6  -2  -8    8.40    8.70
   6   2  -8    6.50    7.90
   6   2  -8   23.20    9.20
   6   2  -8   15.20    7.50
   6   2  -8   11.30    6.30
  -6   2   8   14.70   11.10
  -6   2   8   23.30   26.60
  -4  -2   8   52.89   20.40
  -4  -2   8   21.30    8.30
  -4  -2   8   21.30    9.80
   4  -2  -8   31.50    9.70
   4  -2  -8   30.10    9.30
  -4  -2   8   41.20   11.50
   4   2  -8   70.69   21.60
   4   2  -8   27.00    7.40
  -4   2   8   26.70    6.70
  -4   2   8   36.20   20.10
  -4   2   8   22.90   11.70
   4   2  -8   31.70    7.90
   4   2  -8   30.30    8.20
   2  -2  -8  276.17   30.40
  -2  -2   8  218.28   29.30
   2  -2  -8  236.58   30.90
  -2  -2   8  220.88   30.20
   2  -2  -8  197.68   33.50
  -2  -2   8  277.27   31.90
   2  -2  -8  276.27   30.00
   2  -2  -8  276.67   28.90
   2   2  -8  236.38   29.00
   2   2  -8  270.37   30.10
  -2   2   8  274.97   33.40
  -2   2   8  258.67   29.80
  -2   2   8  233.08   33.90
   0  -2  -8  670.83   84.29
   0  -2   8  704.33   82.29
   0  -2   8  805.82   83.09
   0  -2  -8  675.13   81.19
   0  -2  -8  742.33   82.59
   0  -2   8  734.53   83.29
   0  -2  -8  699.43   82.79
   0  -2  -8  844.22   82.09
   0   2  -8  789.72   83.59
   0   2  -8  830.32   86.99
   0   2  -8  694.43   81.39
   0   2   8  694.23   84.49
   0   2   8  761.12   83.09
   0   2  -8  678.73   82.59
  -2  -2  -8   69.49    7.70
  -2  -2  -8   44.30   11.30
  -2  -2  -8   41.90   12.30
  -2  -2  -8   46.80    8.10
  -2  -2  -8   26.80   12.20
   2  -2   8   72.49    9.80
   2  -2   8  106.89   21.40
   2  -2   8   67.29   14.90
   2  -2   8   77.09   14.30
  -2  -2  -8   35.80   10.70
  -2  -2  -8   57.09    7.40
  -2   2  -8   67.79   11.70
  -2   2  -8   58.39   13.00
  -2   2  -8   48.50   15.50
  -2   2  -8   64.89   12.90
   2   2   8   62.09   13.20
  -2   2  -8   49.20    9.10
   2   2   8   66.89   14.10
   2   2   8   61.59   12.20
   4  -2   8   97.59   19.70
   4  -2   8   66.69   15.70
  -4  -2  -8   64.19   15.40
  -4  -2  -8   45.30   19.10
  -4  -2  -8   62.29   15.40
  -4  -2  -8   90.69   16.80
   4  -2   8   87.69   14.30
  -4   2  -8   81.19   19.20
   4   2   8   85.29   15.50
  -4   2  -8   72.39   17.10
  -4   2  -8   69.69   15.40
  -4   2  -8   87.59   14.20
   4   2   8  100.19   17.10
   4   2   8   79.89   15.20
  -6  -2  -8   66.39   16.50
   6  -2   8  100.69   17.60
   6  -2   8   91.29   18.00
   6  -2   8   75.09   20.20
  -6  -2  -8   35.70   15.70
   6   2   8   63.19   16.70
  -6   2  -8   80.19   17.40
  -6   2  -8   68.49   16.10
  -6   2  -8   56.89   18.40
  -6   2  -8   59.39   19.10
   6   2   8   71.29   15.60
   6   2   8   56.69   13.10
   8  -2   8   56.29   17.80
   8  -2   8   89.19   19.30
   8  -2   8  104.29   25.20
  -8  -2  -8   65.19   19.50
   8   2   8   77.29   21.10
  -8   2  -8   56.69   21.60
   8   2   8   65.09   17.20
 -10  -2  -8   49.00   18.50
  10  -2   8   27.60   19.20
  10  -2   8   42.70   20.70
  10   2   8   33.70   19.40
 -10   2  -8   -1.50   18.30
  10   2   8   37.40   15.40
 -10   2  -8   41.00   37.40
  10   2   8   23.70   17.50
  11  -3  -8   16.00   15.40
  11  -3  -8    7.30   13.80
 -11  -3   8    7.00   33.00
 -11  -3   8    7.80   16.70
  11   3  -8   31.80   15.60
  11   3  -8    4.00   14.10
 -11   3   8   19.20   42.80
 -11   3   8   -8.70   18.60
   9  -3  -8   12.90   14.80
   9  -3  -8   83.39   18.00
  -9  -3   8   34.90   13.80
  -9  -3   8   64.59   35.00
  -9  -3   8   50.59   18.50
   9  -3  -8   62.79   17.50
   9   3  -8   26.60   12.20
   9   3  -8   52.59   28.70
   9   3  -8   21.30   14.40
   9   3  -8   51.29   14.30
   9   3  -8   35.90   13.90
   9   3  -8   61.39   13.10
  -9   3   8   70.09   25.10
  -9   3   8   50.99   40.40
  -9   3   8   39.40   16.50
   7  -3  -8  388.86   45.60
  -7  -3   8  298.47   45.20
  -7  -3   8  389.66   48.30
   7  -3  -8  374.36   46.10
   7  -3  -8  358.46   45.60
   7   3  -8  479.85   46.30
  -7   3   8  426.86   56.99
   7   3  -8  311.67   44.30
  -7   3   8  362.96   48.20
  -7   3   8  418.16   73.99
   7   3  -8  369.66   45.50
  -5  -3   8  108.79   25.60
   5  -3  -8  154.08   23.10
  -5  -3   8  156.28   26.60
   5  -3  -8  185.98   25.50
  -5  -3   8  168.78   24.60
  -5   3   8  135.09   41.20
  -5   3   8  148.59   19.70
   5   3  -8  195.38   22.50
  -5   3   8  168.68   27.30
  -5   3   8  199.48   32.00
   5   3  -8  286.67   42.30
   5   3  -8  156.88   22.70
   5   3  -8  147.89   20.80
  -3  -3   8   28.00   11.50
   3  -3  -8   13.90    8.80
  -3  -3   8   14.00    9.10
   3  -3  -8   19.10    7.60
   3  -3  -8   17.00    5.70
  -3  -3   8   14.90    8.80
   3   3  -8   13.00   13.00
   3   3  -8   26.20    8.30
   3   3  -8   25.00   17.70
  -3   3   8   12.70   11.30
  -3   3   8    3.30   17.00
   3   3  -8   10.40    5.80
  -3   3   8   15.90   12.40
   3   3  -8   14.80    5.10
  -3   3   8   17.90    7.30
   1  -3  -8   80.19   16.90
  -1  -3   8   89.59   14.50
  -1  -3   8   79.39   14.10
  -1  -3   8   84.19   16.60
   1  -3  -8   53.69   16.90
   1  -3  -8   67.49   13.10
   1  -3  -8   79.79   10.60
   1  -3  -8   81.99   14.00
  -1  -3   8   86.19   16.40
  -1   3   8   86.89   16.50
   1   3  -8   85.79   17.40
  -1   3   8   83.19   15.00
  -1   3   8   58.69   16.60
   1   3  -8   81.29   14.10
   1   3  -8   54.89   19.10
  -1   3   8   86.89   15.50
   1   3  -8   76.59   11.30
  -1  -3  -8  353.26   43.80
  -1  -3  -8  382.46   46.20
  -1  -3  -8  389.16   47.60
   1  -3   8  394.96   46.60
  -1  -3  -8  410.96   46.20
   1  -3   8  428.06   42.30
  -1   3  -8  321.27   49.80
  -1   3  -8  313.77   45.70
   1   3   8  382.96   48.30
  -1   3  -8  385.86   47.10
  -1   3  -8  380.06   44.30
   1   3   8  405.06   46.70
   3  -3   8  495.05   49.20
  -3  -3  -8  426.16   51.89
  -3  -3  -8  426.36   50.39
  -3  -3  -8  395.56   51.99
   3  -3   8  470.95   53.59
   3  -3   8  459.25   52.39
   3   3   8  452.65   51.39
  -3   3  -8  407.86   52.29
   3   3   8  422.46   51.49
   3   3   8  414.66   52.69
  -3   3  -8  323.17   51.29
  -3   3  -8  408.76   57.19
   5  -3   8   44.30   15.00
   5  -3   8   34.00   10.70
   5  -3   8   24.40   12.00
  -5  -3  -8   28.20   11.90
  -5  -3  -8    5.10   15.30
   5   3   8   22.20   11.50
   5   3   8   14.00   10.70
  -5   3  -8   35.60   15.00
   5   3   8   24.30   11.80
  -5   3  -8   33.60   14.10
  -5   3  -8   28.70   17.20
   7  -3   8  108.59   20.50
  -7  -3  -8   31.00   20.40
   7  -3   8   62.19   17.50
  -7  -3  -8   76.79   19.30
   7  -3   8   87.69   23.80
  -7   3  -8   68.99   21.80
   7   3   8  104.19   19.30
   7   3   8   68.19   18.70
  -7   3  -8  123.49   23.60
  -7   3  -8   70.29   23.20
  -9  -3  -8    2.10   16.20
   9  -3   8   20.90   21.80
   9  -3   8   29.30   15.10
  -9   3  -8   16.90   18.80
   9   3   8    3.80   11.60
   9   3   8   11.50   15.30
 -10  -4   8   74.59   21.30
 -10  -4   8  106.19   45.90
  10  -4  -8   85.39   19.70
  10  -4  -8   86.59   23.10
  10  -4  -8  106.59   20.70
  10   4  -8   33.10   26.00
 -10   4   8   60.69   45.10
  10   4  -8   40.10   16.10
 -10   4   8   67.29   23.60
 -10   4   8   26.40   30.10
  10   4  -8   33.90   18.00
  10   4  -8   79.29   17.60
  10   4  -8   93.89   21.00
   8  -4  -8   82.09   17.20
   8  -4  -8   93.59   19.40
  -8  -4   8   43.40   21.20
   8  -4  -8   87.99   18.40
  -8  -4   8   80.59   20.60
  -8  -4   8  148.69   43.50
  -8  -4   8   73.19   18.70
   8   4  -8   68.09   16.00
   8   4  -8   53.09   15.50
   8   4  -8   82.19   35.80
   8   4  -8   65.29   16.40
   8   4  -8   94.19   26.60
  -8   4   8   79.79   45.60
  -8   4   8   55.09   26.30
   8   4  -8   45.20   14.30
  -8   4   8   71.29   20.30
   6  -4  -8   18.40   10.50
  -6  -4   8    5.30   11.00
   6  -4  -8    6.00   11.60
  -6  -4   8    4.20   12.60
  -6  -4   8   13.60    9.90
  -6   4   8   -7.60   12.20
  -6   4   8    9.50   28.50
   6   4  -8   21.50    8.50
   6   4  -8   37.30   26.90
   6   4  -8   23.60    9.80
   6   4  -8   -3.60    8.20
   6   4  -8   26.50   20.60
  -6   4   8   30.60   18.70
   4  -4  -8  257.77   34.00
  -4  -4   8  209.68   37.10
  -4  -4   8  283.57   37.60
  -4  -4   8  264.37   37.00
   4  -4  -8  286.57   36.10
   4  -4  -8  283.07   35.40
  -4   4   8  306.77   54.49
   4   4  -8  350.26   35.80
  -4   4   8  307.07   34.60
  -4   4   8  285.17   44.00
   4   4  -8  449.36   53.39
  -4   4   8  296.17   41.80
   4   4  -8  282.47   33.50
   4   4  -8  262.47   33.20
  -2  -4   8  146.19   26.50
   2  -4  -8  146.69   24.10
  -2  -4   8  200.98   28.50
  -2  -4   8  185.78   25.70
   2  -4  -8  178.48   25.00
   2  -4  -8  192.68   20.20
   2  -4  -8  172.58   23.80
   2  -4  -8  114.89   26.00
  -2   4   8  174.08   29.20
  -2   4   8  170.68   29.70
   2   4  -8  144.79   20.10
   2   4  -8  257.37   39.30
  -2   4   8  171.48   33.60
  -2   4   8  188.08   25.50
   2   4  -8  185.38   25.90
   2   4  -8  184.58   29.30
   0  -4  -8  236.18   30.10
   0  -4   8  313.17   37.50
   0  -4  -8  218.18   30.70
   0  -4   8  274.27   32.40
   0  -4   8  252.07   31.20
   0  -4  -8  206.88   32.90
   0  -4  -8  235.08   34.30
   0   4  -8  271.17   36.00
   0   4  -8  209.58   32.30
   0   4  -8  241.58   40.30
   0   4   8  262.77   36.50
   0   4   8  260.07   33.90
   0   4  -8  209.78   27.60
   0   4   8  194.68   32.80
   2  -4   8  744.43   72.99
  -2  -4  -8  560.34   69.09
   2  -4   8  680.43   70.89
  -2  -4  -8  576.34   71.39
  -2  -4  -8  570.14   69.39
  -2   4  -8  534.75   74.59
  -2   4  -8  526.95   70.19
   2   4   8  629.44   69.99
   2   4   8  639.84   71.69
  -2   4  -8  481.65   68.79
  -4  -4  -8  211.98   35.40
   4  -4   8  337.87   42.70
  -4  -4  -8  184.78   37.70
  -4   4  -8  240.88   37.80
   4   4   8  261.87   34.00
  -4   4  -8  287.27   40.20
   4   4   8  282.17   38.90
  -4   4  -8  290.07   36.90
  -4   4  -8  250.77   43.50
   4   4   8  217.48   35.80
  -6  -4  -8   -2.00   15.70
  -6  -4  -8   21.40   13.60
   6  -4   8   42.30   19.70
  -6   4  -8   21.80   19.00
   6   4   8   13.30   13.20
   6   4   8   26.90   13.70
   6   4   8   17.90   13.60
  -6   4  -8   39.50   16.80
  -6   4  -8   29.00   18.20
   8  -4   8   -3.20   20.60
  -8  -4  -8   -3.60   12.50
  -8  -4  -8   24.20   22.60
   8   4   8   -1.80   12.40
  -8   4  -8  -10.90   17.10
   8   4   8   13.00   12.00
  -8   4  -8   13.90   18.20
  -9  -5   8   35.80   21.50
   9  -5  -8   43.30   17.60
   9  -5  -8   44.70   18.10
  -9  -5   8   23.40   18.20
  -9  -5   8    7.10   17.60
   9   5  -8    7.00   19.10
  -9   5   8   30.90   28.40
   9   5  -8   58.09   24.90
   9   5  -8    3.60   13.60
   9   5  -8   24.80   14.30
   9   5  -8  -12.10   23.60
  -9   5   8   37.20   42.40
   9   5  -8   49.30   15.70
  -7  -5   8  104.09   24.60
  -7  -5   8  164.78   28.40
  -7  -5   8   56.19   23.30
   7  -5  -8  109.89   22.20
   7  -5  -8  165.88   23.30
  -7   5   8  108.49   43.80
   7   5  -8  165.58   23.20
  -7   5   8  153.88   35.40
  -7   5   8  113.59   26.20
   7   5  -8  201.68   46.80
   7   5  -8   58.89   21.30
   7   5  -8  212.68   34.40
  -5  -5   8   12.00   14.10
   5  -5  -8    7.80    9.60
  -5  -5   8   17.90   13.60
  -5  -5   8   15.30   11.90
   5  -5  -8    5.50   11.20
   5   5  -8   14.60   23.70
  -5   5   8  -17.80   12.60
  -5   5   8   32.80   21.40
   5   5  -8  -23.60   20.30
   5   5  -8    5.00    9.20
  -5   5   8   10.40   29.70
   3  -5  -8  112.79   26.00
  -3  -5   8  127.39   24.50
  -3  -5   8   99.79   21.70
   3  -5  -8   97.59   19.40
   3  -5  -8  125.39   20.10
   3  -5  -8  113.29   18.80
  -3   5   8  109.99   20.10
  -3   5   8   73.59   27.20
  -3   5   8   99.09   24.10
  -3   5   8  108.39   28.00
   3   5  -8  121.99   20.50
   3   5  -8   99.79   24.80
   3   5  -8  157.28   34.10
  -3   5   8   80.89   31.20
  -1  -5   8  203.28   34.00
  -1  -5   8  225.88   33.00
   1  -5  -8  184.78   34.50
   1  -5  -8  222.78   28.70
   1  -5  -8  191.38   31.60
   1  -5  -8  229.38   29.40
  -1   5   8  243.88   36.20
   1   5  -8  198.48   34.70
   1   5  -8  198.68   31.50
  -1   5   8  245.78   33.10
  -1   5   8  228.78   41.30
  -1   5   8  203.48   35.00
   1   5  -8  286.17   45.60
  -1  -5  -8  449.06   59.09
  -1  -5  -8  458.15   56.39
   1  -5   8  475.65   58.49
   1  -5   8  579.64   60.39
   1  -5   8  509.55   57.59
   1   5   8  463.65   57.89
   1   5   8  526.15   57.69
  -1   5  -8  460.05   64.89
   1   5   8  451.35   59.29
  -1   5  -8  381.16   58.39
  -1   5  -8  344.77   55.49
  -1   5  -8  510.85   58.79
  -3  -5  -8  173.38   36.30
   3  -5   8  308.37   37.70
   3  -5   8  360.36   44.10
  -3  -5  -8  204.08   35.20
   3   5   8  304.07   41.30
   3   5   8  276.97   38.10
  -3   5  -8  251.47   40.50
  -3   5  -8  278.07   47.60
  -3   5  -8  302.17   39.40
  -3   5  -8  190.38   36.10
   5  -5   8   53.19   21.20
  -5  -5  -8   41.60   15.90
  -5  -5  -8   27.90   17.30
   5  -5   8   55.79   20.30
  -5   5  -8   41.20   17.50
   5   5   8   27.80   16.00
  -5   5  -8   13.30   18.50
   5   5   8   27.30   16.10
   5   5   8   34.40   13.80
  -7  -5  -8   20.40   14.80
   7  -5   8   18.20   20.70
  -7  -5  -8    0.70   17.80
  -7   5  -8    4.10   21.50
  -7   5  -8   10.90   17.70
   7   5   8    1.80   15.40
   7   5   8   -6.30   14.90
  -8  -6   8   53.79   19.40
  -8  -6   8   35.70   21.00
   8  -6  -8   47.20   19.00
  -8   6   8   20.60   39.30
   8   6  -8   78.39   20.00
   8   6  -8   26.70   18.80
   8   6  -8   69.19   29.10
  -8   6   8   62.69   21.90
  -8   6   8   76.19   33.30
  -6  -6   8  -12.70   12.60
   6  -6  -8    4.70   13.80
  -6  -6   8   -7.10   13.80
  -6   6   8  -18.00   15.20
   6   6  -8   21.80   23.50
   6   6  -8   18.80   18.00
  -6   6   8   -1.00   36.50
   6   6  -8    9.30   13.80
  -6   6   8    4.40   24.10
  -4  -6   8   11.40   15.70
  -4  -6   8   17.70   15.70
   4  -6  -8   -1.80    9.70
   4  -6  -8    6.00   16.40
   4   6  -8   10.80   13.10
  -4   6   8   22.30   12.60
  -4   6   8   26.30   19.10
  -4   6   8   42.00   23.90
   4   6  -8   34.40   51.59
   4   6  -8   18.50   13.60
   4   6  -8   26.90   21.10
  -4   6   8    6.20   25.50
   2  -6  -8    3.30   11.10
  -2  -6   8   -3.00   13.00
  -2  -6   8    4.70   14.00
   2  -6  -8   -7.10   12.40
   2  -6  -8  -20.60   17.00
   2   6  -8   -1.40   10.90
  -2   6   8  -14.90   18.20
   2   6  -8    3.20   17.80
   2   6  -8    5.40   11.50
  -2   6   8   15.80   22.40
   2   6  -8   -1.10   21.70
  -2   6   8   -9.10   10.00
  -2   6   8   11.70   16.00
   0  -6  -8   -3.60   12.50
   0  -6  -8  -10.60   16.60
   0  -6   8    2.10   13.40
   0  -6   8   -0.30   13.90
   0  -6  -8    6.30   15.40
   0   6  -8  -18.10   14.20
   0   6  -8    9.30   11.80
   0   6   8   -9.80   17.10
   0   6  -8  -18.70   15.30
   0   6   8    5.80   13.90
   0   6   8    2.80   11.70
   2  -6   8    8.90   14.80
  -2  -6  -8    2.10   12.40
   2  -6   8   37.90   17.70
  -2  -6  -8   38.50   20.20
   2  -6   8    8.50   14.10
   2   6   8    7.80   15.70
  -2   6  -8    6.00   15.80
   2   6   8   12.30   12.80
  -2   6  -8   24.30   16.90
  -2   6  -8   26.20   19.30
  -4  -6  -8   23.60   19.80
   4  -6   8   95.09   25.80
   4  -6   8   53.29   21.80
  -4  -6  -8   26.90   15.90
  -4   6  -8   74.59   25.90
  -4   6  -8   51.29   21.00
   4   6   8   69.99   19.70
  -4   6  -8   83.49   21.90
   4   6   8   52.49   19.50
   6  -6   8   77.09   25.50
  -6  -6  -8   39.10   24.20
  -6  -6  -8   20.80   17.30
   6  -6   8   87.29   27.10
   6   6   8   41.70   20.70
  -6   6  -8   58.49   25.40
  -6   6  -8   75.09   23.70
   6   6   8   46.50   19.40
   6   6   8   86.09   23.50
  -5  -7   8   20.40   18.50
   5  -7  -8   12.50   24.00
   5  -7  -8   15.00   15.80
  -5  -7   8   23.00   20.00
  -5   7   8  -11.90   23.70
   5   7  -8   -1.90   17.70
  -5   7   8   -5.80   17.50
   5   7  -8    3.10   25.10
  -3  -7   8   -1.90   17.50
   3  -7  -8   15.60   21.50
   3  -7  -8  -14.70   12.60
  -3  -7   8   17.50   17.80
   3   7  -8   23.30   19.90
  -3   7   8   14.40   13.90
  -3   7   8   -0.50   18.40
   3   7  -8   34.50   23.80
  -3   7   8   -9.20   24.90
   1  -7  -8   73.09   24.30
   1  -7  -8   60.89   20.40
  -1  -7   8  117.69   29.20
   1  -7  -8  114.09   31.80
  -1  -7   8   76.69   24.80
  -1   7   8  113.79   23.20
   1   7  -8   93.99   29.10
   1   7  -8  132.09   30.50
  -1   7   8   96.99   28.20
   1  -7   8  160.78   31.30
  -1  -7  -8  119.69   26.20
  -1  -7  -8   87.09   27.40
  -1  -7  -8   77.89   26.10
   1  -7   8  119.49   29.50
   1   7   8  117.89   25.10
   1   7   8   85.49   26.00
  -1   7  -8   92.89   25.80
  -1   7  -8  129.19   30.60
  -1   7  -8  138.29   32.20
   3  -7   8   70.49   26.40
   3  -7   8   46.50   22.70
   3  -7   8   19.10   22.00
  -3  -7  -8   23.20   21.40
  -3  -7  -8   14.40   16.80
  -3   7  -8   55.89   27.30
   3   7   8   22.70   17.70
  -3   7  -8   18.60   17.80
  -3   7  -8   31.60   17.90
   3   7   8   44.70   22.60
 -12   0   9  -11.20   41.10
 -12   0   9   17.80   18.30
  12   0  -9    7.20   15.70
  12   0  -9    8.50   15.00
 -10   0   9   73.39   22.50
  10   0  -9   84.19   20.60
  10   0  -9   97.59   20.70
 -10   0   9  118.09   45.80
   8   0  -9    1.50    9.90
  -8   0   9  -10.30   12.60
   8   0  -9   28.80   11.80
  -8   0   9   11.30   25.90
   8   0  -9    6.70    8.30
  -6   0   9   46.50   17.40
   6   0  -9   60.69   13.10
  -6   0   9   48.90   24.50
   6   0  -9   51.49   13.10
   6   0  -9   76.99   10.20
   4   0  -9  187.18   24.20
  -4   0   9  234.08   32.80
  -4   0   9  186.58   22.50
  -4   0   9  185.38   23.50
  -4   0   9  184.28   27.70
   4   0  -9  178.98   25.00
  -4   0   9  212.78   35.30
   4   0  -9  235.68   24.90
  -2   0   9    6.90    5.90
   2   0  -9    2.00    2.10
   2   0  -9   -0.10    3.80
   2   0  -9   10.50    6.40
  -2   0   9    3.30    9.10
   2   0  -9    9.30    5.50
  -2   0   9    6.70   12.00
  -2   0   9    3.60    1.90
  -2   0   9   13.20    8.00
   0   0  -9  465.85   59.09
   0   0   9  515.95   60.69
   0   0  -9  503.85   59.19
   0   0   9  570.34   57.89
   0   0   9  530.35   60.09
   0   0   9  493.35   60.09
   0   0   9  522.05   58.99
  -2   0  -9  855.31  112.99
  -2   0  -9  964.00  112.99
   2   0   9 1154.68  114.19
   2   0   9 1109.29  114.19
   2   0   9 1059.99  111.89
   2   0   9 1091.19  113.79
  -2   0  -9  977.20  111.59
  -2   0  -9  993.00  113.29
  -2   0  -9  955.60  112.39
  -4   0  -9  147.79   26.00
  -4   0  -9  203.88   25.70
   4   0   9  194.08   26.60
   4   0   9  214.78   26.30
  -4   0  -9  146.29   25.90
  -4   0  -9  160.88   24.00
  -4   0  -9  159.18   21.70
  -6   0  -9    9.50    9.70
  -6   0  -9   11.20   13.40
   6   0   9   10.70   11.50
   6   0   9  -11.20    9.10
   6   0   9    9.40   13.20
  -8   0  -9  107.79   25.40
   8   0   9   59.49   19.40
   8   0   9   69.49   22.90
   8   0   9   90.99   20.60
  -8   0  -9   90.39   21.40
  -8   0  -9   94.39   37.80
  10   0   9   20.00   20.70
  10   0   9   30.30   16.50
  10   0   9   40.30   19.60
 -10   0  -9    7.10   17.20
  13  -1  -9   -9.20   18.00
 -13  -1   9   -1.40   18.10
 -13  -1   9   -0.50   39.20
  13  -1  -9   15.00   16.00
 -13   1   9   13.00   18.10
 -13   1   9   43.20   51.39
  13   1  -9   -8.00   16.10
  13   1  -9    4.10   16.20
  11  -1  -9   82.89   20.50
 -11  -1   9   51.99   20.20
  11  -1  -9  115.89   23.40
 -11  -1   9   72.49   43.20
  11   1  -9   64.49   19.30
 -11   1   9   68.59   22.60
 -11   1   9   90.59   47.70
  11   1  -9   85.19   21.20
   9  -1  -9  115.49   18.50
   9  -1  -9   86.19   19.60
   9  -1  -9   77.39   18.50
  -9  -1   9  108.89   37.90
  -9  -1   9   67.69   22.00
  -9   1   9   98.19   25.10
   9   1  -9   92.99   19.80
  -9   1   9   77.49   39.30
   9   1  -9   86.09   18.80
  -7  -1   9  157.78   30.10
   7  -1  -9  229.18   28.60
  -7  -1   9  177.58   40.60
   7  -1  -9  209.58   27.70
  -7  -1   9  184.78   24.30
   7  -1  -9  174.48   22.50
   7   1  -9  134.49   21.60
   7   1  -9  190.68   26.60
   7   1  -9  206.58   27.50
  -7   1   9  164.78   31.60
  -7   1   9  176.58   26.70
  -7   1   9  236.48   48.30
  -5  -1   9  482.35   53.19
   5  -1  -9  500.25   54.39
   5  -1  -9  498.95   54.89
  -5  -1   9  473.35   57.39
  -5   1   9  448.96   51.79
   5   1  -9  481.65   54.59
   5   1  -9  414.66   51.49
   5   1  -9  445.86   53.29
   5   1  -9  556.04   54.79
  -5   1   9  483.65   65.39
  -5   1   9  438.56   58.09
  -5   1   9  476.05   56.19
  -3  -1   9   20.70   11.50
   3  -1  -9   15.80    7.30
  -3  -1   9   17.80    6.20
   3  -1  -9   16.90    6.30
  -3  -1   9   26.50   15.50
  -3  -1   9   15.90    6.60
   3  -1  -9   25.60    7.00
   3   1  -9    9.90    4.20
   3   1  -9   31.20   14.10
   3   1  -9   12.90    3.10
   3   1  -9   13.80    4.70
  -3   1   9   19.30    6.40
   3   1  -9   10.20    6.40
  -3   1   9   19.10   13.90
   3   1  -9   16.80    6.60
  -3   1   9   32.60   13.50
  -3   1   9    9.90    9.30
  -3   1   9   16.20    3.70
  -1  -1   9  243.18   29.90
   1  -1  -9  257.67   27.00
  -1  -1   9  240.18   28.60
   1  -1  -9  201.78   26.80
   1  -1  -9  220.88   27.60
   1  -1  -9  236.18   27.10
  -1  -1   9  222.58   26.50
  -1  -1   9  221.48   25.60
  -1   1   9  218.68   28.10
  -1   1   9  237.98   29.70
  -1   1   9  244.58   26.60
   1   1  -9  217.48   27.10
  -1   1   9  203.58   29.60
   1   1  -9  226.78   27.80
   1  -1   9 1196.98  129.89
   1  -1   9 1172.48  129.29
  -1  -1  -9 1163.28  129.19
  -1  -1  -9 1039.80  128.39
   1  -1   9 1308.77  128.79
   1   1   9 1258.27  129.89
   1   1   9 1106.19  130.09
  -1   1  -9 1243.68  130.79
  -1   1  -9 1137.29  128.59
   1   1   9 1237.48  128.99
   1   1   9 1003.60  128.79
  -1   1  -9 1247.18  128.79
  -1   1  -9  990.60  128.89
  -3  -1  -9  407.66   60.89
  -3  -1  -9  478.35   53.99
  -3  -1  -9  514.95   57.79
   3  -1   9  553.34   58.79
   3  -1   9  541.35   58.39
  -3  -1  -9  489.25   57.79
  -3  -1  -9  525.05   57.19
  -3  -1  -9  462.75   54.79
   3   1   9  582.04   58.39
   3   1   9  562.04   58.39
  -3   1  -9  469.85   56.19
  -3   1  -9  463.85   57.09
  -3   1  -9  507.65   56.29
  -3   1  -9  392.86   57.49
  -3   1  -9  455.55   58.59
   3   1   9  465.55   54.89
   3   1   9  601.14   58.29
   5  -1   9   19.60   11.60
  -5  -1  -9   33.50   22.00
   5  -1   9    8.10   12.60
  -5  -1  -9    9.70   12.40
   5  -1   9   10.50    8.90
  -5  -1  -9   -0.60    9.10
  -5   1  -9   15.50    9.60
  -5   1  -9   24.40    9.40
   5   1   9   12.60    9.80
   5   1   9   23.40    8.70
   5   1   9    6.00   10.70
  -5   1  -9   22.30   12.10
  -5   1  -9   28.20   13.30
  -7  -1  -9   17.60   13.30
  -7  -1  -9   -0.40   13.60
   7  -1   9    7.30   11.10
   7  -1   9   28.40   13.80
   7  -1   9   26.20   17.00
  -7   1  -9   22.20   12.10
   7   1   9   34.10   16.20
  -7   1  -9   24.90   13.60
   7   1   9   15.10   12.00
   9  -1   9  192.08   31.20
   9  -1   9  117.59   26.70
   9  -1   9  177.08   34.90
  -9  -1  -9  165.78   30.40
   9   1   9  154.88   32.00
   9   1   9  177.68   28.60
  -9   1  -9  234.28   47.30
  -9   1  -9  157.88   49.60
  -9   1  -9  163.88   33.70
   9   1   9  151.18   29.10
  12  -2  -9  100.29   23.40
 -12  -2   9   94.29   25.60
 -12  -2   9   88.89   46.20
  12  -2  -9   71.99   21.50
  12   2  -9   76.89   22.10
  12   2  -9   99.29   24.20
 -12   2   9   61.29   24.70
 -12   2   9  120.69   54.89
 -10  -2   9  246.58   42.80
  10  -2  -9  236.78   40.40
 -10  -2   9  349.27   66.49
  10  -2  -9  291.47   41.60
 -10   2   9  256.17   46.60
  10   2  -9  244.98   39.90
  10   2  -9  403.66   42.10
 -10   2   9  342.47   71.49
   8  -2  -9  367.16   41.50
  -8  -2   9  326.77   43.50
  -8  -2   9  420.76   60.89
  -8  -2   9  310.37   40.00
   8  -2  -9  341.37   39.10
   8  -2  -9  319.07   41.20
   8   2  -9  359.26   40.30
  -8   2   9  211.68   46.40
  -8   2   9  419.66   71.69
  -8   2   9  322.87   41.00
   8   2  -9  253.17   37.40
   8   2  -9  316.37   40.80
   8   2  -9  274.07   39.20
  -6  -2   9  247.08   35.50
   6  -2  -9  209.28   29.90
   6  -2  -9  242.18   29.40
  -6  -2   9  338.97   46.40
  -6  -2   9  207.88   27.90
   6  -2  -9  211.88   26.60
   6   2  -9  205.98   27.50
  -6   2   9  277.27   53.19
  -6   2   9  157.98   35.20
   6   2  -9  251.07   28.70
   6   2  -9  171.68   25.60
   6   2  -9  199.88   29.40
  -6   2   9  238.98   33.00
  -4  -2   9   54.59   11.50
   4  -2  -9   50.79   12.20
   4  -2  -9   45.70    9.70
   4  -2  -9   45.30   11.40
  -4  -2   9   92.39   25.00
  -4  -2   9   54.29   15.00
   4   2  -9  128.59   27.30
  -4   2   9   50.29   13.10
  -4   2   9   49.10    9.50
   4   2  -9   59.59   11.20
  -4   2   9   37.70   19.80
   4   2  -9   54.89   11.20
   4   2  -9   44.90    8.80
   2  -2  -9   28.60    6.20
  -2  -2   9   14.90    5.70
  -2  -2   9   26.70    8.50
   2  -2  -9    8.90    7.90
   2  -2  -9   29.50    7.90
   2  -2  -9   10.40   10.10
  -2  -2   9   22.30   10.30
   2  -2  -9   17.90    8.00
  -2   2   9   18.00    8.30
  -2   2   9    5.30   10.20
   2   2  -9   30.30    6.70
   2   2  -9   44.40   16.20
  -2   2   9   31.70   12.20
   2   2  -9    9.90   10.20
   2   2  -9   10.40    6.60
   0  -2   9  165.88   20.70
   0  -2   9  168.68   21.40
   0  -2  -9  150.28   19.10
   0  -2   9  179.98   24.00
   0  -2  -9  150.68   21.70
   0  -2  -9  118.59   20.60
   0   2  -9  172.08   23.20
   0   2  -9  147.69   21.90
   0   2  -9  154.58   19.10
   0   2   9  144.19   22.40
   0   2  -9  178.48   27.30
   0   2   9  154.38   24.90
   2  -2   9   77.39   10.40
   2  -2   9   68.39   13.80
  -2  -2  -9   67.69    8.40
  -2  -2  -9   33.60   11.40
  -2  -2  -9   71.29   13.20
  -2  -2  -9   48.50    9.40
  -2  -2  -9   53.19   13.20
  -2  -2  -9   51.59    8.20
   2  -2   9   87.49   16.40
  -2  -2  -9   50.09   14.40
   2   2   9   67.89   14.20
  -2   2  -9   39.20   12.60
   2   2   9   82.09   15.70
  -2   2  -9   63.69   16.00
  -2   2  -9   68.19   13.00
  -2   2  -9   86.69   14.30
  -2   2  -9   58.09   10.10
   2   2   9   66.69   13.60
   4  -2   9   69.59   17.30
  -4  -2  -9   23.40   16.00
   4  -2   9   38.40   13.20
  -4  -2  -9   34.00   13.00
   4  -2   9   35.80   10.10
  -4  -2  -9   49.20   14.30
  -4  -2  -9   25.00   11.00
   4   2   9   29.30   12.00
   4   2   9   40.00   12.80
  -4   2  -9   23.90   14.40
  -4   2  -9   45.80   11.90
  -4   2  -9   49.10   14.10
  -4   2  -9   56.59   11.70
   4   2   9   68.69   13.80
   6  -2   9   90.29   23.50
   6  -2   9  103.89   18.50
  -6  -2  -9   99.49   20.60
   6  -2   9   76.69   19.30
  -6  -2  -9  101.29   20.00
  -6   2  -9   86.29   21.30
  -6   2  -9   71.69   21.50
   6   2   9  106.39   20.90
  -6   2  -9   78.39   17.60
   6   2   9   90.29   18.40
   8  -2   9   27.30   20.20
   8  -2   9   43.80   16.90
   8  -2   9   52.79   17.60
  -8  -2  -9   10.30   13.10
   8   2   9   35.20   17.40
  -8   2  -9   39.20   19.00
   8   2   9   30.60   14.40
  10  -2   9   53.99   26.70
 -10  -2  -9   53.39   20.30
  10  -2   9   62.09   25.70
  10   2   9   50.19   20.40
 -10   2  -9   69.59   38.60
 -10   2  -9   60.19   23.30
  10   2   9   34.00   20.70
  10   2   9   39.90   16.80
  11  -3  -9   98.89   21.60
 -11  -3   9  108.49   46.80
 -11  -3   9   52.29   20.90
  11  -3  -9   51.49   20.30
  11   3  -9  102.39   23.10
  11   3  -9   82.59   19.10
 -11   3   9   59.59   24.10
 -11   3   9   74.89   50.49
  11   3  -9  100.49   21.40
   9  -3  -9   97.89   19.30
  -9  -3   9   98.89   39.90
   9  -3  -9   64.99   18.70
  -9  -3   9   67.79   16.60
   9  -3  -9   57.19   16.70
  -9  -3   9   76.49   20.90
  -9   3   9   46.70   16.30
   9   3  -9   38.80   16.50
   9   3  -9   63.49   30.30
   9   3  -9   76.59   17.80
   9   3  -9  100.09   19.30
  -9   3   9   44.60   39.20
  -9   3   9   49.30   23.00
   7  -3  -9  117.49   18.60
   7  -3  -9   91.49   19.50
  -7  -3   9  201.18   42.40
  -7  -3   9   67.69   16.40
  -7  -3   9   84.89   21.10
   7  -3  -9  119.19   20.30
  -7   3   9   45.60   35.70
   7   3  -9   76.69   15.10
  -7   3   9   87.99   25.80
   7   3  -9  113.19   18.50
   7   3  -9   78.99   17.40
   7   3  -9   71.79   16.50
   7   3  -9  147.39   36.70
  -7   3   9   98.09   21.40
   5  -3  -9  194.18   25.00
  -5  -3   9  170.48   28.40
  -5  -3   9  114.79   25.30
   5  -3  -9  183.48   25.80
  -5  -3   9  164.28   24.60
   5   3  -9  150.18   23.20
  -5   3   9  185.08   21.20
   5   3  -9  205.68   25.20
   5   3  -9  163.08   21.40
  -5   3   9  163.88   41.50
  -5   3   9  127.69   25.90
  -5   3   9  198.88   33.10
   3  -3  -9    6.40    8.40
   3  -3  -9   13.70    8.30
  -3  -3   9   12.10    8.20
  -3  -3   9    1.40    9.80
  -3  -3   9   25.50    9.20
   3  -3  -9   17.40    6.00
  -3   3   9   11.40    7.50
   3   3  -9   15.00    7.80
   3   3  -9   28.60   19.20
  -3   3   9   30.90   11.90
   3   3  -9    9.50   13.80
  -3   3   9   10.10   13.80
   3   3  -9   10.00    5.80
  -3   3   9    4.30   16.20
   3   3  -9   10.00    3.60
  -1  -3   9  176.38   23.80
  -1  -3   9  226.78   28.20
   1  -3  -9  102.19   25.40
   1  -3  -9  154.88   20.00
   1  -3  -9  165.08   22.20
   1  -3  -9  193.18   24.30
  -1  -3   9  148.79   21.80
   1  -3  -9  144.19   24.30
  -1  -3   9  184.18   22.40
   1   3  -9  193.98   32.00
  -1   3   9  190.08   25.10
  -1   3   9  159.98   27.60
   1   3  -9  147.49   20.10
   1   3  -9  160.48   23.90
  -1   3   9  193.28   23.10
   1   3  -9  185.78   27.10
  -1  -3  -9  921.01  106.79
  -1  -3  -9  969.00  106.89
  -1  -3  -9  886.21  107.79
   1  -3   9 1130.29  108.29
  -1  -3  -9  887.21  104.89
   1  -3   9 1068.89  108.29
  -1   3  -9  962.10  105.39
  -1   3  -9  924.41  111.59
  -1   3  -9  822.42  106.79
  -1   3  -9  917.21  107.59
   1   3   9 1041.30  107.79
   1   3   9  942.71  109.19
   3  -3   9  250.37   26.10
  -3  -3  -9  144.79   30.90
  -3  -3  -9  208.48   28.10
  -3  -3  -9  175.88   29.40
   3  -3   9  267.67   33.20
   3  -3   9  265.07   32.00
  -3  -3  -9  202.28   31.70
   3   3   9  219.88   28.70
   3   3   9  214.58   32.40
   3   3   9  237.58   31.50
  -3   3  -9  174.88   30.90
  -3   3  -9  229.68   32.80
  -3   3  -9  207.18   35.80
   5  -3   9   71.29   17.80
   5  -3   9   58.99   15.70
   5  -3   9   31.00   12.70
  -5  -3  -9   51.79   14.90
  -5  -3  -9   44.60   19.00
   5   3   9   44.00   14.40
  -5   3  -9   -5.40   11.90
  -5   3  -9   60.39   20.90
  -5   3  -9   18.30   13.20
   5   3   9   37.60   12.10
   5   3   9   34.00   12.20
   7  -3   9   19.80   15.20
   7  -3   9   40.10   21.00
  -7  -3  -9   28.70   21.80
  -7  -3  -9   27.90   14.30
  -7   3  -9   55.89   17.10
  -7   3  -9   17.00   13.70
  -7   3  -9   41.30   29.20
   7   3   9   52.79   17.60
   7   3   9   36.90   15.20
  -9  -3  -9   64.29   20.50
   9  -3   9   36.90   23.80
   9  -3   9   28.10   17.50
   9   3   9   63.69   18.40
   9   3   9   53.79   19.50
  -9   3  -9   45.10   20.90
 -10  -4   9   -0.70   32.20
  10  -4  -9   13.70   12.80
 -10  -4   9   23.60   17.30
  10  -4  -9   36.50   14.70
 -10  -4   9    3.30   13.20
  10   4  -9    7.30   12.40
  10   4  -9    3.00   10.70
  10   4  -9    2.10   13.60
 -10   4   9   24.70   40.60
  10   4  -9    7.20   13.70
 -10   4   9  -14.30   16.60
  10   4  -9   -9.20   21.90
   8  -4  -9  108.79   21.10
  -8  -4   9  113.99   25.60
  -8  -4   9   84.59   22.10
   8  -4  -9  173.78   25.10
  -8  -4   9   67.39   24.80
   8  -4  -9  135.49   24.50
  -8   4   9  158.88   27.80
   8   4  -9  194.98   25.30
   8   4  -9  156.58   22.70
   8   4  -9  121.39   21.80
   8   4  -9   76.89   19.10
   8   4  -9  210.98   47.90
  -8   4   9  112.89   45.10
   8   4  -9  199.48   34.10
  -8   4   9  114.99   33.20
  -6  -4   9  136.49   25.10
   6  -4  -9  165.38   24.30
  -6  -4   9   80.79   25.70
   6  -4  -9  151.48   25.40
  -6  -4   9  186.08   29.90
   6   4  -9  151.78   23.10
   6   4  -9  203.88   26.10
  -6   4   9  205.18   49.30
  -6   4   9  134.29   27.70
   6   4  -9  259.77   45.90
   6   4  -9  154.38   23.00
   6   4  -9  289.27   39.10
  -6   4   9  179.28   34.90
  -4  -4   9   77.89   16.80
   4  -4  -9   68.49   14.50
  -4  -4   9   79.19   18.00
   4  -4  -9   44.90   13.20
  -4  -4   9   46.80   14.70
   4   4  -9   74.59   22.40
   4   4  -9   57.89   26.40
  -4   4   9   28.40   16.60
  -4   4   9   32.50   26.40
   4   4  -9   38.20   11.80
   4   4  -9   53.39   10.20
  -4   4   9   62.39   12.60
  -4   4   9   62.59   20.80
   2  -4  -9  282.17   34.40
  -2  -4   9  284.97   36.80
   2  -4  -9  254.07   38.30
  -2  -4   9  315.27   37.60
  -2  -4   9  325.77   37.00
   2  -4  -9  281.57   35.00
   2   4  -9  256.97   34.80
  -2   4   9  311.87   42.30
   2   4  -9  252.87   31.90
  -2   4   9  252.57   36.80
   2   4  -9  377.66   41.10
  -2   4   9  293.07   40.80
  -2   4   9  213.68   39.90
   2   4  -9  298.27   47.60
   0  -4  -9  397.86   51.99
   0  -4  -9  372.76   54.09
   0  -4  -9  481.05   55.39
   0  -4   9  428.16   52.19
   0  -4   9  491.85   53.49
   0  -4   9  521.55   55.59
   0   4  -9  386.56   49.30
   0   4  -9  418.86   59.29
   0   4   9  452.65   54.89
   0   4  -9  463.05   54.99
   0   4   9  455.55   53.09
   0   4   9  437.96   53.19
   0   4  -9  393.86   52.09
  -2  -4  -9   35.90   13.00
  -2  -4  -9   34.50   15.30
  -2  -4  -9    9.20   10.40
   2  -4   9   27.40   15.60
   2  -4   9   63.59   18.40
  -2   4  -9   41.40   15.10
  -2   4  -9    8.20   11.60
   2   4   9   40.90   15.10
   2   4   9   42.50   14.10
  -2   4  -9   32.70   17.90
  -4  -4  -9   77.39   18.90
   4  -4   9  171.88   27.60
  -4  -4  -9   59.99   21.60
   4   4   9  137.19   22.50
  -4   4  -9   87.59   21.50
  -4   4  -9  114.69   20.40
  -4   4  -9   59.29   19.70
   4   4   9   98.79   21.60
   4   4   9  111.09   22.00
  -4   4  -9   82.99   26.40
   6  -4   9    5.70   18.60
  -6  -4  -9   12.40   11.90
  -6  -4  -9   -3.10   16.30
   6   4   9   24.40   12.90
  -6   4  -9   14.00   20.30
  -6   4  -9   14.10   15.50
  -6   4  -9   28.10   16.80
   6   4   9  -11.30   12.00
   6   4   9   22.70   13.60
   8  -4   9   16.20   21.20
  -8  -4  -9   14.60   13.80
  -8  -4  -9    3.20   20.20
   8   4   9   -1.00   14.00
   8   4   9    7.30   16.30
  -8   4  -9  -14.90   16.60
  -8   4  -9   29.90   19.70
   9  -5  -9   50.49   18.20
  -9  -5   9   64.49   21.30
  -9  -5   9   21.40   19.90
  -9  -5   9   28.70   18.20
   9  -5  -9   64.29   30.00
   9  -5  -9   45.50   15.10
   9   5  -9   61.19   29.00
   9   5  -9   45.90   15.60
   9   5  -9   77.99   18.00
   9   5  -9   33.70   16.90
  -9   5   9   -8.60   28.00
  -9   5   9   48.80   44.60
  -7  -5   9  -12.40   12.70
  -7  -5   9   -1.80   14.80
   7  -5  -9   14.40   12.20
  -7  -5   9    5.90   15.00
   7  -5  -9    4.60   13.20
  -7   5   9   30.90   20.30
   7   5  -9   14.80   11.80
  -7   5   9   26.10   25.30
  -7   5   9   25.50   33.40
   7   5  -9   39.20   24.80
   7   5  -9   22.50   31.30
  -5  -5   9   45.70   16.50
   5  -5  -9   12.90   11.60
   5  -5  -9   56.29   15.80
  -5  -5   9   18.00   14.60
  -5  -5   9   35.90   15.30
   5   5  -9   35.90   22.60
   5   5  -9   43.80   12.80
   5   5  -9   71.59   33.00
  -5   5   9   39.10   31.50
  -5   5   9   15.40   17.10
  -5   5   9   18.90   21.40
   3  -5  -9   81.99   15.00
  -3  -5   9   49.99   17.20
   3  -5  -9   48.90   15.40
   3  -5  -9   67.19   15.80
   3  -5  -9   55.49   20.90
  -3  -5   9   59.79   18.30
  -3   5   9   34.70   17.50
   3   5  -9   38.10   25.00
  -3   5   9   33.60   19.50
   3   5  -9  109.89   24.40
  -3   5   9   50.99   14.00
   3   5  -9   58.09   14.60
   1  -5  -9  136.39   27.30
   1  -5  -9  102.89   19.40
  -1  -5   9  107.39   24.00
  -1  -5   9  140.69   24.40
   1  -5  -9  138.39   21.80
  -1   5   9  102.79   24.90
  -1   5   9  111.79   24.50
   1   5  -9  109.89   25.50
   1   5  -9  133.29   32.30
  -1   5   9   94.49   20.50
   1   5  -9  106.59   21.30
   1  -5   9  186.78   27.40
  -1  -5  -9  133.39   27.00
   1  -5   9  158.48   28.20
  -1  -5  -9  108.59   21.80
   1  -5   9  119.09   23.70
  -1  -5  -9  108.79   21.80
   1   5   9  121.29   23.60
   1   5   9  131.09   26.80
  -1   5  -9  120.59   23.20
  -1   5  -9  118.29   31.20
  -1   5  -9  100.39   25.40
   3  -5   9   78.19   21.30
  -3  -5  -9   46.30   15.10
  -3  -5  -9   34.60   18.40
   3  -5   9   85.29   21.80
   3   5   9   55.29   18.50
  -3   5  -9   64.59   25.00
  -3   5  -9   61.99   18.60
  -3   5  -9   17.00   17.30
   3   5   9   36.90   16.00
  -3   5  -9   38.00   17.10
   5  -5   9   47.70   20.90
  -5  -5  -9    5.70   17.30
   5  -5   9   68.29   22.50
  -5  -5  -9   10.60   13.50
   5   5   9   29.50   16.10
   5   5   9   15.90   15.30
  -5   5  -9    3.60   17.80
   5   5   9   33.20   16.90
  -5   5  -9   41.00   18.30
   7  -5   9   23.80   21.70
  -7  -5  -9   21.90   19.40
  -7  -5  -9   33.80   16.50
   7   5   9   23.70   17.90
  -7   5  -9   12.00   19.40
  -7   5  -9   25.60   18.70
   7   5   9   58.49   19.40
   8  -6  -9   90.39   22.90
  -8  -6   9   52.29   23.80
  -8  -6   9   79.79   23.70
  -8   6   9  121.89   49.90
  -8   6   9   54.49   22.70
   8   6  -9   35.50   20.40
  -8   6   9   53.19   31.70
   8   6  -9   75.39   30.50
  -6  -6   9   13.80   16.30
  -6  -6   9   -5.10   15.00
   6  -6  -9   10.30   14.00
   6   6  -9   20.10   14.30
  -6   6   9  -14.80   25.50
   6   6  -9    4.60   15.40
  -6   6   9  -17.00   16.10
   6   6  -9   16.70   23.30
  -4  -6   9   -3.50   13.70
   4  -6  -9    0.40   16.40
  -4  -6   9   -2.40   13.90
   4  -6  -9    9.20   13.50
  -4   6   9  -20.10   14.60
   4   6  -9    4.00   11.70
   4   6  -9    6.10   23.50
  -4   6   9    9.50   21.50
   4   6  -9   -2.80   13.90
  -2  -6   9   90.99   22.60
   2  -6  -9   81.89   27.00
   2  -6  -9   57.49   22.30
   2  -6  -9  108.79   20.40
  -2  -6   9   74.79   22.10
  -2   6   9   72.39   28.30
   2   6  -9  115.89   27.30
  -2   6   9   69.89   17.80
   2   6  -9   66.79   21.40
   2   6  -9   80.49   19.30
  -2   6   9   80.89   26.40
  -2   6   9   91.79   24.30
   0  -6   9   14.50   14.80
   0  -6  -9   15.10   12.90
   0  -6   9    9.10   16.10
   0  -6  -9    8.90   14.60
   0  -6  -9  -14.50   15.90
   0   6  -9   17.50   19.20
   0   6  -9   18.10   17.50
   0   6   9   12.20   16.20
   0   6   9   21.90   13.30
   0   6  -9    3.00   13.50
  -2  -6  -9   10.30   13.20
   2  -6   9   16.80   15.90
  -2  -6  -9    9.50   17.20
   2  -6   9    4.20   15.00
   2  -6   9    8.60   16.30
  -2   6  -9   10.00   16.30
   2   6   9    5.30   13.20
  -2   6  -9  -13.80   12.00
   2   6   9   15.40   15.80
  -2   6  -9    6.80   16.90
  -4  -6  -9   17.90   17.80
   4  -6   9   24.80   19.60
   4  -6   9    7.40   17.80
  -4  -6  -9   -5.20   12.90
   4   6   9   30.60   18.70
  -4   6  -9   18.50   17.20
  -4   6  -9    0.90   19.90
   4   6   9   12.70   14.40
  -4   6  -9   40.40   19.00
   6  -6   9  -33.10   17.90
  -6  -6  -9   -7.90   13.50
   6  -6   9  -10.80   19.90
   6   6   9   26.10   18.60
  -6   6  -9  -12.50   19.30
   6   6   9    4.50   17.30
   6   6   9  -22.30   15.00
  -6   6  -9   13.00   19.00
   5  -7  -9   -8.00   22.50
  -5  -7   9   13.20   27.60
  -5  -7   9    9.90   17.60
   5  -7  -9    1.40   15.10
  -5   7   9    2.10   20.10
  -5   7   9   24.70   28.40
   5   7  -9  -17.70   24.30
   5   7  -9   -4.10   17.80
   3  -7  -9  -23.30   11.80
   3  -7  -9   -8.70   21.40
  -3  -7   9  -10.60   26.70
  -3  -7   9    2.70   16.40
  -3   7   9  -27.40   23.10
  -3   7   9   18.50   19.30
   3   7  -9    7.80   22.50
  -3   7   9   12.10   12.60
   3   7  -9    1.90   18.10
  -1  -7   9  133.79   45.20
  -1  -7   9  116.49   28.60
   1  -7  -9  121.09   25.70
   1  -7  -9  117.59   33.20
   1   7  -9  100.19   30.10
  -1   7   9   74.19   26.60
   1   7  -9   99.49   29.10
   1   7  -9   55.09   27.60
  -1   7   9   78.09   22.00
   1  -7   9  104.99   27.20
  -1  -7  -9   64.49   20.60
  -1  -7  -9   71.79   27.50
  -1   7  -9   65.79   25.20
  -1   7  -9   46.10   26.30
   1   7   9   84.29   26.10
   1   7   9   74.79   22.40
  -1   7  -9   61.49   20.70
   3  -7   9   88.49   26.70
   3  -7   9   38.60   23.00
  -3  -7  -9    9.50   19.10
  -3  -7  -9   16.20   19.70
  -3   7  -9   30.80   26.40
  -3   7  -9   74.59   23.30
   3   7   9   19.90   19.20
  -3   7  -9    6.20   18.70
   3   7   9   39.00   18.50
 -12   0  10   31.10   45.80
  12   0 -10   34.00   17.40
  12   0 -10   -7.70   14.70
 -12   0  10   11.90   17.60
 -10   0  10   89.09   43.30
 -10   0  10   43.30   21.20
  10   0 -10   85.79   18.60
  10   0 -10   65.69   18.50
  -8   0  10  421.76   59.79
   8   0 -10  413.16   55.49
  -8   0  10  515.95   73.19
   8   0 -10  539.15   57.29
   6   0 -10  106.39   12.20
   6   0 -10   93.39   17.80
   6   0 -10   93.09   16.80
   6   0 -10  100.29   17.50
  -6   0  10  120.39   25.10
  -6   0  10  116.79   31.90
   4   0 -10   15.90    7.00
   4   0 -10   17.60    7.80
   4   0 -10   18.00    7.40
  -4   0  10   13.50    4.30
  -4   0  10   20.40   16.10
  -4   0  10   31.60   13.90
  -4   0  10   18.80   10.10
  -4   0  10    4.80    6.00
   2   0 -10  384.46   38.40
   2   0 -10  356.46   38.60
  -2   0  10  316.87   38.30
  -2   0  10  291.27   35.60
   2   0 -10  340.87   36.60
  -2   0  10  279.27   40.10
  -2   0  10  318.27   40.10
   0   0  10  534.85   58.09
   0   0 -10  467.65   58.19
   0   0  10  523.85   60.09
   0   0  10  474.35   59.19
   0   0  10  550.14   59.49
   0   0 -10  518.55   58.39
   2   0  10  497.95   53.89
  -2   0 -10  474.75   54.49
   2   0  10  515.85   56.29
   2   0  10  479.25   56.29
   2   0  10  586.14   56.69
  -2   0 -10  415.26   55.29
  -2   0 -10  441.96   55.09
  -2   0 -10  462.45   53.59
  -2   0 -10  431.96   55.19
  -4   0 -10   29.10    9.70
  -4   0 -10   34.90   11.90
  -4   0 -10    5.00   10.10
   4   0  10   36.30   13.30
   4   0  10   25.90   11.40
  -4   0 -10   19.70    7.30
  -4   0 -10   30.10   10.60
   6   0  10   -7.00   10.70
   6   0  10   16.40   15.00
  -6   0 -10   21.70   11.10
   6   0  10   13.40   12.00
  -6   0 -10   32.70   15.00
   8   0  10   92.69   24.50
   8   0  10   55.09   17.80
  -8   0 -10   53.69   17.80
   8   0  10   75.49   19.60
  -8   0 -10   61.29   21.10
  10   0  10  -20.80   15.20
  10   0  10    9.00   20.10
  13  -1 -10   57.69   20.50
  13   1 -10   28.90   19.50
  11  -1 -10  269.37   44.00
 -11  -1  10  265.27   47.40
  11  -1 -10  401.16   45.90
 -11  -1  10  509.45   78.09
 -11   1  10  476.75   83.49
 -11   1  10  259.37   48.60
  11   1 -10  256.37   43.50
  11   1 -10  313.47   46.60
  -9  -1  10   46.20   32.70
   9  -1 -10   68.19   17.80
   9  -1 -10   89.69   18.70
  -9  -1  10   41.30   19.60
  -9   1  10  109.39   42.40
   9   1 -10  108.59   20.80
  -9   1  10   97.59   25.30
   9   1 -10   88.59   18.60
   7  -1 -10  372.26   49.70
   7  -1 -10  462.95   50.39
  -7  -1  10  532.25   65.59
  -7  -1  10  424.06   53.49
  -7  -1  10  399.86   48.40
   7  -1 -10  408.96   47.10
   7   1 -10  437.06   49.90
  -7   1  10  347.27   53.69
   7   1 -10  383.16   49.90
  -7   1  10  434.36   67.39
   7   1 -10  389.86   49.00
   5  -1 -10  112.49   17.20
  -5  -1  10  101.39   21.40
   5  -1 -10   91.29   15.20
  -5  -1  10  143.89   30.60
   5  -1 -10  102.09   16.20
  -5  -1  10   85.79   13.40
  -5   1  10   90.49   22.50
  -5   1  10   87.59   12.60
   5   1 -10   95.49   15.70
  -5   1  10   76.89   11.70
   5   1 -10   71.09   15.30
  -5   1  10   99.29   29.10
   5   1 -10  104.29   14.70
  -5   1  10   82.69   18.30
   3  -1 -10  354.46   41.10
   3  -1 -10  347.67   42.20
  -3  -1  10  331.47   41.00
  -3  -1  10  362.86   44.70
  -3  -1  10  314.97   41.70
   3  -1 -10  415.26   41.80
  -3   1  10  314.07   45.10
   3   1 -10  415.96   42.30
  -3   1  10  357.66   41.20
  -3   1  10  306.87   39.10
   3   1 -10  355.06   41.70
   3   1 -10  352.96   39.80
  -3   1  10  342.47   44.50
  -3   1  10  361.46   39.20
  -3   1  10  451.65   49.99
   1  -1 -10   46.10    9.30
   1  -1 -10   38.20    9.70
  -1  -1  10   40.10   10.80
   1  -1 -10   20.70    7.60
  -1  -1  10   37.70   12.40
   1  -1 -10   42.90    8.20
  -1  -1  10   44.80    8.30
   1   1 -10   38.40    9.50
  -1   1  10   37.40   12.60
   1   1 -10   41.90   10.20
  -1   1  10   46.90    8.10
  -1   1  10   15.00   10.80
  -1   1  10   48.80   10.70
   1   1 -10   81.89   17.60
   1   1 -10   47.90    9.10
   1  -1  10  272.57   33.30
   1  -1  10  298.87   33.80
  -1  -1 -10  231.88   32.40
  -1  -1 -10  203.08   33.70
  -1  -1 -10  254.57   32.90
   1  -1  10  306.87   32.90
  -1   1 -10  268.97   32.40
  -1   1 -10  292.47   35.40
   1   1  10  304.87   35.30
   1   1  10  248.18   32.90
  -1   1 -10  249.28   33.00
   1   1  10  276.27   32.90
  -1   1 -10  283.97   32.70
   1   1  10  309.77   33.80
  -3  -1 -10  304.97   37.10
   3  -1  10  344.87   41.10
  -3  -1 -10  325.37   38.10
  -3  -1 -10  320.87   40.30
  -3  -1 -10  348.47   39.80
  -3  -1 -10  310.27   40.00
   3  -1  10  348.17   41.00
   3   1  10  376.66   40.90
   3   1  10  376.86   40.60
   3   1  10  328.57   37.30
  -3   1 -10  318.97   39.70
   3   1  10  342.67   40.10
  -3   1 -10  259.57   39.30
  -3   1 -10  289.37   40.60
  -3   1 -10  298.27   38.40
  -3   1 -10  326.57   38.50
   5  -1  10   23.00   14.40
   5  -1  10   23.90   12.00
  -5  -1 -10   26.30   11.80
   5  -1  10   37.30   12.30
  -5  -1 -10   10.10    9.30
  -5   1 -10   11.60    9.70
   5   1  10   32.80   13.50
  -5   1 -10   21.70   12.10
   5   1  10    7.80   10.30
  -5   1 -10   15.40   11.50
   5   1  10   10.10    7.90
  -5   1 -10    6.50    8.70
   7  -1  10  -22.90   10.70
  -7  -1 -10    3.80   14.90
  -7  -1 -10    5.90   10.40
   7  -1  10    2.20   10.80
   7  -1  10   -3.90   15.20
   7   1  10   -8.70   10.50
  -7   1 -10    5.60   10.30
   7   1  10   18.60   15.30
  -7   1 -10   14.00   15.30
   9  -1  10   73.69   20.00
   9  -1  10    0.00   17.50
   9  -1  10   65.49   22.80
  -9  -1 -10    6.00   14.00
  -9   1 -10   57.19   44.60
   9   1  10   14.80   16.40
   9   1  10   34.40   16.30
  -9   1 -10   61.39   21.80
   9   1  10   55.49   22.20
 -12  -2  10   48.90   44.40
  12  -2 -10   85.69   22.30
 -12  -2  10   51.99   22.70
  12  -2 -10   55.89   20.30
 -12   2  10  121.89   55.79
  12   2 -10   39.60   19.40
  12   2 -10   75.79   21.90
 -12   2  10   75.29   26.90
 -10  -2  10  167.08   48.20
  10  -2 -10  112.39   23.20
  10  -2 -10  115.09   22.90
 -10  -2  10   63.69   22.50
 -10   2  10  184.28   53.99
  10   2 -10  129.59   23.90
 -10   2  10  103.59   27.20
  10   2 -10   51.19   20.70
  -8  -2  10  260.97   49.40
   8  -2 -10  180.38   28.10
  -8  -2  10  192.88   32.90
  -8  -2  10  148.69   25.80
   8  -2 -10  179.98   29.00
   8   2 -10  174.88   28.50
  -8   2  10  153.98   28.80
  -8   2  10  127.69   32.90
  -8   2  10  257.37   54.99
   8   2 -10  171.28   27.50
   8   2 -10  232.88   27.40
  -6  -2  10  165.98   36.10
   6  -2 -10  114.89   18.80
   6  -2 -10   99.79   18.70
  -6  -2  10   59.09   15.60
  -6  -2  10  136.19   24.60
   6   2 -10   98.29   14.30
   6   2 -10  186.98   34.40
   6   2 -10  124.69   18.50
  -6   2  10   97.19   25.30
   6   2 -10  100.79   16.80
   6   2 -10   87.89   17.50
  -6   2  10  127.99   35.50
  -6   2  10   91.19   20.90
  -4  -2  10   33.90   20.50
  -4  -2  10    3.80   11.10
   4  -2 -10   12.40    8.30
   4  -2 -10   -2.80    7.40
  -4  -2  10    3.50    6.30
   4  -2 -10    7.20    6.10
   4   2 -10    9.10    6.50
  -4   2  10  -12.40   16.20
  -4   2  10   -5.90    9.90
   4   2 -10    3.50    6.80
   4   2 -10    4.40   17.90
  -4   2  10   14.50    6.10
   4   2 -10    6.40    4.90
   2  -2 -10  106.39   18.20
  -2  -2  10  122.09   21.60
   2  -2 -10  113.59   18.70
  -2  -2  10  104.79   18.70
   2  -2 -10  118.29   17.70
  -2  -2  10  119.19   18.90
   2  -2 -10   67.99   20.00
   2  -2 -10  129.09   17.00
  -2   2  10  142.69   23.10
   2   2 -10  113.49   18.00
   2   2 -10  192.48   29.30
   2   2 -10  102.29   16.40
  -2   2  10  123.59   21.60
   2   2 -10  146.29   21.90
  -2   2  10  112.49   18.20
   0  -2  10  238.78   29.10
   0  -2 -10  217.08   27.30
   0  -2 -10  194.58   26.00
   0  -2 -10  181.78   27.70
   0  -2  10  220.68   27.00
   0  -2  10  237.08   28.00
   0   2 -10  218.48   28.60
   0   2  10  218.38   26.30
   0   2 -10  174.08   27.10
   0   2 -10  241.48   32.30
   0   2  10  281.37   34.30
   0   2 -10  221.48   26.40
   0   2  10  230.88   28.50
  -2  -2 -10  357.86   40.50
  -2  -2 -10  389.16   37.20
   2  -2  10  314.57   37.60
  -2  -2 -10  280.67   40.10
   2  -2  10  317.07   40.70
  -2  -2 -10  281.27   39.50
  -2  -2 -10  304.87   38.10
   2  -2  10  357.86   41.60
  -2   2 -10  233.68   39.90
   2   2  10  388.46   42.70
  -2   2 -10  333.67   38.10
  -2   2 -10  292.97   43.40
  -2   2 -10  327.07   39.40
  -2   2 -10  324.67   40.50
   2   2  10  358.06   40.20
   2   2  10  345.97   41.20
  -4  -2 -10   -7.30    8.90
  -4  -2 -10    5.30    8.00
  -4  -2 -10    4.20   13.90
   4  -2  10  -14.10   10.10
   4  -2  10   -2.40   10.10
   4  -2  10   -4.90    7.20
  -4  -2 -10    0.60    7.70
   4   2  10   15.90   10.50
  -4   2 -10   -0.20   10.20
  -4   2 -10   15.60    8.50
  -4   2 -10   -4.10    8.80
  -4   2 -10    2.10    9.10
   4   2  10    3.60    8.00
   4   2  10   23.40    8.90
   6  -2  10   18.50   15.90
  -6  -2 -10    2.30    9.40
   6  -2  10  -11.30    8.50
  -6  -2 -10   -5.20   11.30
   6  -2  10   -6.90   11.50
  -6   2 -10   11.30   10.90
   6   2  10    5.50   10.80
   6   2  10   13.00   12.90
  -6   2 -10    4.50   11.90
  -8  -2 -10  155.98   29.00
   8  -2  10  160.68   34.40
   8  -2  10  166.08   34.30
   8  -2  10  193.18   30.90
   8   2  10  167.58   27.40
   8   2  10  111.19   27.60
  -8   2 -10  127.99   29.90
 -11  -3  10   71.29   23.80
  11  -3 -10  118.99   23.60
 -11  -3  10  168.28   55.39
  11  -3 -10  134.09   26.20
  11   3 -10  141.09   24.00
 -11   3  10  109.29   28.30
 -11   3  10   83.49   48.40
  11   3 -10   98.39   23.40
  11   3 -10   69.69   23.20
  -9  -3  10   41.00   35.30
  -9  -3  10   28.20   16.60
   9  -3 -10   15.10   13.00
   9  -3 -10   22.50   12.50
  -9  -3  10    7.10   11.60
  -9   3  10   17.50   36.30
  -9   3  10   18.50   14.80
   9   3 -10   34.40   13.50
   9   3 -10   -1.10   12.00
  -9   3  10   16.90   18.40
   9   3 -10   26.80   12.00
   9   3 -10   18.30   26.70
  -7  -3  10   79.39   32.20
  -7  -3  10   26.80   12.00
  -7  -3  10   12.30   14.20
   7  -3 -10   21.90   13.10
   7  -3 -10   45.10   12.60
   7   3 -10   12.90   10.40
  -7   3  10   47.30   33.60
   7   3 -10   34.00   11.40
   7   3 -10   70.09   30.90
  -7   3  10   21.00   14.50
   7   3 -10   28.50   14.00
   7   3 -10   31.40   12.00
  -5  -3  10   22.80   14.60
  -5  -3  10   41.60   12.30
  -5  -3  10   32.20   13.00
   5  -3 -10   71.89   13.60
   5  -3 -10   52.39   13.30
   5   3 -10   34.40    9.30
   5   3 -10   87.09   29.50
   5   3 -10   89.49   21.40
  -5   3  10   28.90   15.60
   5   3 -10   52.69   11.20
  -5   3  10   37.20    9.20
  -5   3  10   46.10   27.80
   5   3 -10   57.59   12.40
   3  -3 -10  457.25   51.79
  -3  -3  10  434.86   52.19
  -3  -3  10  463.55   53.99
   3  -3 -10  411.56   51.19
   3  -3 -10  406.26   53.09
   3  -3 -10  522.25   50.19
   3   3 -10  413.36   51.19
  -3   3  10  428.46   50.89
   3   3 -10  380.36   49.70
  -3   3  10  456.95   55.59
  -3   3  10  438.36   58.49
  -1  -3  10   39.10   13.20
  -1  -3  10   32.30   13.60
  -1  -3  10   46.70    9.90
   1  -3 -10   19.60   13.40
   1  -3 -10   42.30   10.60
  -1  -3  10   45.60   10.20
   1  -3 -10   54.69   13.90
   1  -3 -10   52.79   11.20
   1  -3 -10   20.90    7.20
   1   3 -10   20.80   13.70
   1   3 -10   34.30    7.80
   1   3 -10   41.50   11.00
  -1   3  10   43.60   14.90
   1   3 -10   31.60   17.10
  -1   3  10   32.20   11.00
  -1  -3 -10   96.29   17.00
  -1  -3 -10   59.49   16.40
   1  -3  10   99.79   18.40
   1  -3  10  103.29   19.30
  -1  -3 -10   76.09   13.70
   1   3  10  124.89   17.50
  -1   3 -10   81.39   16.70
  -1   3 -10   83.19   14.30
  -1   3 -10   70.89   20.70
  -1   3 -10  110.39   19.10
   1   3  10   97.39   17.80
   1   3  10   80.19   19.40
   3  -3  10  423.16   51.99
  -3  -3 -10  422.16   51.09
  -3  -3 -10  396.36   49.50
  -3  -3 -10  367.16   51.09
   3  -3  10  501.55   53.69
  -3   3 -10  389.06   51.09
   3   3  10  469.15   51.19
   3   3  10  515.85   53.79
  -3   3 -10  367.16   55.79
   3   3  10  439.66   51.79
  -3   3 -10  341.37   51.29
   5  -3  10   61.89   16.90
  -5  -3 -10   47.50   14.60
  -5  -3 -10   35.20   17.70
   5  -3  10   56.69   18.60
  -5   3 -10   30.60   18.10
   5   3  10   27.60   13.60
  -5   3 -10   51.39   16.70
  -5   3 -10   27.60   15.30
   5   3  10   41.00   13.90
   5   3  10   19.00   13.00
   7  -3  10  150.28   24.80
   7  -3  10   94.89   26.20
  -7  -3 -10   71.19   19.40
  -7   3 -10   67.69   22.40
   7   3  10   77.39   19.80
   7   3  10   80.69   22.30
  -7   3 -10   77.49   22.30
  -9  -3 -10  178.98   31.40
   9  -3  10  203.38   38.90
   9  -3  10  142.69   28.30
   9   3  10  103.29   28.20
   9   3  10  134.39   27.30
  -9   3 -10  137.09   31.70
 -10  -4  10   -0.30   15.50
 -10  -4  10    6.50   15.60
  10  -4 -10   32.40   15.30
  10  -4 -10   22.20   13.90
 -10  -4  10   38.50   41.10
  10   4 -10    4.10   12.30
 -10   4  10  -11.60   38.60
  10   4 -10   -5.10   23.60
 -10   4  10   21.40   20.60
  10   4 -10   19.10   13.90
  -8  -4  10   31.30   16.50
   8  -4 -10   84.99   19.60
  -8  -4  10   52.99   19.50
  -8  -4  10   83.49   41.20
   8  -4 -10   79.89   18.10
  -8   4  10   69.19   28.10
  -8   4  10   42.10   18.70
   8   4 -10   56.09   16.10
  -8   4  10   77.59   42.20
   8   4 -10   88.49   41.30
   8   4 -10   97.99   28.90
   8   4 -10   49.90   15.50
   6  -4 -10  105.89   21.30
   6  -4 -10   89.79   19.00
  -6  -4  10  112.59   24.30
  -6  -4  10   98.69   20.70
  -6  -4  10   67.99   21.20
  -6   4  10  114.09   25.50
   6   4 -10  135.99   19.50
   6   4 -10  215.68   34.30
  -6   4  10   97.89   29.50
  -6   4  10  143.39   39.80
   6   4 -10  168.38   40.60
   6   4 -10  149.59   21.60
  -4  -4  10   71.09   18.50
  -4  -4  10   78.69   17.60
   4  -4 -10   58.19   13.80
   4  -4 -10   60.79   11.00
  -4  -4  10   47.50   15.20
   4  -4 -10   54.59   14.40
   4   4 -10  103.39   24.30
   4   4 -10   56.19   11.20
  -4   4  10   69.19   23.20
  -4   4  10   64.89   13.40
  -4   4  10   58.09   26.90
   4   4 -10   57.69   27.70
  -4   4  10   39.60   18.40
   4   4 -10   58.39   14.20
   2  -4 -10   98.59   21.40
  -2  -4  10  166.38   25.00
  -2  -4  10   96.49   21.30
   2  -4 -10  106.69   18.40
   2  -4 -10  121.69   19.10
  -2  -4  10  135.59   21.10
   2   4 -10   91.09   14.90
  -2   4  10  111.79   23.90
  -2   4  10   94.99   22.20
   2   4 -10  132.49   24.90
   2   4 -10  118.49   29.60
   2   4 -10  111.69   19.60
  -2   4  10   94.79   18.80
   0  -4 -10 1012.20  109.79
   0  -4  10 1045.20  109.99
   0  -4  10  968.40  107.49
   0  -4 -10  896.41  106.99
   0   4  10 1022.60  108.19
   0   4 -10  954.80  114.09
   0   4 -10  806.92  104.49
   0   4 -10  904.21  108.89
   0   4  10  954.30  110.19
   2  -4  10  631.04   65.49
   2  -4  10  682.33   68.29
  -2  -4 -10  493.15   65.29
  -2  -4 -10  524.75   63.89
  -2  -4 -10  476.65   62.99
   2   4  10  592.34   64.79
  -2   4 -10  526.65   65.69
  -2   4 -10  432.26   63.19
   2   4  10  583.24   66.79
  -2   4 -10  463.75   68.59
   4  -4  10   10.40   17.70
  -4  -4 -10   38.20   12.90
  -4  -4 -10    8.60   15.10
  -4   4 -10   22.20   14.20
   4   4  10   70.79   16.90
   4   4  10   30.00   15.40
  -4   4 -10   30.00   18.50
   4   4  10   23.80   13.70
  -4   4 -10   25.70   16.60
   6  -4  10   -0.90   17.60
  -6  -4 -10   21.50   19.00
  -6  -4 -10    5.80   12.10
  -6   4 -10   11.60   20.20
   6   4  10   31.80   16.70
  -6   4 -10    9.60   14.70
   6   4  10   21.40   14.50
  -6   4 -10    8.50   14.90
  -8  -4 -10   18.70   13.40
   8  -4  10   -0.70   21.10
   8   4  10   -7.30   15.70
   8   4  10   -5.00   15.60
  -8   4 -10   14.60   14.80
   9  -5 -10  188.08   31.30
  -9  -5  10  151.38   32.10
   9  -5 -10  203.98   30.70
   9   5 -10  132.79   30.20
  -9   5  10  154.08   53.79
  -9   5  10  184.78   46.10
   9   5 -10  201.28   39.90
  -7  -5  10    8.60   15.40
   7  -5 -10   49.50   16.90
   7  -5 -10   16.60   11.90
  -7  -5  10   26.40   17.10
  -7  -5  10   25.10   16.50
   7   5 -10   42.00   28.90
   7   5 -10   46.40   15.10
  -7   5  10   18.40   35.90
  -7   5  10   39.50   27.70
  -7   5  10   23.70   18.50
  -5  -5  10    7.80   14.00
   5  -5 -10   19.60   11.80
  -5  -5  10   -0.40   13.20
   5  -5 -10   12.40   12.40
  -5  -5  10  -17.20   11.30
   5   5 -10    6.40   10.20
  -5   5  10    7.60   16.40
   5   5 -10    5.60   29.60
  -5   5  10  -19.70   20.90
  -5   5  10   26.00   35.60
   5   5 -10   -9.30   20.70
  -3  -5  10  252.17   36.70
   3  -5 -10  217.78   35.40
   3  -5 -10  184.48   28.90
  -3  -5  10  206.58   33.50
   3  -5 -10  239.48   32.50
  -3  -5  10  204.98   33.30
  -3   5  10  197.28   30.00
  -3   5  10  138.69   33.90
   3   5 -10  212.18   32.10
   3   5 -10  236.18   38.10
  -3   5  10  236.58   38.40
   3   5 -10  235.78   46.00
  -1  -5  10   48.30   17.90
   1  -5 -10   57.39   20.60
  -1  -5  10   64.09   18.00
   1  -5 -10   58.29   14.80
   1  -5 -10   39.40   13.40
   1   5 -10   60.79   26.30
   1   5 -10   56.69   19.90
   1   5 -10   46.90   15.70
  -1   5  10   44.50   18.30
  -1   5  10   59.99   16.00
  -1   5  10   40.20   18.00
  -1  -5 -10    9.50   10.20
  -1  -5 -10    9.50   12.60
   1  -5  10   16.00   13.30
   1  -5  10    9.00   14.60
  -1  -5 -10   13.60   16.20
   1  -5  10   35.90   15.30
   1   5  10    6.40   14.10
  -1   5 -10    0.00   14.80
  -1   5 -10   18.40   12.20
  -1   5 -10   12.80   18.40
   1   5  10   16.20   12.40
   3  -5  10  -14.50   14.70
  -3  -5 -10    5.40   15.40
  -3  -5 -10    8.80   11.20
   3  -5  10   -4.30   16.50
   3   5  10   -6.50   12.50
  -3   5 -10   -1.10   11.60
  -3   5 -10    9.30   16.40
  -3   5 -10   12.80   14.10
   3   5  10    7.90    9.90
   3   5  10    3.60   14.20
  -3   5 -10    1.30   32.30
   5  -5  10    2.90   17.20
  -5  -5 -10    5.30   17.80
  -5  -5 -10   -2.90   11.90
   5  -5  10  -14.30   20.70
  -5   5 -10   -0.90   19.40
  -5   5 -10   -8.00   14.20
   5   5  10   12.40   15.40
   5   5  10   -8.00   14.20
   5   5  10   -7.90   12.00
   7  -5  10   22.70   23.00
  -7  -5 -10    4.90   13.20
   7   5  10   18.90   17.60
  -7   5 -10   16.60   19.20
  -7   5 -10   11.10   20.20
   7   5  10   15.60   18.10
  -8  -6  10  104.49   27.00
   8  -6 -10  120.09   26.40
  -8   6  10  126.09   29.90
   8   6 -10  133.09   36.40
  -8   6  10  167.78   46.10
   8   6 -10  112.29   28.80
   6  -6 -10   10.40   14.30
  -6  -6  10   -4.40   16.00
   6   6 -10   18.70   15.00
  -6   6  10    0.30   18.90
   6   6 -10    8.60   16.50
   6   6 -10   31.00   24.70
  -6   6  10   15.10   25.60
   4  -6 -10   -5.30   12.90
  -4  -6  10    8.70   14.50
   4  -6 -10   -3.90   16.50
  -4   6  10  -14.70   17.60
   4   6 -10   10.60   12.50
   4   6 -10    7.80   17.10
   4   6 -10   36.70   25.10
  -4   6  10   17.90   23.00
   2  -6 -10   60.69   25.00
   2  -6 -10   50.79   16.50
  -2  -6  10   61.89   19.90
  -2   6  10   52.79   17.00
  -2   6  10   44.90   18.60
   2   6 -10   36.90   17.50
   2   6 -10   72.79   19.20
  -2   6  10   65.59   23.80
   2   6 -10   39.00   23.40
   0  -6 -10  152.58   31.80
   0  -6 -10   88.79   22.70
   0  -6  10  180.48   31.40
   0  -6 -10  140.09   25.20
   0   6 -10  128.79   31.80
   0   6  10  162.68   26.90
   0   6 -10  167.88   32.80
   0   6  10   96.29   27.70
   0   6 -10   94.19   24.20
  -2  -6 -10    7.90   12.60
  -2  -6 -10    0.60   17.80
   2  -6  10   10.80   17.10
   2  -6  10   46.20   20.80
  -2   6 -10   41.20   20.20
  -2   6 -10   -2.30   15.70
   2   6  10   -8.10    9.30
   2   6  10   -5.20   15.00
  -2   6 -10   -1.60   17.40
  -4  -6 -10    8.10   19.40
  -4  -6 -10  -12.60   11.70
   4  -6  10  -24.50   16.30
   4  -6  10   34.20   20.40
   4   6  10   21.80   18.10
   4   6  10   11.40   15.60
   4   6  10   26.50   17.50
  -4   6 -10   30.90   18.20
  -4   6 -10   17.80   21.40
  -5  -7  10   18.30   20.00
   5  -7 -10   25.00   24.70
   5  -7 -10   55.39   20.30
   5   7 -10    4.80   30.10
   5   7 -10   40.70   23.20
  -5   7  10   63.49   25.80
  -5   7  10   59.29   30.30
   3  -7 -10  116.19   25.10
  -3  -7  10   87.49   26.30
   3  -7 -10   83.39   31.90
   3   7 -10  110.19   30.60
  -3   7  10   85.49   31.90
  -3   7  10  104.39   29.50
   3   7 -10   97.39   32.10
  -1  -7  10  123.39   30.60
   1  -7 -10  146.49   27.60
   1  -7 -10  101.29   34.00
   1   7 -10  163.98   34.90
  -1   7  10  185.58   35.80
   1   7 -10  114.19   28.20
   1   7 -10  132.79   33.60
  -1   7  10  112.79   25.70
  -1  -7 -10   37.30   24.90
   1  -7  10    9.60   17.80
  -1  -7 -10   16.90   16.50
  -1   7 -10    5.90   19.30
  -1   7 -10   57.29   26.10
  -1   7 -10   64.09   30.20
   1   7  10   27.60   17.40
   1   7  10   13.40   19.60
  -3   7 -10    6.70   17.90
  12   0 -11   62.19   21.40
 -12   0  11    9.10   18.20
 -12   0  11   79.69   52.29
  12   0 -11   94.99   21.80
 -10   0  11   42.20   38.50
  10   0 -11   23.00   14.60
 -10   0  11   31.20   20.00
  10   0 -11   20.40   13.40
   8   0 -11    8.50    9.90
  -8   0  11    0.40   27.70
  -8   0  11   11.00   15.80
   8   0 -11    8.40   12.00
   6   0 -11  683.43   89.59
  -6   0  11  988.60  105.39
   6   0 -11  936.31   91.29
   6   0 -11  773.52   90.79
  -6   0  11  658.93   93.49
  -4   0  11  549.74   65.69
  -4   0  11  570.74   66.99
   4   0 -11  744.73   68.69
   4   0 -11  616.74   66.89
   4   0 -11  637.54   68.59
  -4   0  11  523.95   70.99
  -4   0  11  525.65   69.19
  -2   0  11  357.56   41.80
  -2   0  11  402.86   44.90
   2   0 -11  383.66   42.60
  -2   0  11  303.67   46.20
  -2   0  11  410.86   47.00
   2   0 -11  399.46   44.70
   2   0 -11  412.06   44.50
   0   0 -11 1624.44  196.28
   0   0  11 1733.43  197.28
   0   0 -11 1750.22  196.38
   0   0  11 1800.52  198.18
   0   0  11 1914.51  196.28
   0   0  11 1872.31  197.58
  -2   0 -11  546.05   64.59
   2   0  11  607.54   66.19
  -2   0 -11  544.15   64.79
  -2   0 -11  546.85   63.69
   2   0  11  661.23   66.19
   2   0  11  588.44   63.29
   2   0  11  603.54   65.79
  -2   0 -11  522.35   62.79
  -2   0 -11  450.35   64.39
  -4   0 -11   -2.90    6.60
   4   0  11   -1.40    9.70
   4   0  11    4.80   11.30
  -4   0 -11    8.90    9.60
  -4   0 -11    9.50   10.00
  -6   0 -11   10.30   10.10
   6   0  11   29.60   13.20
  -6   0 -11    7.10   12.70
   6   0  11  -10.20   10.50
   6   0  11   12.20   14.80
  -8   0 -11  143.19   28.90
   8   0  11  113.39   25.50
   8   0  11  136.29   29.60
   8   0  11  141.39   26.90
  -8   0 -11  152.38   28.00
  11  -1 -11  309.67   51.99
  11  -1 -11  402.56   52.29
 -11  -1  11  535.55   83.39
  11   1 -11  394.66   51.09
 -11   1  11  346.77   59.59
 -11   1  11  423.86   84.59
  11   1 -11  408.56   52.79
  -9  -1  11   56.29   21.20
   9  -1 -11   92.99   18.60
   9  -1 -11   90.89   19.20
  -9  -1  11   83.39   38.70
   9   1 -11   69.69   17.10
   9   1 -11   68.59   18.20
  -9   1  11   53.79   22.30
  -9   1  11   94.09   41.50
   7  -1 -11   48.70   14.30
  -7  -1  11   58.59   19.70
   7  -1 -11   76.39   15.10
  -7  -1  11   55.69   15.50
  -7  -1  11   75.39   31.00
  -7   1  11   63.39   34.40
  -7   1  11   57.69   16.60
   7   1 -11   50.19   14.20
   7   1 -11   76.49   14.40
  -7   1  11   69.19   22.20
   7   1 -11   71.29   14.00
   5  -1 -11  180.88   23.50
   5  -1 -11  201.08   26.30
  -5  -1  11  278.17   40.50
  -5  -1  11  161.88   21.60
   5  -1 -11  175.58   23.30
  -5  -1  11  135.19   28.60
  -5   1  11  156.68   21.10
   5   1 -11  155.58   21.70
  -5   1  11  149.99   29.90
   5   1 -11  145.59   24.10
   5   1 -11  212.98   24.30
  -5   1  11  148.59   27.30
  -5   1  11  191.78   38.40
   3  -1 -11  282.77   32.60
   3  -1 -11  284.37   34.00
  -3  -1  11  270.17   32.70
   3  -1 -11  294.77   33.00
  -3  -1  11  233.48   33.00
  -3  -1  11  282.27   36.70
   3   1 -11  280.17   33.30
  -3   1  11  291.67   41.70
   3   1 -11  312.67   33.50
  -3   1  11  276.37   36.60
  -3   1  11  280.57   32.80
  -3   1  11  234.38   30.00
   3   1 -11  274.57   30.90
  -3   1  11  275.37   30.20
  -1  -1  11   88.49   17.20
   1  -1 -11   93.89   15.10
  -1  -1  11  115.29   19.60
   1  -1 -11   78.19   15.80
  -1  -1  11   90.49   14.30
   1  -1 -11   95.39   14.30
   1   1 -11  133.09   21.90
  -1   1  11   76.39   18.20
  -1   1  11  108.59   21.10
   1   1 -11   98.89   17.10
   1   1 -11   87.89   16.00
  -1   1  11   89.49   16.80
  -1   1  11  108.19   14.80
   1   1 -11   95.59   15.40
   1  -1  11  147.89   21.00
  -1  -1 -11  117.49   19.90
  -1  -1 -11  166.68   19.70
   1  -1  11  160.08   22.40
   1  -1  11  155.08   22.80
  -1  -1 -11   95.99   19.80
   1   1  11  131.29   22.00
   1   1  11  147.99   23.40
   1   1  11  122.99   21.70
  -1   1 -11  134.69   22.60
  -1   1 -11  134.59   20.60
  -1   1 -11  111.89   19.30
   1   1  11  143.89   21.10
  -1   1 -11  111.49   20.10
  -3  -1 -11   54.59   13.30
   3  -1  11   57.59   15.70
   3  -1  11   73.39   16.80
  -3  -1 -11   68.39   15.20
   3  -1  11  127.99   20.40
  -3  -1 -11   50.59   14.50
   3   1  11   68.59   15.30
  -3   1 -11   51.89   14.00
  -3   1 -11   64.49   15.30
   3   1  11   74.59   15.50
  -3   1 -11   44.60   14.20
  -3   1 -11   63.99   12.80
   3   1  11   76.59   16.50
  -3   1 -11   57.19   12.50
   5  -1  11   90.19   17.80
  -5  -1 -11   87.89   17.40
   5  -1  11   75.19   18.80
  -5  -1 -11   81.39   18.70
   5  -1  11  117.49   23.10
  -5   1 -11   54.09   17.80
   5   1  11   98.99   18.10
   5   1  11   88.49   20.00
   5   1  11   81.89   15.70
  -5   1 -11   49.00   14.70
   7  -1  11    3.00   16.40
  -7  -1 -11   -3.00   10.30
   7  -1  11    5.40   11.60
  -7  -1 -11  -18.00   12.90
   7  -1  11    6.30   13.20
   7   1  11    4.20   14.00
  -7   1 -11    9.50   12.90
   7   1  11   10.00   12.10
  -7   1 -11   -4.80   13.30
   9  -1  11   41.50   22.80
   9  -1  11   26.80   17.80
   9  -1  11   11.10   15.70
  -9  -1 -11    3.80   13.20
   9   1  11   47.20   20.00
  -9   1 -11    0.50   16.30
   9   1  11   -0.10   14.30
   9   1  11   18.00   19.80
  12  -2 -11   72.59   21.50
 -12  -2  11   69.19   25.00
 -12  -2  11  112.19   52.09
  12  -2 -11   85.69   22.40
 -12   2  11  123.89   53.59
  12   2 -11   85.99   22.80
  12   2 -11   39.30   21.90
 -12   2  11   40.80   25.00
  10  -2 -11   72.09   19.90
 -10  -2  11   59.29   21.90
  10  -2 -11   89.79   20.40
 -10  -2  11   97.39   43.90
 -10   2  11   85.99   46.60
  10   2 -11   87.69   19.70
 -10   2  11   44.40   23.80
  10   2 -11  105.19   21.60
  10   2 -11   73.49   18.10
  -8  -2  11   83.49   33.70
   8  -2 -11   53.89   15.90
   8  -2 -11  101.59   18.30
  -8  -2  11   46.10   13.90
  -8  -2  11   45.10   19.20
  -8   2  11  122.39   40.00
   8   2 -11   60.79   14.40
   8   2 -11   47.80   14.90
  -8   2  11   66.19   24.30
  -8   2  11   70.79   18.30
   8   2 -11   66.09   15.00
   6  -2 -11   29.20   10.60
  -6  -2  11   17.40    8.80
  -6  -2  11   34.10   15.60
  -6  -2  11   60.19   26.60
   6  -2 -11   27.30   11.80
  -6   2  11   16.60   13.50
   6   2 -11   14.90    8.60
   6   2 -11   22.40   10.40
   6   2 -11   32.10   10.20
   6   2 -11    8.40   20.90
  -6   2  11   35.70   17.90
  -6   2  11   43.70   27.70
  -4  -2  11   -4.90    6.50
   4  -2 -11   10.30    8.70
   4  -2 -11   -3.10    6.50
  -4  -2  11  -22.90    9.30
   4  -2 -11    7.20    7.10
  -4   2  11    6.30   12.10
   4   2 -11   10.20    7.50
  -4   2  11   -6.80   16.80
   4   2 -11   -0.70    4.20
   4   2 -11    0.90   20.10
   4   2 -11   -0.80    6.80
  -4   2  11   20.00   15.50
  -4   2  11    4.00    6.40
  -2  -2  11   -4.50    9.80
   2  -2 -11    1.50    5.70
   2  -2 -11   -1.00    7.40
   2  -2 -11   -3.80    7.20
   2  -2 -11    0.20    6.10
  -2  -2  11    4.30    8.10
  -2  -2  11   10.40    8.20
   2   2 -11   -0.70    4.70
  -2   2  11    7.80    7.60
   2   2 -11  -15.50   14.80
   2   2 -11   -9.00    9.70
  -2   2  11   -2.10    9.40
  -2   2  11  -15.50   10.30
   2   2 -11   16.30    6.50
   0  -2 -11   39.60   13.10
   0  -2  11   58.69   13.20
   0  -2 -11   42.20   11.30
   0  -2  11   44.40   11.40
   0  -2  11   50.69    7.80
   0  -2 -11   47.40   10.10
   0  -2 -11   44.10   12.00
   0  -2  11   54.19   13.50
   0   2  11   66.79   11.80
   0   2 -11   40.30   12.30
   0   2 -11   31.40   10.70
   0   2  11   23.60   11.50
   0   2 -11   50.19   10.00
   0   2  11   52.79   12.70
   0   2 -11   42.40   16.30
   2  -2  11   74.49   17.30
  -2  -2 -11   80.99   15.60
   2  -2  11   91.79   14.20
  -2  -2 -11   49.10   12.90
   2  -2  11   63.99   15.60
  -2  -2 -11   40.70   15.20
  -2  -2 -11   58.39   13.60
   2  -2  11   90.99   15.20
  -2   2 -11   60.19   14.40
  -2   2 -11   64.19   11.10
  -2   2 -11   54.39   16.60
  -2   2 -11   49.00   13.00
   2   2  11   95.19   17.10
   2   2  11   66.59   16.20
  -2   2 -11   56.59   13.60
   2   2  11   72.49   14.50
  -4  -2 -11   14.90   11.10
   4  -2  11   35.80   14.40
   4  -2  11   29.40   13.10
  -4  -2 -11   21.40    9.80
  -4  -2 -11   36.80   12.50
   4  -2  11   68.09   19.10
  -4  -2 -11    2.80   15.60
  -4   2 -11   21.40   14.00
  -4   2 -11   29.50   11.20
   4   2  11   21.00   10.50
   4   2  11    3.80    9.60
  -4   2 -11   31.40   10.90
   4   2  11   14.70   11.90
  -6  -2 -11   -2.10   13.90
   6  -2  11   13.90   16.70
   6  -2  11   36.80   15.50
  -6  -2 -11   25.20   12.30
   6   2  11   28.00   11.10
  -6   2 -11   10.20   12.80
   6   2  11   23.10   14.60
   8  -2  11  144.29   32.00
  -8  -2 -11  170.38   28.60
   8  -2  11   98.99   25.40
   8   2  11  128.69   25.00
  -8   2 -11  118.19   27.90
   8   2  11  116.29   26.80
  11  -3 -11  220.08   34.20
  11  -3 -11  190.08   32.90
 -11  -3  11  106.19   31.40
 -11  -3  11  281.17   66.09
 -11   3  11  184.08   60.09
  11   3 -11  238.58   32.90
  11   3 -11  220.58   34.00
  11   3 -11  167.18   32.40
 -11   3  11  154.98   37.10
  -9  -3  11    7.80   32.90
  -9  -3  11  -12.00   13.50
   9  -3 -11   25.40   14.50
   9  -3 -11   22.20   12.60
  -9   3  11   42.90   36.80
  -9   3  11   19.20   20.90
   9   3 -11   28.90   13.10
  -9   3  11   39.80   16.40
   9   3 -11    4.50   12.50
   9   3 -11   29.20   13.00
  -7  -3  11   92.39   35.30
   7  -3 -11   56.39   15.20
   7  -3 -11   68.19   14.70
  -7  -3  11   28.50   13.40
  -7  -3  11   57.29   18.60
   7   3 -11   43.70   13.70
   7   3 -11   38.40   13.00
   7   3 -11   64.59   31.40
  -7   3  11   22.90   31.90
  -7   3  11   20.00   16.20
   7   3 -11   76.29   15.70
  -5  -3  11   29.40   11.80
   5  -3 -11   46.00   12.80
   5  -3 -11   23.30    9.10
  -5  -3  11   72.59   18.20
   5  -3 -11   33.00   11.40
  -5   3  11   45.90   16.60
  -5   3  11   26.30   24.20
   5   3 -11   10.80    8.20
   5   3 -11   26.60   10.60
  -5   3  11   17.90    8.20
   5   3 -11   43.30   19.40
   5   3 -11   76.69   30.80
   3  -3 -11  231.78   28.00
   3  -3 -11  178.48   28.90
  -3  -3  11  284.17   35.70
  -3  -3  11  154.38   26.40
   3  -3 -11  228.88   27.50
  -3  -3  11  191.68   29.30
   3  -3 -11  254.47   26.00
  -3   3  11  219.78   35.40
   3   3 -11  229.68   27.70
  -3   3  11  214.68   28.80
  -3   3  11  185.98   33.10
   3   3 -11  199.28   25.40
   1  -3 -11  264.97   31.40
  -1  -3  11  219.88   31.80
   1  -3 -11  226.58   29.90
   1  -3 -11  163.68   33.90
  -1  -3  11  264.37   30.00
   1  -3 -11  225.38   32.20
  -1  -3  11  292.57   36.60
   1  -3 -11  239.48   28.70
  -1  -3  11  255.07   30.00
  -1   3  11  264.77   33.80
   1   3 -11  209.78   32.10
  -1   3  11  232.68   36.10
   1   3 -11  282.37   36.20
   1   3 -11  222.58   28.60
   1   3 -11  236.08   39.00
  -1  -3 -11  110.69   21.90
   1  -3  11  169.28   21.50
  -1  -3 -11  143.69   20.50
  -1  -3 -11  117.39   21.30
  -1  -3 -11  122.69   23.50
   1  -3  11  198.48   26.40
   1  -3  11  140.39   24.30
   1   3  11  188.28   25.70
  -1   3 -11  112.69   22.50
  -1   3 -11  122.09   27.40
   1   3  11  162.88   23.10
   1   3  11  157.68   26.90
  -1   3 -11  132.49   20.30
  -1   3 -11  145.19   24.30
   3  -3  11  170.68   26.30
  -3  -3 -11   50.59   20.00
  -3  -3 -11  104.49   21.10
  -3  -3 -11   95.29   19.30
   3  -3  11  154.68   24.00
   3   3  11  115.09   21.90
  -3   3 -11  106.39   25.20
  -3   3 -11  104.89   21.50
   3   3  11  115.39   21.40
  -3   3 -11  147.89   23.00
   3   3  11  137.59   21.60
   5  -3  11  179.28   29.70
   5  -3  11  217.98   34.40
  -5  -3 -11  135.79   26.20
  -5   3 -11  148.09   27.90
   5   3  11  134.49   25.90
  -5   3 -11  149.69   33.20
  -5   3 -11  160.08   27.60
   5   3  11  175.88   28.30
   5   3  11  167.78   27.10
  -7  -3 -11    8.10   12.00
   7  -3  11   14.10   19.70
   7  -3  11   -9.90   13.00
   7   3  11    2.40   11.70
   7   3  11    2.00   14.50
  -7   3 -11   15.40   15.60
  10  -4 -11   33.00   15.50
  10  -4 -11   39.30   15.50
 -10  -4  11   79.09   23.00
 -10  -4  11   13.40   39.40
  10   4 -11   38.00   15.10
 -10   4  11   14.00   21.60
  10   4 -11   16.30   13.40
 -10   4  11   35.70   45.20
  10   4 -11   -4.30   24.10
   8  -4 -11   40.80   17.10
  -8  -4  11  135.39   45.80
   8  -4 -11   54.59   15.00
  -8  -4  11   19.40   14.90
  -8  -4  11   29.50   18.40
  -8   4  11   46.60   19.80
   8   4 -11   61.09   28.00
  -8   4  11   64.79   39.70
   8   4 -11   29.10   13.60
   8   4 -11   58.69   15.60
  -6  -4  11   19.30   13.60
   6  -4 -11   18.90   10.50
  -6  -4  11   -0.50   10.70
  -6  -4  11   11.20   14.70
   6  -4 -11    8.90   10.40
   6   4 -11   43.20   24.30
   6   4 -11   12.80    8.30
   6   4 -11   52.09   31.70
  -6   4  11   21.80   32.40
  -6   4  11   36.70   18.10
   6   4 -11   26.20   11.70
   4  -4 -11   76.99   14.30
   4  -4 -11   79.69   15.90
  -4  -4  11   67.49   24.30
   4  -4 -11   55.19   18.10
  -4  -4  11   81.09   17.50
   4  -4 -11   82.59   16.90
  -4  -4  11   67.29   19.60
  -4   4  11   64.49   14.00
  -4   4  11   91.59   28.80
   4   4 -11   88.59   30.70
   4   4 -11   77.09   16.00
   4   4 -11   62.09   12.70
   4   4 -11  139.19   27.20
  -4   4  11   41.30   19.50
  -2  -4  11  324.97   40.00
   2  -4 -11  289.47   37.40
  -2  -4  11  347.57   40.50
   2  -4 -11  287.87   40.90
   2  -4 -11  305.37   36.70
  -2   4  11  217.68   42.20
  -2   4  11  282.37   38.00
   2   4 -11  295.97   49.30
   2   4 -11  239.28   37.00
   2   4 -11  338.27   45.10
   2   4 -11  307.77   34.60
   0  -4  11  523.95   57.09
   0  -4 -11  448.36   56.09
   0  -4  11  488.45   53.69
   0  -4 -11  461.65   53.49
   0   4  11  493.25   54.69
   0   4 -11  326.97   52.59
   0   4  11  442.36   57.49
   0   4 -11  420.66   56.79
   0   4 -11  392.66   60.29
   2  -4  11  474.45   53.09
  -2  -4 -11  389.06   50.79
   2  -4  11  600.44   57.49
  -2  -4 -11  395.66   51.09
  -2  -4 -11  302.97   52.09
  -2   4 -11  407.16   52.69
   2   4  11  538.75   56.19
   2   4  11  497.15   53.09
   2   4  11  487.65   51.69
  -2   4 -11  351.06   57.69
  -2   4 -11  318.47   50.59
  -4  -4 -11   58.69   16.80
   4  -4  11   81.19   22.00
  -4  -4 -11   31.80   19.40
  -4   4 -11   63.89   18.50
  -4   4 -11   61.09   17.90
   4   4  11   62.69   18.30
   4   4  11   65.49   19.20
   4   4  11   65.79   18.50
  -4   4 -11   94.49   26.20
  -6  -4 -11   14.80   17.50
  -6  -4 -11  -10.00    9.90
   6  -4  11   13.10   22.80
   6  -4  11    7.50   15.00
  -6   4 -11   14.80   14.70
  -6   4 -11  -10.90   15.80
   6   4  11    8.60   14.00
   6   4  11   -6.30   13.70
  -9  -5  11    1.10   13.80
   9  -5 -11   17.40   14.70
   9  -5 -11   13.20   13.30
  -9  -5  11   -3.60   15.10
  -9   5  11   -0.10   19.00
   9   5 -11   -4.40   12.90
   9   5 -11  -18.00   24.70
  -9   5  11   38.20   42.30
   7  -5 -11    2.60   13.70
  -7  -5  11   20.50   17.10
   7  -5 -11   17.00   14.10
  -7  -5  11    6.70   13.20
  -7   5  11  -25.20   15.00
  -7   5  11   17.60   38.30
   7   5 -11   33.30   29.60
   7   5 -11    1.70   11.00
  -7   5  11   14.90   24.50
  -5  -5  11   22.30   16.40
   5  -5 -11   29.70   18.70
  -5  -5  11   13.90   13.30
   5  -5 -11   17.00   13.10
   5  -5 -11   21.90   14.00
  -5   5  11   11.50   17.90
   5   5 -11   28.10   13.10
   5   5 -11   14.10   23.30
  -5   5  11    2.00   23.20
   3  -5 -11  186.78   35.40
   3  -5 -11  211.98   30.60
  -3  -5  11  265.17   37.40
  -3  -5  11  181.08   32.10
   3  -5 -11  201.18   30.60
  -3   5  11  217.48   38.20
  -3   5  11  191.68   35.60
   3   5 -11  176.78   29.40
   3   5 -11  175.88   35.80
   3   5 -11  228.48   47.70
  -3   5  11  171.78   28.90
   1  -5 -11  355.86   43.20
   1  -5 -11  336.67   48.20
   1  -5 -11  317.57   43.00
  -1  -5  11  384.26   47.40
   1   5 -11  298.67   49.10
   1   5 -11  346.67   58.69
   1   5 -11  338.87   44.10
  -1   5  11  374.66   44.90
  -1   5  11  299.97   49.90
   1  -5  11   57.79   18.60
  -1  -5 -11   49.60   18.10
  -1  -5 -11   61.49   16.40
   1  -5  11   84.79   22.00
  -1  -5 -11   75.39   22.40
  -1   5 -11   57.59   24.60
  -1   5 -11   59.69   21.30
   1   5  11   70.29   19.90
   1   5  11   62.29   18.30
  -1   5 -11   72.49   18.70
   3  -5  11   -9.30   16.70
  -3  -5 -11   -5.80    9.60
  -3  -5 -11   -7.70   12.30
  -3  -5 -11   12.70   16.00
   3  -5  11   18.80   18.60
  -3   5 -11   18.90   15.00
  -3   5 -11    1.20   14.90
   3   5  11   12.20   15.20
  -3   5 -11   -0.10   14.00
   3   5  11   -4.60   13.20
   3   5  11   11.80   15.90
  -5  -5 -11   15.20   14.80
  -5  -5 -11   26.10   21.00
   5  -5  11   82.59   26.00
   5  -5  11   93.69   27.80
   5   5  11   35.80   18.70
  -5   5 -11   53.99   20.40
   5   5  11   45.60   18.70
   5   5  11   64.79   20.10
  -5   5 -11   27.00   20.10
   8  -6 -11   13.30   16.00
  -8  -6  11   18.10   17.80
  -8  -6  11   20.50   18.80
  -8   6  11   16.20   29.30
   8   6 -11   21.80   28.50
  -8   6  11    4.90   20.60
   8   6 -11   68.69   20.80
   8   6 -11   49.90   21.00
   6  -6 -11   14.70   22.40
   6  -6 -11   28.10   16.20
  -6  -6  11   14.50   19.30
  -6   6  11   89.79   34.00
   6   6 -11   82.99   31.80
   6   6 -11   15.00   14.80
  -6   6  11   43.30   23.30
   6   6 -11   32.00   18.80
  -4  -6  11   31.50   17.10
   4  -6 -11   25.30   15.10
   4  -6 -11   56.79   23.20
   4   6 -11   15.80   14.30
   4   6 -11   59.19   18.20
   4   6 -11   63.39   27.80
  -4   6  11   24.70   23.70
  -4   6  11   25.60   17.40
   2  -6 -11   29.40   17.20
   2  -6 -11   18.80   11.80
  -2  -6  11   68.79   20.50
   2  -6 -11    1.50   19.40
   2   6 -11   31.60   18.80
   2   6 -11   47.90   24.30
  -2   6  11  -12.60   16.20
   2   6 -11   48.50   16.80
  -2   6  11   59.29   17.00
  -2   6  11   27.50   23.40
   0  -6 -11  206.98   38.50
   0  -6  11  248.08   38.60
   0  -6 -11  106.99   28.10
   0  -6 -11  236.98   34.00
   0   6 -11  196.58   32.70
   0   6 -11  237.78   38.90
   0   6  11  166.68   31.60
   0   6  11  218.18   38.00
   0   6 -11  196.98   38.30
  -2  -6 -11   43.70   17.70
   2  -6  11  111.79   26.70
  -2  -6 -11   41.40   21.50
  -2  -6 -11   59.19   17.60
   2  -6  11  109.39   25.60
   2   6  11   45.80   19.10
  -2   6 -11   89.09   27.40
   2   6  11   48.10   19.60
  -2   6 -11   31.00   19.20
  -2   6 -11   80.29   25.50
  -4  -6 -11   10.50   20.30
   4  -6  11   16.70   20.50
  -4  -6 -11  -15.30   12.00
   4  -6  11   -6.30   18.00
   4   6  11    7.80   15.30
  -4   6 -11    8.00   20.10
  -4   6 -11   16.40   17.80
   4   6  11    6.40   19.90
   4   6  11  -12.70   16.50
  -5  -7  11   -7.70   17.40
   5  -7 -11  -23.20   14.30
   5  -7 -11  -18.80   21.80
   5   7 -11  -20.90   26.70
  -5   7  11    5.30   22.00
   5   7 -11  -21.40   17.90
  -5   7  11   11.60   29.30
   3  -7 -11   60.89   20.00
   3  -7 -11   27.90   26.30
  -3  -7  11   51.79   24.20
   3   7 -11   43.00   24.50
   3   7 -11   86.39   31.70
  -3   7  11   17.10   23.00
   1  -7 -11  108.09   33.10
  -1  -7  11  159.48   32.50
   1  -7 -11  116.19   25.90
  -1   7  11   87.49   28.80
   1   7 -11  104.79   29.80
   1   7 -11  150.98   35.60
   1   7 -11  122.69   28.70
  -1   7  11  143.99   26.70
  -1  -7 -11   18.90   23.80
  -1  -7 -11  -13.50   13.30
   1  -7  11    3.70   16.50
  -1   7 -11   32.30   23.60
   1   7  11    6.10   19.30
  -1   7 -11   55.69   27.00
  -1   7 -11   31.00   19.70
   1   7  11    5.00   16.20
 -12   0  12   -2.50   41.90
 -12   0  12   -9.20   16.10
  12   0 -12   -8.60   13.60
  12   0 -12   41.60   17.20
  10   0 -12   45.90   16.40
 -10   0  12   43.90   21.60
 -10   0  12   46.50   39.20
  10   0 -12   21.90   14.80
  -8   0  12  133.49   31.90
  -8   0  12  231.98   50.09
   8   0 -12  197.38   29.70
   8   0 -12  199.08   29.20
   8   0 -12  200.08   29.00
   6   0 -12  218.18   33.30
   6   0 -12  282.77   35.70
  -6   0  12  230.58   42.00
   6   0 -12  324.07   35.80
  -6   0  12  396.76   55.39
  -4   0  12 1127.89  135.69
   4   0 -12 1492.15  138.69
   4   0 -12 1279.77  138.49
  -4   0  12 1082.89  140.69
  -4   0  12 1225.68  137.39
   4   0 -12 1254.17  136.69
   2   0 -12  996.00  107.39
  -2   0  12  937.51  107.49
  -2   0  12  933.21  109.69
   2   0 -12 1054.69  107.29
   2   0 -12  948.61  105.19
  -2   0  12  893.81  104.49
  -2   0  12  960.10  109.09
   0   0 -12  271.47   35.70
   0   0  12  287.27   35.30
   0   0  12  314.17   38.40
   0   0 -12  269.77   35.80
   0   0  12  312.87   37.40
   0   0  12  323.97   37.60
  -2   0 -12  768.92   88.49
  -2   0 -12  752.72   87.49
  -2   0 -12  737.03   89.29
  -2   0 -12  689.23   89.49
   2   0  12  835.82   88.19
   2   0  12  896.31   91.39
   2   0  12  913.71   90.99
  -2   0 -12  744.93   89.39
   4   0  12  143.29   23.90
  -4   0 -12  153.28   22.80
  -4   0 -12  119.79   23.90
   4   0  12  168.38   27.20
  -4   0 -12  111.69   23.00
   6   0  12   -1.10   11.50
   6   0  12   21.40   15.60
   6   0  12   16.60   12.60
  -6   0 -12   17.50   11.70
  -6   0 -12    7.00   12.60
   8   0  12   69.69   23.60
   8   0  12   56.99   18.70
  -8   0 -12   38.80   19.00
   8   0  12   42.00   18.10
  -8   0 -12   47.70   18.60
 -11  -1  12  382.16   73.69
  11  -1 -12  212.98   38.50
 -11  -1  12  194.68   40.60
  11  -1 -12  355.16   43.70
 -11   1  12  180.18   42.10
  11   1 -12  265.57   40.20
 -11   1  12  301.07   72.19
  11   1 -12  246.48   38.20
  -9  -1  12   12.10   16.60
   9  -1 -12   34.40   14.40
  -9  -1  12  -44.90   27.20
   9  -1 -12   13.50   11.50
  -9   1  12   15.60   19.00
   9   1 -12  -14.10    9.10
   9   1 -12  -19.30    7.90
  -9   1  12    9.80   32.00
   9   1 -12   10.20   12.10
   7  -1 -12   81.49   17.50
  -7  -1  12  108.49   25.10
   7  -1 -12   91.69   17.40
  -7  -1  12  141.99   36.50
   7  -1 -12   75.49   16.40
   7   1 -12   84.19   17.80
  -7   1  12   76.99   24.10
   7   1 -12   71.19   15.90
   7   1 -12   84.89   16.80
  -7   1  12  111.99   36.10
  -7   1  12   84.19   19.40
  -5  -1  12  386.26   48.80
   5  -1 -12  452.75   46.00
  -5  -1  12  356.86   43.50
   5  -1 -12  356.96   44.60
   5  -1 -12  368.66   45.80
  -5   1  12  333.47   50.09
   5   1 -12  382.46   45.70
  -5   1  12  374.76   48.70
  -5   1  12  341.87   43.50
   5   1 -12  487.35   46.60
   5   1 -12  354.56   43.50
  -3  -1  12  778.52   89.39
   3  -1 -12  828.82   89.89
   3  -1 -12  776.92   87.79
  -3  -1  12  749.13   91.79
   3  -1 -12  839.62   88.39
  -3  -1  12  734.33   88.49
   3  -1 -12  889.11   89.29
  -3   1  12  766.82   92.09
  -3   1  12  765.42   88.89
  -3   1  12  783.62   86.49
   3   1 -12  780.72   86.69
  -3   1  12  661.63   91.99
   3   1 -12  782.12   89.19
   3   1 -12  870.91   89.69
  -1  -1  12   51.19    9.30
   1  -1 -12   42.80   10.40
   1  -1 -12   18.90    8.30
  -1  -1  12   56.49   13.00
   1  -1 -12   44.40   10.30
  -1  -1  12   38.70   13.50
  -1   1  12   43.90   12.30
   1   1 -12   34.60   10.00
  -1   1  12   43.20    9.30
   1   1 -12   51.49   10.40
  -1   1  12    7.20   11.30
   1   1 -12   49.60   16.40
   1   1 -12   62.99   12.30
  -1   1  12   45.40   14.50
  -1  -1 -12   19.20    9.60
   1  -1  12   28.90   10.40
  -1  -1 -12   20.70    6.50
  -1  -1 -12   23.20    8.60
   1  -1  12   37.90   12.20
  -1  -1 -12    7.20    8.50
  -1  -1 -12   23.30   11.10
   1  -1  12   36.70   11.30
   1   1  12   34.80   11.60
  -1   1 -12   19.40    8.40
   1   1  12   26.70   10.60
  -1   1 -12   26.20   11.50
   1   1  12   27.70   11.90
  -1   1 -12   24.50    9.00
  -1   1 -12   22.20   10.00
   1   1  12   19.00   10.10
   3  -1  12   62.79   14.80
  -3  -1 -12   42.30   12.30
   3  -1  12   74.39   16.90
  -3  -1 -12   34.20   12.40
  -3  -1 -12   42.80   11.50
   3   1  12   45.60   15.00
   3   1  12   41.10   13.60
  -3   1 -12   33.00   10.40
  -3   1 -12   48.40   14.20
   3   1  12   61.99   14.00
  -3   1 -12   39.10   13.30
  -3   1 -12   61.59   13.60
  -3   1 -12   55.89   11.60
   5  -1  12   51.89   14.80
  -5  -1 -12   34.60   14.60
  -5  -1 -12   47.70   14.30
   5  -1  12   36.90   16.20
   5  -1  12   57.59   19.30
   5   1  12   43.00   14.50
   5   1  12   62.69   17.90
  -5   1 -12   41.70   15.80
   5   1  12   49.60   12.80
  -5   1 -12   58.19   14.40
   7  -1  12   -7.00   11.80
  -7  -1 -12   30.00   17.70
  -7  -1 -12   21.20   14.30
   7  -1  12    7.30   15.00
   7  -1  12   23.50   18.90
   7   1  12    9.30   13.60
   7   1  12    8.50   15.00
  -7   1 -12    3.30   13.30
  12  -2 -12   29.40   20.40
  12  -2 -12   88.19   22.90
 -12  -2  12   69.99   25.40
 -12  -2  12  128.59   55.29
 -12   2  12   77.09   51.39
  12   2 -12   65.79   20.80
 -12   2  12   37.70   24.40
  12   2 -12   63.79   20.90
  12   2 -12   79.59   19.90
  10  -2 -12  110.69   24.10
  10  -2 -12  124.89   24.30
 -10  -2  12   80.09   25.60
 -10  -2  12  162.18   50.69
 -10   2  12   81.69   28.50
 -10   2  12  163.28   53.99
  10   2 -12  118.69   23.90
  10   2 -12  121.59   22.60
  10   2 -12  155.88   26.00
  -8  -2  12   22.40   17.00
   8  -2 -12   15.50   12.30
  -8  -2  12   17.90   29.50
   8  -2 -12   36.50   13.20
  -8   2  12  -14.50   14.30
   8   2 -12    5.00   10.80
  -8   2  12   -3.40   18.30
  -8   2  12    2.20   34.10
   8   2 -12   28.00   11.90
   8   2 -12   31.30   25.10
   8   2 -12   24.00   10.10
  -6  -2  12   16.10   15.00
   6  -2 -12   25.80   10.60
  -6  -2  12   34.20   26.80
   6  -2 -12   41.00   12.00
   6  -2 -12   25.50   11.40
  -6  -2  12   31.00    9.80
   6   2 -12   26.20   11.70
   6   2 -12   40.20   23.90
  -6   2  12   23.20   28.60
   6   2 -12    9.00    8.20
   6   2 -12   45.00   12.10
  -6   2  12   53.19   21.10
  -6   2  12   16.90   14.90
   4  -2 -12  173.98   25.00
  -4  -2  12  164.58   24.80
   4  -2 -12  185.68   26.30
  -4  -2  12  175.68   30.60
   4  -2 -12  177.48   23.30
   4   2 -12  146.79   24.10
   4   2 -12  155.38   24.80
   4   2 -12  273.77   40.90
  -4   2  12  236.58   38.70
  -4   2  12  144.59   29.30
  -4   2  12  137.09   23.20
   4   2 -12  185.18   22.10
  -4   2  12  165.68   33.10
  -2  -2  12   98.19   13.80
   2  -2 -12   81.99   16.70
  -2  -2  12   98.29   18.90
   2  -2 -12  123.49   17.40
  -2  -2  12  108.69   21.80
   2  -2 -12   82.99   17.30
  -2  -2  12  115.19   19.40
   2  -2 -12  128.19   17.10
  -2   2  12   50.89   17.80
  -2   2  12   73.79   22.40
  -2   2  12  107.99   19.20
   2   2 -12  125.59   18.50
  -2   2  12   86.59   14.60
   2   2 -12  115.09   16.60
   2   2 -12  148.79   22.70
  -2   2  12  172.18   25.20
   2   2 -12  140.09   27.20
   0  -2  12   13.40   10.80
   0  -2  12   11.80    8.40
   0  -2 -12   13.20    9.20
   0  -2 -12   18.30    8.50
   0  -2 -12   23.10    8.30
   0  -2  12    5.30   10.30
   0  -2 -12   13.40   10.60
   0   2  12    8.30    7.20
   0   2  12   14.20   11.90
   0   2 -12   18.20    7.80
   0   2 -12   37.50   15.10
   0   2  12    2.30    9.00
   0   2  12   21.40   12.70
   0   2 -12   22.90   10.90
   0   2 -12   22.20    9.30
   2  -2  12   21.70   12.70
   2  -2  12   29.70   12.50
  -2  -2 -12    6.10   11.60
  -2  -2 -12   17.90   10.10
  -2  -2 -12   15.30    9.70
   2  -2  12   23.70    9.30
  -2  -2 -12   15.60    8.80
  -2   2 -12    8.30    6.20
  -2   2 -12   17.80   13.00
  -2   2 -12   -3.30    8.10
   2   2  12   12.00   10.30
  -2   2 -12    3.50    8.30
   2   2  12   18.90    9.60
   2   2  12   31.10   11.50
  -2   2 -12   27.50    9.90
   2   2  12   22.50   11.40
  -4  -2 -12   41.40   14.10
  -4  -2 -12   36.00   13.80
   4  -2  12   38.70   15.60
  -4  -2 -12   29.10   11.50
   4  -2  12   52.79   17.90
  -4  -2 -12   19.50   17.50
  -4   2 -12   43.20   12.40
  -4   2 -12   31.70   13.90
   4   2  12   47.10   15.10
   4   2  12   18.20   12.10
   4   2  12   28.60   12.90
  -4   2 -12   28.60   14.40
  -6  -2 -12   21.40   15.30
  -6  -2 -12    5.60   10.70
   6  -2  12   11.90   16.80
   6  -2  12   11.70   15.00
   6   2  12   18.00   13.00
   6   2  12  -19.90   10.80
  -6   2 -12    3.70   13.40
  -8  -2 -12   46.80   18.30
   8  -2  12   90.59   27.70
   8  -2  12   58.19   21.50
  -8   2 -12   52.89   21.60
   8   2  12   82.89   21.10
   8   2  12   95.29   25.00
 -11  -3  12  188.08   61.89
  11  -3 -12  100.89   22.70
 -11  -3  12   72.59   25.30
  11  -3 -12   99.29   23.60
 -11   3  12  122.69   51.09
  11   3 -12  107.19   24.40
 -11   3  12   83.19   29.00
   9  -3 -12   68.29   18.70
   9  -3 -12   42.50   15.50
  -9  -3  12   82.79   41.80
  -9  -3  12   48.30   20.90
  -9   3  12   20.90   22.90
   9   3 -12   33.90   13.90
  -9   3  12   50.09   37.90
  -9   3  12   29.60   18.80
   9   3 -12   49.70   16.00
  -7  -3  12  -24.90    8.40
   7  -3 -12   -5.20   11.10
  -7  -3  12    3.90   13.90
   7  -3 -12   12.50   11.50
  -7  -3  12   -9.80   25.70
  -7   3  12  -12.30   15.80
  -7   3  12   -0.90   14.40
  -7   3  12   15.50   30.90
   7   3 -12   -8.80    8.80
   7   3 -12   -2.10    9.20
   7   3 -12    9.90   26.90
  -5  -3  12  154.38   25.30
   5  -3 -12  163.38   24.90
   5  -3 -12  143.19   22.80
  -5  -3  12  173.58   31.00
   5  -3 -12  147.39   25.10
  -5   3  12  183.28   30.10
   5   3 -12  260.37   34.90
   5   3 -12  133.29   22.50
   5   3 -12  149.09   24.10
   5   3 -12  228.88   42.30
  -5   3  12  155.18   39.30
   3  -3 -12  388.86   41.90
   3  -3 -12  334.87   44.60
  -3  -3  12  342.67   44.00
  -3  -3  12  360.66   46.20
   3  -3 -12  343.27   43.50
   3  -3 -12  377.86   43.20
   3   3 -12  324.37   43.10
  -3   3  12  409.16   50.59
  -3   3  12  263.67   47.90
  -3   3  12  332.67   43.30
   3   3 -12  539.75   58.29
   3   3 -12  296.47   41.20
  -1  -3  12   64.39   13.30
   1  -3 -12   77.79   15.20
  -1  -3  12   94.59   18.50
   1  -3 -12   47.50   15.00
   1  -3 -12   78.49   14.40
   1  -3 -12   53.89   11.00
  -1  -3  12   93.69   18.40
   1   3 -12   59.89   14.20
   1   3 -12   92.69   23.10
   1   3 -12   50.89   11.20
  -1   3  12   31.70   16.20
   1   3 -12   53.69   18.10
  -1   3  12   94.29   17.10
   1  -3  12  113.89   19.80
   1  -3  12  125.89   20.40
  -1  -3 -12   59.69   17.50
   1  -3  12  125.19   20.30
  -1  -3 -12  110.69   18.00
  -1  -3 -12   64.89   14.60
  -1  -3 -12   91.49   18.30
   1   3  12  137.19   19.50
  -1   3 -12   80.79   17.50
   1   3  12   81.69   20.40
  -1   3 -12   65.89   14.40
  -1   3 -12   70.89   17.70
  -1   3 -12   81.09   22.50
   1   3  12   86.19   18.80
   3  -3  12    4.80   14.90
  -3  -3 -12   -3.10    8.30
   3  -3  12   -0.90    8.30
  -3  -3 -12   10.80   13.80
  -3  -3 -12  -21.10    8.50
   3   3  12   14.70   11.10
   3   3  12    4.40   10.80
  -3   3 -12   -5.90   10.30
  -3   3 -12   -0.50   12.30
  -3   3 -12  -20.30    9.00
   3   3  12   -0.90   11.10
   5  -3  12   50.59   18.10
  -5  -3 -12   18.30   17.80
  -5  -3 -12   23.30   12.80
   5  -3  12   58.19   21.20
  -5   3 -12   34.20   14.60
  -5   3 -12   12.90   14.00
   5   3  12   37.10   14.90
  -5   3 -12   49.70   21.30
   5   3  12   54.29   16.70
   5   3  12   43.90   15.40
   7  -3  12  138.49   30.40
   7  -3  12  106.49   24.50
  -7  -3 -12   44.50   18.70
   7   3  12   68.39   21.00
  -7   3 -12   72.99   21.70
   7   3  12   93.09   23.70
  10  -4 -12   55.39   19.40
  10  -4 -12   26.70   16.80
 -10  -4  12    3.80   18.20
 -10  -4  12   74.19   49.50
  10   4 -12   11.30   12.80
 -10   4  12   42.30   40.20
  10   4 -12  -38.50   21.70
 -10   4  12    7.40   22.20
  10   4 -12   51.19   19.00
   8  -4 -12   19.90   14.00
   8  -4 -12   14.60   14.40
  -8  -4  12   23.80   13.90
  -8  -4  12   12.80   17.30
   8   4 -12    1.10   11.00
   8   4 -12   18.90   12.60
   8   4 -12   38.20   29.50
  -8   4  12   -6.60   17.10
  -8   4  12   43.80   34.80
  -6  -4  12   22.60   14.90
   6  -4 -12   11.90    8.90
   6  -4 -12   25.20   13.60
   6  -4 -12  -10.00   11.00
  -6  -4  12   17.40   12.10
  -6   4  12   29.40   30.10
   6   4 -12   72.59   26.60
  -6   4  12   -2.80   16.90
   6   4 -12    9.40   11.20
   6   4 -12   54.29   32.70
   6   4 -12   25.00   10.00
   4  -4 -12   86.99   18.80
   4  -4 -12   84.89   22.40
  -4  -4  12  142.69   26.40
  -4  -4  12   90.69   20.10
   4  -4 -12  115.19   20.60
   4   4 -12  103.89   19.40
  -4   4  12  102.49   18.70
   4   4 -12  173.28   31.50
   4   4 -12  145.89   36.60
   4   4 -12  117.29   17.20
  -4   4  12   92.79   24.50
  -2  -4  12  309.27   37.10
  -2  -4  12  284.67   36.90
   2  -4 -12  258.57   37.60
   2  -4 -12  263.97   34.20
   2  -4 -12  210.18   32.20
  -2   4  12  304.37   35.60
   2   4 -12  236.98   31.00
  -2   4  12  241.38   40.70
   2   4 -12  321.17   42.30
   2   4 -12  274.77   46.80
   2   4 -12  228.88   35.80
   0  -4 -12  175.68   30.50
   0  -4  12  204.08   26.90
   0  -4 -12  189.58   28.40
   0  -4  12  254.27   34.80
   0   4 -12  127.39   27.20
   0   4  12  224.78   30.40
   0   4  12  171.88   32.20
   0   4 -12  190.18   36.30
   0   4 -12  167.58   30.90
   2  -4  12   33.70   18.50
  -2  -4 -12   26.00   11.80
  -2  -4 -12   32.20   14.10
   2  -4  12   67.79   18.70
  -2  -4 -12   25.90   15.80
   2   4  12   58.99   16.90
  -2   4 -12   76.69   18.70
  -2   4 -12   26.10   14.30
   2   4  12   22.60   15.80
   2   4  12   36.00   14.80
  -2   4 -12   55.79   22.20
   4  -4  12   32.80   19.30
  -4  -4 -12   41.60   14.20
  -4  -4 -12   12.00   16.90
  -4   4 -12   57.29   22.90
   4   4  12   22.80   15.70
  -4   4 -12   46.70   17.20
   4   4  12   56.49   17.70
   4   4  12   30.30   13.20
  -4   4 -12   44.40   16.80
   6  -4  12  105.19   27.20
  -6  -4 -12   41.60   21.30
  -6  -4 -12   58.79   18.30
   6  -4  12   54.09   20.80
   6   4  12   43.00   19.10
  -6   4 -12   76.09   21.60
   6   4  12   80.19   21.80
  -6   4 -12   91.79   24.20
  -9  -5  12   28.40   18.20
   9  -5 -12    4.00   13.00
  -9  -5  12  -18.60   16.10
   9  -5 -12   14.20   16.30
  -9   5  12   51.69   44.60
   9   5 -12   10.00   28.30
  -9   5  12    5.60   19.10
   9   5 -12   -1.70   13.70
  -7  -5  12    2.70   14.00
  -7  -5  12   16.30   18.70
   7  -5 -12    0.00   13.60
   7  -5 -12   30.90   15.60
   7   5 -12   14.60   29.40
  -7   5  12   25.50   20.50
   7   5 -12   -3.10   12.20
   5  -5 -12   33.80   14.30
   5  -5 -12   14.20   13.50
  -5  -5  12    2.20   16.00
   5  -5 -12   37.30   20.10
  -5  -5  12   15.70   13.80
   5   5 -12   41.10   14.50
   5   5 -12    4.60   25.80
  -5   5  12   28.90   20.30
   3  -5 -12   70.09   18.20
  -3  -5  12   93.19   21.90
   3  -5 -12   93.39   25.60
  -3  -5  12  108.79   24.80
   3  -5 -12   69.79   17.20
   3   5 -12   68.59   18.80
  -3   5  12   69.19   21.00
   3   5 -12   72.39   25.80
  -3   5  12   90.39   18.50
  -1  -5  12   79.19   20.70
   1  -5 -12   54.29   16.80
   1  -5 -12   61.09   21.10
   1   5 -12   50.19   16.10
  -1   5  12   41.50   15.70
  -1   5  12   54.39   20.40
   1   5 -12   45.90   21.80
  -1  -5 -12   45.80   17.20
   1  -5  12   65.79   22.20
  -1  -5 -12   27.00   13.60
  -1  -5 -12   47.00   20.40
   1  -5  12   64.29   18.80
   1   5  12   63.59   18.10
   1   5  12   51.19   20.40
  -1   5 -12   66.49   18.10
  -1   5 -12   46.10   21.80
   3  -5  12   14.30   19.90
  -3  -5 -12   10.30   16.50
  -3  -5 -12    1.10   11.20
  -3  -5 -12   -8.10   12.80
   3  -5  12    6.60   18.20
   3   5  12   15.10   16.70
   3   5  12   -7.50   12.20
  -3   5 -12   18.90   18.30
  -3   5 -12   10.20   14.80
   3   5  12    5.90   16.80
   5  -5  12   51.89   22.90
  -5  -5 -12   21.70   14.30
   5  -5  12   30.10   22.30
  -5  -5 -12    9.90   19.60
  -5   5 -12   11.80   19.50
   5   5  12   32.80   20.80
  -5   5 -12   53.29   19.80
   5   5  12   13.30   16.40
   5   5  12   37.70   18.30
   6  -6 -12   37.80   23.60
  -6  -6  12  -11.80   15.00
   6  -6 -12   44.70   17.60
  -6   6  12   10.90   25.40
   6   6 -12   48.20   29.50
   6   6 -12   23.20   16.10
  -6   6  12   41.00   23.70
  -4  -6  12   24.30   16.80
   4  -6 -12   -4.20   20.30
   4  -6 -12    9.40   13.70
   4   6 -12   56.99   28.50
  -4   6  12   18.30   23.20
   4   6 -12   40.10   16.00
  -4   6  12   19.00   21.50
   2  -6 -12   -3.30   13.30
  -2  -6  12   55.59   19.30
   2  -6 -12   -6.50   18.70
   2  -6 -12   -9.40   12.50
  -2   6  12   -4.10   13.90
  -2   6  12   -0.80   13.20
   2   6 -12  -22.60   21.30
   2   6 -12   -1.20   11.90
   0  -6 -12   19.10   21.10
   0  -6 -12    4.70   14.40
   0  -6  12   17.70   17.40
   0  -6 -12   17.40   13.30
   0   6  12  -14.60   15.90
   0   6 -12   70.29   24.00
   0   6 -12   10.40   14.10
   0   6 -12   -6.00   20.50
   0   6  12   18.80   14.90
  -2  -6 -12   32.00   20.60
  -2  -6 -12    5.30   13.00
  -2  -6 -12   12.80   17.20
   2  -6  12   31.10   20.60
   2  -6  12   48.20   21.50
  -2   6 -12   21.90   18.10
  -2   6 -12   49.60   23.90
  -2   6 -12    0.50   18.00
   2   6  12   17.10   20.60
   2   6  12   26.40   16.90
   4  -6  12    7.30   20.70
   4   6  12  -17.00   16.60
  -4   6 -12   25.00   18.40
   4   6  12    7.20   19.50
  -4   6 -12   25.90   24.20
   3  -7 -12   21.00   24.60
  -3  -7  12   11.30   19.00
   3  -7 -12  -11.90   14.20
   3   7 -12   22.30   22.40
   3   7 -12   12.70   17.70
  -3   7  12   29.20   19.80
   3   7 -12   19.80   30.40
   1  -7 -12   40.30   18.30
  -1  -7  12  100.59   26.60
   1  -7 -12   49.40   27.10
   1   7 -12   54.69   27.20
   1   7 -12  107.79   36.30
   1   7 -12   34.00   22.60
  -1   7  12   28.40   23.60
  -1   7  12   29.80   19.10
  12   0 -13  177.28   32.30
 -12   0  13  144.29   35.90
 -12   0  13  196.58   64.29
  12   0 -13  220.68   35.10
  10   0 -13    6.10   11.30
 -10   0  13   42.20   20.70
 -10   0  13   38.10   39.40
  10   0 -13    0.40   11.90
  10   0 -13   -0.90   12.60
  -8   0  13   21.80   17.80
   8   0 -13   24.80   11.10
   8   0 -13   11.20   11.40
  -8   0  13   20.80   30.00
   8   0 -13   22.60   11.60
   6   0 -13   18.30    9.40
  -6   0  13  -15.60   13.10
  -6   0  13   26.30   25.00
   6   0 -13   10.50    9.40
   6   0 -13   22.30   10.80
   4   0 -13    4.00    6.60
   4   0 -13   -7.60    7.70
  -4   0  13    1.80    7.60
  -4   0  13    3.00    5.00
  -4   0  13  -12.10   16.00
   4   0 -13    1.60    7.80
  -4   0  13  -10.20   13.10
  -2   0  13  318.37   46.00
   2   0 -13  406.46   44.40
  -2   0  13  352.16   47.40
   2   0 -13  339.47   41.30
   2   0 -13  397.56   44.10
  -2   0  13  384.26   44.80
   0   0 -13    0.00    8.80
   0   0 -13   10.30    8.10
   0   0 -13   -8.80    6.20
   0   0 -13   -1.60    7.00
   0   0  13    1.50    7.10
   0   0  13   -4.40    9.30
   0   0  13    7.20   10.10
   0   0  13   -1.10    9.30
   2   0  13   18.80   10.90
  -2   0 -13   22.20    9.50
  -2   0 -13   -9.80    6.10
   2   0  13   -3.60    7.80
  -2   0 -13   10.10    6.00
  -2   0 -13   15.80    8.30
  -2   0 -13   21.20    9.60
   2   0  13   -5.70    9.80
   4   0  13  358.76   42.70
   4   0  13  386.66   42.70
  -4   0 -13  306.87   43.90
  -4   0 -13  251.27   40.20
  -4   0 -13  264.77   42.00
  -6   0 -13  177.38   30.50
  -6   0 -13  128.19   25.00
   6   0  13  142.19   26.00
   6   0  13  129.39   26.60
   6   0  13  162.68   30.10
   8   0  13   16.60   20.70
   8   0  13    8.70   19.70
  -8   0 -13    4.50   15.60
   8   0  13    8.40   16.60
 -11  -1  13   69.09   24.60
 -11  -1  13  181.28   56.29
  11  -1 -13   63.39   20.50
  11  -1 -13  103.19   23.40
 -11   1  13   80.59   28.40
 -11   1  13  147.19   53.49
  11   1 -13   91.19   22.40
  11   1 -13   99.99   21.40
  11   1 -13   62.69   18.90
  -9  -1  13    5.50   31.40
   9  -1 -13   39.00   14.60
   9  -1 -13   24.60   13.20
  -9  -1  13   17.30   17.80
  -9   1  13   51.79   35.40
   9   1 -13   20.70   10.40
   9   1 -13   28.60   13.60
   9   1 -13   36.40   14.30
  -9   1  13   20.10   19.50
   7  -1 -13   17.20    9.70
  -7  -1  13   25.40   28.30
   7  -1 -13   17.60   11.50
  -7  -1  13    8.80   16.00
   7  -1 -13   12.10    9.70
  -7   1  13   38.80   29.20
  -7   1  13   -2.20   12.40
   7   1 -13    7.60   10.10
   7   1 -13   18.70   10.80
   7   1 -13   21.30    9.70
  -7   1  13   35.60   19.50
   5  -1 -13  264.37   34.90
   5  -1 -13  270.17   33.40
  -5  -1  13  306.17   43.80
   5  -1 -13  294.97   34.50
  -5  -1  13  248.08   32.10
  -5   1  13  243.48   32.60
   5   1 -13  262.87   34.40
  -5   1  13  317.27   48.20
   5   1 -13  307.37   35.10
   5   1 -13  248.98   32.00
  -5   1  13  273.87   44.50
  -5   1  13  260.87   39.90
   3  -1 -13  754.42   82.19
  -3  -1  13  702.23   84.39
   3  -1 -13  871.61   81.99
   3  -1 -13  733.13   80.19
   3  -1 -13  644.84   79.39
  -3  -1  13  711.83   80.79
  -3  -1  13  706.33   81.69
   3   1 -13  700.43   78.49
   3   1 -13  731.83   81.49
  -3   1  13  631.44   84.59
  -3   1  13  709.33   81.49
  -3   1  13  736.03   84.89
   3   1 -13  703.33   81.29
  -1  -1  13  116.39   17.90
   1  -1 -13  159.78   22.30
  -1  -1  13  140.99   25.10
   1  -1 -13  131.29   20.70
  -1  -1  13  134.99   23.00
   1   1 -13  127.49   21.30
  -1   1  13  129.99   19.50
  -1   1  13  117.99   23.90
   1   1 -13  193.48   29.00
  -1   1  13  144.39   22.90
   1   1 -13  145.89   21.60
   1   1 -13  133.79   20.80
  -1   1  13  132.49   26.00
  -1  -1 -13   13.20    5.90
  -1  -1 -13   11.60    9.60
  -1  -1 -13   13.30    8.10
   1  -1  13    9.50    9.00
   1  -1  13    8.00   10.50
   1  -1  13   32.40   11.10
  -1  -1 -13    7.90    8.80
   1   1  13   17.50   11.20
  -1   1 -13    4.60    8.70
   1   1  13   11.80    9.70
  -1   1 -13   16.00    8.50
  -1   1 -13   14.80   10.40
   1   1  13   11.40   10.20
   1   1  13   17.60   10.80
  -1   1 -13   16.60    6.50
  -1   1 -13   10.60    8.00
   3  -1  13   20.50   13.10
  -3  -1 -13   16.60   10.00
  -3  -1 -13   12.80   10.60
   3  -1  13   46.30   15.50
  -3  -1 -13   35.20   13.40
  -3   1 -13   26.30    9.20
  -3   1 -13   40.60   13.20
   3   1  13   32.40   12.40
  -3   1 -13   11.00   10.20
   3   1  13    3.10    9.20
   3   1  13   21.70   12.10
  -3   1 -13   18.80   10.10
  -3   1 -13   18.70    8.50
   5  -1  13   81.19   21.10
  -5  -1 -13   37.10   17.00
   5  -1  13   76.39   19.00
  -5  -1 -13   48.70   14.90
  -5   1 -13   68.29   15.40
  -5   1 -13   37.40   16.60
   5   1  13   52.09   19.20
   5   1  13   54.09   17.20
  -7  -1 -13   18.80   13.90
  -7  -1 -13   12.70   15.30
   7  -1  13   13.90   15.60
   7  -1  13   37.60   20.70
   7   1  13   -7.60   12.80
   7   1  13   -9.00   16.10
  -7   1 -13   24.10   17.10
  12  -2 -13  265.47   42.20
 -10  -2  13   -3.50   38.20
 -10  -2  13   33.60   20.50
  10  -2 -13   54.09   17.70
  10  -2 -13   50.59   17.30
  10   2 -13   26.70   14.60
 -10   2  13   23.80   21.90
  10   2 -13   55.49   17.40
 -10   2  13   30.60   44.50
  10   2 -13   34.70   13.20
  -8  -2  13   21.40   17.10
   8  -2 -13    6.50   11.00
   8  -2 -13    2.20    9.20
   8  -2 -13    9.50   12.80
  -8  -2  13   39.50   32.60
   8   2 -13    7.60   10.30
   8   2 -13   52.69   29.30
  -8   2  13  -16.70   32.50
   8   2 -13    7.30   10.60
  -8   2  13   38.00   21.10
  -8   2  13   31.40   15.90
   8   2 -13    9.40   11.50
  -6  -2  13    0.90   14.30
   6  -2 -13   29.40   11.70
   6  -2 -13    6.00    9.90
  -6  -2  13   20.10    9.60
   6  -2 -13   20.40   10.20
  -6  -2  13   52.09   29.90
   6   2 -13   31.00   11.80
   6   2 -13   34.00   11.70
  -6   2  13   31.70   25.90
  -6   2  13   18.20   15.50
  -6   2  13   25.60   19.80
   6   2 -13   -3.40   23.90
  -4  -2  13   99.49   18.20
  -4  -2  13  110.39   24.70
   4  -2 -13  107.39   19.10
   4  -2 -13  125.49   18.60
   4  -2 -13   86.19   18.00
   4  -2 -13  115.29   19.90
  -4   2  13   97.29   27.20
   4   2 -13  130.29   20.10
  -4   2  13   93.19   17.50
   4   2 -13  157.18   20.30
   4   2 -13  143.09   31.30
  -4   2  13   97.19   23.40
  -4   2  13  177.38   33.30
  -2  -2  13   63.19   18.80
   2  -2 -13   76.59   14.10
  -2  -2  13   93.09   17.60
   2  -2 -13   51.89   13.80
   2  -2 -13   66.19   15.10
   2  -2 -13   85.49   14.40
  -2  -2  13   77.69   16.80
  -2  -2  13   75.99   12.10
  -2   2  13   96.29   24.50
  -2   2  13   78.79   15.90
   2   2 -13   55.19   13.70
   2   2 -13   93.19   15.00
  -2   2  13   70.59   12.50
   2   2 -13  123.59   27.50
  -2   2  13   56.99   18.70
   2   2 -13  120.79   19.80
   0  -2 -13   50.59   13.70
   0  -2  13   70.49   14.30
   0  -2  13   68.39   16.30
   0  -2 -13   53.89   12.40
   0  -2  13   69.09   16.40
   0  -2 -13   29.30   12.50
   0   2  13   45.90   15.00
   0   2  13   50.59   16.80
   0   2  13   70.19   15.90
   0   2 -13   61.19   14.10
   0   2  13   68.19   13.20
   0   2 -13   63.29   15.90
   0   2 -13   77.49   13.30
   0   2 -13   80.39   18.50
  -2  -2 -13   43.30   13.10
   2  -2  13   40.50   13.70
  -2  -2 -13   35.10   11.10
   2  -2  13   63.69   15.90
  -2  -2 -13   14.70   12.90
  -2  -2 -13   68.29   14.00
   2  -2  13   39.50   11.00
  -2   2 -13   63.59   13.50
   2   2  13   61.29   15.60
  -2   2 -13   23.50   11.60
   2   2  13   32.70   11.80
   2   2  13   57.19   17.70
  -2   2 -13   42.40   15.60
  -2   2 -13   37.20   13.10
   2   2  13   33.10   13.80
   4  -2  13  213.78   32.20
  -4  -2 -13   94.19   22.60
  -4  -2 -13  119.89   22.90
  -4  -2 -13  121.49   24.50
   4  -2  13  157.88   26.50
   4   2  13  126.59   23.50
  -4   2 -13  155.98   23.70
   4   2  13  174.78   27.10
  -4   2 -13  115.49   24.90
   4   2  13  193.58   27.20
   6  -2  13  177.18   33.10
   6  -2  13  166.98   28.70
  -6  -2 -13   83.89   21.20
   6   2  13  116.79   24.20
   6   2  13  158.88   27.80
  -6   2 -13   75.09   23.30
   8  -2  13   61.19   24.60
   8  -2  13   36.80   20.40
  -8   2 -13   11.80   17.10
   8   2  13   31.70   19.80
   8   2  13   43.40   18.90
 -11  -3  13  270.47   64.39
 -11  -3  13  103.09   29.50
  11  -3 -13   98.79   26.90
  11  -3 -13  206.88   32.50
  11   3 -13  155.78   28.30
 -11   3  13  154.48   59.29
 -11   3  13  122.09   35.10
  11   3 -13  136.69   27.80
   9  -3 -13   36.10   13.70
  -9  -3  13   11.60   16.70
   9  -3 -13    8.00   14.20
  -9  -3  13    1.90   35.30
   9   3 -13   17.80   12.50
  -9   3  13   41.20   40.70
  -9   3  13   -0.60   18.20
   9   3 -13    1.80   12.50
  -9   3  13   18.40   16.20
  -7  -3  13   51.99   14.70
   7  -3 -13   54.39   13.70
  -7  -3  13   25.90   17.80
   7  -3 -13   50.59   15.60
  -7  -3  13  114.39   39.70
   7  -3 -13   40.60   14.20
   7   3 -13   53.19   14.00
   7   3 -13   35.40   30.40
  -7   3  13   62.89   26.10
   7   3 -13   58.59   15.90
  -7   3  13   64.69   21.30
  -7   3  13   48.30   35.80
   5  -3 -13  201.28   26.50
  -5  -3  13  161.48   33.10
  -5  -3  13  183.88   28.90
   5  -3 -13  205.98   29.30
   5  -3 -13  152.98   28.40
   5   3 -13  215.88   29.80
   5   3 -13  307.57   39.50
   5   3 -13  168.08   26.80
  -5   3  13  203.98   44.40
   5   3 -13  255.47   47.00
  -5   3  13  186.38   34.10
  -3  -3  13  544.45   60.69
   3  -3 -13  480.25   57.29
   3  -3 -13  552.04   55.59
  -3  -3  13  430.26   57.49
   3  -3 -13  488.25   56.39
   3  -3 -13  454.65   57.89
  -3   3  13  495.65   61.79
  -3   3  13  477.15   56.99
   3   3 -13  434.56   56.59
   3   3 -13  431.26   54.99
  -1  -3  13  193.78   30.50
   1  -3 -13  167.68   27.30
   1  -3 -13  225.18   27.70
  -1  -3  13  176.98   24.50
  -1  -3  13  237.48   29.00
   1  -3 -13  171.98   28.60
   1  -3 -13  162.38   23.90
   1   3 -13  143.39   26.70
  -1   3  13  187.18   28.70
  -1   3  13  192.18   24.80
  -1   3  13  139.39   30.50
   1   3 -13  230.88   31.40
   1   3 -13  170.28   24.90
   1   3 -13  251.07   37.50
  -1  -3 -13   20.80   11.00
   1  -3  13   16.30   12.20
  -1  -3 -13   15.10   12.30
   1  -3  13    9.50   11.30
  -1  -3 -13   10.60   10.40
   1  -3  13   40.80   13.60
   1   3  13   16.00   11.00
  -1   3 -13   24.30   12.20
  -1   3 -13   23.60   11.00
   1   3  13   39.70   13.50
  -1   3 -13   10.10    7.70
   1   3  13   15.50   14.30
  -1   3 -13    1.60   13.60
   3  -3  13  298.47   36.30
   3  -3  13  237.88   36.20
  -3  -3 -13  205.98   34.90
  -3  -3 -13  200.28   33.10
  -3   3 -13  224.98   36.00
   3   3  13  240.18   36.80
  -3   3 -13  199.08   37.80
  -3   3 -13  237.08   35.70
   3   3  13  268.17   34.10
   3   3  13  227.68   35.10
  -5  -3 -13   86.39   19.10
  -5  -3 -13   37.40   21.80
   5  -3  13  155.38   30.50
   5  -3  13  107.59   23.80
   5   3  13   94.79   22.10
  -5   3 -13   98.99   21.10
   5   3  13   77.19   20.20
  -5   3 -13   99.59   22.50
   5   3  13   71.29   18.70
   7  -3  13  -26.90   20.70
  -7  -3 -13   25.80   14.30
   7  -3  13   -9.70   16.10
  -7   3 -13    6.00   15.00
   7   3  13    8.20   15.30
   7   3  13    2.10   16.10
  10  -4 -13   -5.80   12.80
 -10  -4  13  -10.20   36.80
 -10  -4  13    0.10   18.80
  10  -4 -13    8.30   16.20
  10   4 -13  -67.79   25.20
 -10   4  13    7.50   22.10
  10   4 -13   -1.00   14.00
 -10   4  13   59.09   42.00
  10   4 -13    1.00   11.90
   8  -4 -13   33.70   16.40
   8  -4 -13   27.40   13.40
  -8  -4  13   30.20   13.90
  -8  -4  13   30.70   20.10
   8   4 -13   48.40   28.60
  -8   4  13   25.70   32.10
  -8   4  13   13.10   19.80
  -8   4  13   39.20   23.50
   8   4 -13   41.90   13.30
   8   4 -13   60.19   16.00
  -6  -4  13   25.60   18.80
   6  -4 -13   18.80   12.60
  -6  -4  13   17.70   13.70
   6  -4 -13   36.50   14.60
   6   4 -13   33.20   13.50
  -6   4  13   10.70   18.10
  -6   4  13  121.39   57.79
   6   4 -13   75.09   27.60
   6   4 -13   34.00   11.60
   4  -4 -13  335.77   46.80
   4  -4 -13  381.06   44.40
  -4  -4  13  354.26   44.80
  -4  -4  13  364.56   47.80
   4  -4 -13  321.37   43.20
   4   4 -13  292.47   40.60
   4   4 -13  422.06   63.79
  -4   4  13  317.97   42.80
   4   4 -13  480.45   54.09
   4   4 -13  336.17   43.70
  -4   4  13  347.87   52.09
   2  -4 -13  278.17   36.50
  -2  -4  13  304.67   38.90
   2  -4 -13  268.27   39.90
  -2  -4  13  295.77   38.90
   2  -4 -13  283.47   35.90
   2   4 -13  273.57   42.30
   2   4 -13  237.68   37.50
  -2   4  13  248.68   38.20
   2   4 -13  319.47   50.39
  -2   4  13  217.78   41.80
   0  -4  13  107.69   22.50
   0  -4 -13   50.49   15.40
   0  -4  13   61.39   15.80
   0  -4 -13   59.49   18.70
   0   4  13   54.69   19.30
   0   4 -13   38.30   21.20
   0   4  13   57.09   16.70
   0   4 -13   54.09   20.10
   0   4 -13   50.39   15.80
  -2  -4 -13   -0.50    9.40
   2  -4  13    2.10   15.70
   2  -4  13   13.80   16.80
  -2  -4 -13   16.20   12.60
  -2  -4 -13   15.30   14.60
  -2   4 -13   12.00   18.40
   2   4  13  -16.60    9.80
  -2   4 -13  -14.30   10.60
   2   4  13   11.00   13.00
   2   4  13    6.70   14.10
  -2   4 -13   14.80   14.60
   4  -4  13    8.60   15.50
  -4  -4 -13   31.70   19.40
   4  -4  13   55.69   22.40
  -4  -4 -13   44.70   14.60
   4   4  13   50.89   17.60
   4   4  13   51.59   19.90
  -4   4 -13   23.80   32.20
  -4   4 -13   33.70   16.00
  -4   4 -13   12.80   14.70
   4   4  13   31.80   16.20
  -6  -4 -13   11.60   21.20
  -6  -4 -13   28.30   14.80
   6  -4  13   51.19   20.20
   6  -4  13   29.20   23.90
  -6   4 -13   63.29   21.50
   6   4  13   28.70   18.40
   6   4  13   27.40   17.70
   9  -5 -13   -4.40   13.80
   9  -5 -13   -7.30   14.70
  -9  -5  13   13.40   18.70
   9   5 -13   11.80   28.90
  -9   5  13  -11.20   19.40
   9   5 -13    1.60   14.40
   7  -5 -13   14.90   14.80
   7  -5 -13   -3.00   11.90
  -7  -5  13   23.70   20.40
  -7  -5  13    5.50   15.90
   7   5 -13   37.30   31.80
  -7   5  13   -8.20   18.10
   7   5 -13    5.40   12.70
   5  -5 -13   22.80   13.80
   5  -5 -13    2.40   12.00
  -5  -5  13   -1.80   12.30
  -5  -5  13  -28.80   14.30
   5  -5 -13    1.80   16.50
   5   5 -13  -28.40   21.70
   5   5 -13   -2.90   10.60
  -5   5  13   -7.30   17.80
  -3  -5  13   10.00   16.80
  -3  -5  13   29.20   15.20
   3  -5 -13   35.40   14.40
   3  -5 -13   13.40   18.40
   3  -5 -13   22.30   13.10
   3   5 -13   22.80   13.00
   3   5 -13   49.00   23.90
  -3   5  13  -10.30   11.50
  -3   5  13   35.20   19.70
  -1  -5  13   40.30   17.70
   1  -5 -13    9.30   13.40
   1  -5 -13   10.10   17.60
  -1   5  13   30.00   14.40
   1   5 -13   46.10   15.40
  -1   5  13   18.20   18.50
   1   5 -13   46.40   22.30
   1  -5  13   42.20   17.10
  -1  -5 -13    3.20   10.90
  -1  -5 -13   15.50   16.80
   1  -5  13    9.30   17.40
  -1  -5 -13    6.00   13.90
  -1   5 -13   12.40   13.60
   1   5  13   24.80   14.80
   1   5  13   13.70   14.20
  -1   5 -13   31.80   21.10
   1   5  13    5.10   16.90
   3  -5  13   28.50   21.20
  -3  -5 -13    5.60   14.00
  -3  -5 -13    7.00   11.80
  -3  -5 -13   19.00   16.80
   3  -5  13    5.40   20.70
  -3   5 -13   -2.70   14.60
   3   5  13   20.00   17.70
  -3   5 -13   17.10   19.90
   3   5  13   28.80   17.30
   3   5  13    0.80   14.30
   5  -5  13    3.60   21.10
   5  -5  13    8.20   21.00
  -5  -5 -13   13.50   14.00
   5   5  13  -11.10   15.50
  -5   5 -13    4.20   15.60
   5   5  13    0.30   16.70
  -5   5 -13    5.00   19.10
   5   5  13   -6.30   19.20
   6  -6 -13   50.39   16.70
  -6  -6  13   40.00   22.40
   6  -6 -13   36.10   24.90
  -6  -6  13   10.50   17.10
   6   6 -13   66.89   21.00
   6   6 -13  123.19   34.80
  -6   6  13   30.40   23.00
   4  -6 -13   21.80   23.30
  -4  -6  13   19.20   16.40
   4  -6 -13   10.60   14.50
   4   6 -13   58.59   18.20
   4   6 -13   40.20   28.50
  -4   6  13   -3.00   19.90
   2  -6 -13   96.49   28.60
   2  -6 -13  107.09   23.60
  -2  -6  13  107.59   26.50
   2  -6 -13   67.69   19.80
   2   6 -13  108.49   23.30
  -2   6  13   94.79   22.80
  -2   6  13   82.29   27.20
   2   6 -13   90.59   32.00
   0  -6 -13   38.40   15.30
   0  -6 -13   53.59   18.60
   0  -6 -13   19.60   21.50
   0  -6  13   42.70   21.70
   0   6  13   54.89   18.10
   0   6 -13   38.40   17.70
   0   6  13   27.10   18.60
   0   6 -13   39.80   24.20
  -2  -6 -13    3.30   18.10
   2  -6  13   91.69   25.40
  -2  -6 -13   26.10   21.70
   2  -6  13   66.49   24.30
  -2  -6 -13   12.50   14.10
  -2   6 -13   57.09   24.60
   2   6  13   29.20   22.40
   2   6  13   70.69   20.80
  -2   6 -13   89.19   26.40
   2   6  13   77.09   25.60
  -2   6 -13   51.99   20.50
 -12   0  14  157.88   38.80
  12   0 -14  220.08   35.30
  12   0 -14  195.78   34.30
 -12   0  14  285.97   71.49
  12   0 -14  203.38   35.40
  10   0 -14  151.08   25.80
  10   0 -14   90.29   21.60
 -10   0  14   60.49   26.60
  10   0 -14  122.39   23.00
 -10   0  14  147.69   50.19
  -8   0  14  133.29   42.00
   8   0 -14   96.09   19.70
   8   0 -14   93.59   18.80
   8   0 -14   97.39   17.80
  -8   0  14   42.90   24.40
   6   0 -14  589.44   70.19
   6   0 -14  619.64   72.19
  -6   0  14  509.65   75.69
   6   0 -14  727.63   72.69
  -4   0  14 1404.56  191.68
   4   0 -14 1802.32  187.28
   4   0 -14 1966.50  189.78
  -4   0  14 1635.44  188.58
   4   0 -14 1655.73  189.48
   2   0 -14   -2.10    8.00
   2   0 -14   13.60    8.70
  -2   0  14   21.10   10.70
   2   0 -14   16.10   15.00
  -2   0  14  -19.20   10.00
   0   0  14  117.09   19.20
   0   0 -14  121.19   21.70
   0   0  14  147.19   23.10
   0   0 -14   92.09   17.10
   0   0 -14  124.09   20.40
   0   0  14  116.39   22.10
   0   0 -14  108.69   19.50
  -2   0 -14    1.40    9.70
   2   0  14    1.20    8.90
  -2   0 -14    4.00    7.80
  -2   0 -14   -0.60    8.50
   2   0  14    5.00    8.70
  -4   0 -14   46.90   16.70
   4   0  14    5.80   12.90
  -4   0 -14   20.80   13.30
  -4   0 -14   38.20   12.00
   4   0  14   52.99   17.60
  -6   0 -14   66.89   18.20
   6   0  14   23.50   25.10
   6   0  14  -13.20   12.40
  -6   0 -14   19.40   12.90
   6   0  14   33.10   20.70
 -11  -1  14   20.70   19.10
 -11  -1  14   89.19   47.30
  11  -1 -14   25.20   15.00
  11  -1 -14   11.00   16.70
  11   1 -14   29.30   16.80
 -11   1  14   32.70   42.50
  11   1 -14   34.40   15.40
  11   1 -14   54.89   17.50
 -11   1  14   -3.80   19.70
  -9  -1  14   65.09   23.60
   9  -1 -14   91.49   18.90
   9  -1 -14   51.49   16.60
   9  -1 -14  109.79   20.60
  -9  -1  14  115.09   43.00
  -9   1  14   57.49   25.00
   9   1 -14   69.79   18.40
   9   1 -14   71.39   17.70
  -9   1  14   42.80   39.60
   9   1 -14   78.09   16.90
   7  -1 -14   -1.60   10.60
  -7  -1  14   31.40   28.50
   7  -1 -14   12.30   10.40
   7  -1 -14   10.80    9.80
  -7  -1  14    0.90   17.10
  -7   1  14    4.20   19.50
   7   1 -14   12.00   10.20
   7   1 -14   19.70    8.90
  -7   1  14    6.50   27.10
   7   1 -14   34.40   11.90
  -7   1  14   -7.80   13.00
   5  -1 -14  156.18   24.10
  -5  -1  14  160.38   31.00
   5  -1 -14  177.18   24.00
   5  -1 -14  152.18   24.80
   5   1 -14  165.18   24.70
  -5   1  14  124.09   30.70
  -5   1  14  139.69   21.90
  -5   1  14  279.67   47.00
   5   1 -14  141.09   20.20
   5   1 -14  122.09   23.30
   5   1 -14  206.28   35.20
  -5   1  14  129.09   27.10
  -3  -1  14  536.75   63.99
  -3  -1  14  568.04   66.69
   3  -1 -14  600.64   63.19
   3  -1 -14  541.55   61.59
  -3  -1  14  534.95   62.59
   3  -1 -14  561.94   63.79
  -3   1  14  470.95   66.09
  -3   1  14  489.05   63.29
   3   1 -14  522.05   62.89
  -3   1  14  490.95   66.89
   3   1 -14  573.84   63.59
  -1  -1  14  178.98   28.40
  -1  -1  14  162.38   28.70
   1  -1 -14  190.68   26.70
   1  -1 -14  214.08   28.50
   1  -1 -14  174.88   27.00
   1   1 -14  245.98   32.60
   1   1 -14  164.58   25.70
  -1   1  14  164.88   23.30
   1   1 -14  159.48   26.40
  -1   1  14  172.98   29.50
  -1   1  14  183.68   28.20
  -1   1  14  147.29   29.40
   1   1 -14  179.48   26.10
   1  -1  14   26.80   10.80
  -1  -1 -14   -7.20    7.50
   1  -1  14  -12.80    8.50
  -1  -1 -14   19.90    9.90
   1  -1  14  -23.40    8.80
  -1   1 -14   -0.10    5.90
   1   1  14   -3.50    8.90
  -1   1 -14   12.30    8.30
  -1   1 -14    8.70   10.40
   1   1  14    3.50    8.30
  -1   1 -14   -8.50    6.70
   1   1  14   -2.20    9.60
   1   1  14    8.80   10.80
  -1   1 -14    9.50    9.30
   3  -1  14   42.80   15.60
   3  -1  14   52.19   17.50
  -3  -1 -14   35.20   13.80
  -3  -1 -14   42.70   12.40
  -3  -1 -14   47.00   14.10
  -3   1 -14   33.40   12.40
  -3   1 -14   33.90   13.70
   3   1  14   41.80   14.70
   3   1  14   36.80   14.20
   3   1  14   41.50   14.10
  -3   1 -14   28.90   10.20
   5  -1  14   95.29   23.00
  -5  -1 -14   41.10   14.00
   5  -1  14   73.09   17.90
  -5  -1 -14   28.30   15.60
   5   1  14   62.29   21.10
  -5   1 -14   48.00   17.80
   5   1  14   69.99   19.10
  -7  -1 -14   46.50   18.80
  -7  -1 -14   35.10   14.60
   7  -1  14   45.10   23.10
   7  -1  14   22.80   18.00
  -7   1 -14   33.10   17.80
   7   1  14   28.50   19.70
   7   1  14   13.50   15.90
 -10  -2  14  108.99   49.40
 -10  -2  14   36.20   22.00
  10  -2 -14   49.90   16.80
  10  -2 -14   59.49   19.00
  10   2 -14   63.89   17.90
 -10   2  14   51.49   24.60
  10   2 -14   67.29   18.20
 -10   2  14   49.90   41.60
  -8  -2  14   39.00   19.90
  -8  -2  14   63.59   36.40
   8  -2 -14   51.49   15.30
   8  -2 -14   44.80   15.20
   8  -2 -14   28.40   12.50
   8   2 -14   57.09   14.30
  -8   2  14   46.00   19.00
   8   2 -14   46.20   14.80
  -8   2  14   40.00   34.70
  -8   2  14   59.59   26.10
   6  -2 -14   72.79   17.20
  -6  -2  14   67.29   22.40
   6  -2 -14   69.19   15.20
   6  -2 -14   72.49   16.20
  -6  -2  14  114.89   36.60
  -6   2  14   73.39   20.30
   6   2 -14   79.69   16.80
   6   2 -14   99.29   31.10
  -6   2  14   60.29   24.50
  -6   2  14   62.69   30.90
   6   2 -14   74.39   16.30
   4  -2 -14  497.35   60.09
   4  -2 -14  505.35   55.29
   4  -2 -14  487.55   56.29
  -4  -2  14  480.35   59.69
   4  -2 -14  482.55   54.69
  -4  -2  14  420.66   54.59
   4   2 -14  476.55   55.79
   4   2 -14  463.75   55.29
  -4   2  14  454.45   54.89
  -4   2  14  389.16   60.59
  -4   2  14  397.46   58.19
   2  -2 -14   10.40    9.80
  -2  -2  14   15.50   11.00
  -2  -2  14    0.70    9.70
  -2  -2  14   -3.30   14.20
   2  -2 -14   12.90    8.40
   2  -2 -14   14.20    8.80
   2   2 -14    1.30    7.80
  -2   2  14   16.70   10.50
  -2   2  14   -7.20   14.40
   2   2 -14   16.40   12.40
  -2   2  14    4.40   13.10
   2   2 -14    5.90    7.40
   2   2 -14   -2.60   15.30
   0  -2  14  312.07   38.70
   0  -2  14  336.87   40.10
   0  -2 -14  299.47   39.50
   0  -2  14  333.97   41.70
   0  -2 -14  279.27   38.30
   0   2  14  320.37   45.70
   0   2  14  268.77   44.20
   0   2  14  335.87   38.50
   0   2 -14  267.57   39.10
   0   2 -14  273.77   37.70
   0   2 -14  377.16   45.60
   0   2  14  321.07   41.00
   0   2 -14  323.07   40.10
  -2  -2 -14    0.10    8.40
  -2  -2 -14   10.90   11.00
   2  -2  14   28.80   13.90
  -2  -2 -14   19.10   11.70
   2  -2  14   22.00   14.30
  -2   2 -14   21.70   10.90
  -2   2 -14   21.30   11.30
   2   2  14    7.60   10.10
  -2   2 -14    7.80    9.20
   2   2  14   10.70   11.70
   2   2  14   13.90   12.10
  -2   2 -14   17.00   12.90
  -4  -2 -14   38.20   16.10
  -4  -2 -14   34.90   15.50
   4  -2  14   75.39   19.70
   4  -2  14   86.59   22.00
  -4  -2 -14   36.60   12.80
   4   2  14   80.89   17.90
  -4   2 -14   47.40   16.70
   4   2  14   38.80   16.60
   4   2  14   65.89   18.00
  -6  -2 -14   54.89   18.00
   6  -2  14  136.99   27.30
   6  -2  14  150.68   30.90
   6   2  14  139.69   26.70
   6   2  14   74.89   20.90
  -6   2 -14   59.99   21.40
  11  -3 -14    4.90   17.20
  11  -3 -14    0.70   13.40
  11   3 -14   13.10   15.90
  11   3 -14   33.20   16.70
  -9  -3  14  166.88   52.39
   9  -3 -14   97.19   21.50
  -9  -3  14   75.39   25.00
   9  -3 -14  104.09   21.10
   9  -3 -14   81.69   18.90
  -9   3  14   75.09   48.00
   9   3 -14   85.29   20.80
   9   3 -14   88.89   19.80
  -9   3  14   93.79   27.90
  -9   3  14   70.69   23.70
   7  -3 -14   -8.00   11.20
   7  -3 -14  -17.60   10.60
   7  -3 -14   22.20   11.50
  -7  -3  14   11.70   14.40
  -7   3  14   20.00   18.40
   7   3 -14    5.10    9.20
  -7   3  14   14.60   29.40
  -7   3  14   11.00   22.20
   7   3 -14   14.80   11.90
   5  -3 -14   58.29   15.80
  -5  -3  14   39.50   13.70
   5  -3 -14   64.49   15.40
   5  -3 -14   80.89   14.10
   5  -3 -14   41.30   16.10
  -5  -3  14   72.29   22.40
   5   3 -14   98.59   32.40
  -5   3  14   75.89   23.40
   5   3 -14   96.59   25.20
   5   3 -14   77.39   14.50
  -5   3  14   73.69   33.20
   5   3 -14   55.59   15.10
  -5   3  14   78.29   26.50
   3  -3 -14  213.48   25.40
   3  -3 -14  186.38   29.10
  -3  -3  14  191.78   29.10
  -3  -3  14  224.98   34.50
   3  -3 -14  160.18   28.50
   3  -3 -14  168.88   27.10
   3   3 -14  156.08   27.50
   3   3 -14  207.88   26.80
   3   3 -14  263.37   44.20
  -3   3  14  172.68   27.60
  -3   3  14  129.69   30.80
   3   3 -14  226.38   34.00
   1  -3 -14  179.18   30.90
  -1  -3  14  297.47   37.50
  -1  -3  14  264.47   35.70
   1  -3 -14  184.78   31.90
  -1   3  14  204.28   36.30
   1   3 -14  212.28   27.90
   1   3 -14  242.38   40.20
   1   3 -14  174.98   30.60
  -1   3  14  219.78   32.50
   1   3 -14  249.97   34.70
  -1   3  14  225.08   28.50
  -1  -3 -14    8.90   11.00
   1  -3  14   -4.90    9.90
  -1  -3 -14   12.30   12.30
   1  -3  14    9.50   12.40
   1  -3  14    1.70   12.10
  -1  -3 -14   16.70   10.70
   1   3  14   -1.10   11.20
   1   3  14    3.70   13.10
  -1   3 -14    6.80   10.30
  -1   3 -14   10.30    9.20
   1   3  14    1.30   10.00
  -1   3 -14   15.70   16.40
  -1   3 -14   17.90   12.70
   3  -3  14   22.70   16.20
  -3  -3 -14   -1.70   11.60
  -3  -3 -14   -0.30   14.30
  -3  -3 -14    0.60    9.20
   3  -3  14  -13.40    8.10
   3   3  14   -5.80   11.80
   3   3  14   28.40   14.10
  -3   3 -14    4.70   13.10
  -3   3 -14   11.60   14.00
   3   3  14    8.20   14.90
  -3   3 -14   17.50   13.00
   5  -3  14  270.77   40.40
  -5  -3 -14  132.19   27.70
   5  -3  14  205.38   34.30
   5   3  14  215.18   32.40
  -5   3 -14  108.69   29.10
   5   3  14  240.88   34.50
  10  -4 -14   -0.30   13.30
 -10  -4  14   -2.40   40.80
  10  -4 -14    1.30   15.80
 -10   4  14    4.50   43.30
  10   4 -14  -38.90   24.60
  10   4 -14    4.80   14.80
  10   4 -14   -4.10   11.40
   8  -4 -14   10.10   12.90
   8  -4 -14   30.50   15.60
  -8  -4  14   -5.40   15.50
   8   4 -14    7.10   12.50
  -8   4  14  -17.70   18.20
   8   4 -14   35.10   12.10
  -8   4  14   25.10   24.20
  -8   4  14   22.30   48.50
   8   4 -14    0.50   26.30
   6  -4 -14   16.80   13.20
  -6  -4  14   39.70   14.80
  -6  -4  14   66.59   22.70
   6  -4 -14   14.70   12.30
  -6   4  14   -2.70   18.90
   6   4 -14   49.00   26.00
   6   4 -14   26.40   13.50
   6   4 -14   38.40   11.80
   4  -4 -14  292.07   45.50
  -4  -4  14  358.66   45.40
   4  -4 -14  329.27   43.00
   4  -4 -14  347.07   44.00
  -4  -4  14  459.45   49.70
   4   4 -14  318.47   40.60
   4   4 -14  501.95   55.29
  -4   4  14  271.77   49.30
   4   4 -14  310.77   43.30
  -2  -4  14  177.28   29.80
  -2  -4  14  155.08   30.60
   2  -4 -14  140.89   24.50
   2  -4 -14  177.58   26.70
   2  -4 -14  122.39   27.40
  -2   4  14  151.68   30.80
   2   4 -14  126.39   24.40
  -2   4  14  114.89   24.70
   2   4 -14  202.48   38.80
   2   4 -14  195.68   31.80
   0  -4 -14   23.20   13.10
   0  -4  14   35.80   19.00
   0  -4 -14   16.40   14.20
   0  -4  14   14.70   11.90
   0   4  14   11.20   15.00
   0   4 -14   15.90   19.30
   0   4 -14    4.80    8.90
   0   4  14   13.30   12.40
   0   4  14   14.70   11.80
   0   4 -14   -0.40   16.60
  -2  -4 -14   51.79   16.80
  -2  -4 -14   87.09   20.40
   2  -4  14  163.48   28.40
  -2  -4 -14   49.30   19.70
   2  -4  14  109.89   27.60
  -2   4 -14   68.69   19.70
   2   4  14   71.09   20.70
   2   4  14  108.69   24.60
  -2   4 -14  109.29   30.80
   2   4  14  130.79   22.20
  -2   4 -14   67.89   21.20
   4  -4  14  145.99   29.80
  -4  -4 -14   38.60   22.30
   4  -4  14   57.59   21.30
  -4  -4 -14   82.19   19.40
  -4   4 -14   73.29   21.10
   4   4  14   91.99   22.30
  -4   4 -14   91.09   22.50
   4   4  14  118.79   24.80
   4   4  14   74.09   22.70
   7  -5 -14   -1.10   11.40
  -7  -5  14    4.20   13.80
   7  -5 -14   57.69   17.60
  -7  -5  14   15.50   21.40
   7   5 -14   48.80   31.10
   7   5 -14   28.30   15.40
  -7   5  14   23.40   22.60
   5  -5 -14   55.69   17.10
  -5  -5  14   33.30   22.30
   5  -5 -14    7.60   18.60
  -5  -5  14   50.59   19.00
   5  -5 -14   88.29   19.00
   5   5 -14   18.50   26.60
  -5   5  14   41.60   23.10
   5   5 -14   35.90   15.90
   3  -5 -14   41.00   15.30
  -3  -5  14   40.60   16.10
  -3  -5  14   21.10   19.90
   3  -5 -14   24.40   15.20
   3  -5 -14   29.80   20.40
   3   5 -14   34.10   23.60
   3   5 -14   25.10   13.60
  -3   5  14   34.70   15.00
  -3   5  14    3.60   17.80
  -1  -5  14   40.60   18.30
   1  -5 -14   32.70   20.80
   1  -5 -14   42.10   15.40
   1   5 -14   58.89   23.00
   1   5 -14   61.49   17.80
  -1   5  14   23.60   16.50
  -1   5  14   34.90   15.80
   1  -5  14   15.90   14.80
  -1  -5 -14    4.30   15.90
  -1  -5 -14   -4.70   10.10
  -1  -5 -14   25.80   16.40
   1  -5  14   19.00   18.80
  -1   5 -14   -1.50   13.30
  -1   5 -14   26.80   21.20
   1   5  14    4.90   14.10
   1   5  14   -0.50   15.90
   1   5  14  -11.20   13.10
  -3  -5 -14   -3.20   10.70
   3  -5  14    8.10   18.60
  -3  -5 -14    4.50   17.80
  -3  -5 -14  -21.20   11.70
   3  -5  14  -17.70   17.10
  -3   5 -14  -16.90   17.00
   3   5  14    6.50   17.10
   3   5  14    2.90   17.50
   3   5  14    2.20   15.60
  -3   5 -14   -1.10   15.20
   6  -6 -14   51.69   18.90
  -6  -6  14   19.80   18.40
  -6  -6  14   19.20   23.00
   6  -6 -14   17.50   23.50
   6   6 -14   31.20   30.20
   6   6 -14   23.90   17.30
  -6   6  14   39.60   21.40
  -4  -6  14   24.20   19.40
   4  -6 -14   -2.20   21.90
   4  -6 -14   63.29   18.00
   4  -6 -14   12.30   18.00
   4   6 -14   64.89   19.20
   4   6 -14   51.39   30.80
  -4   6  14   64.29   26.20
  -2  -6  14    9.30   17.40
   2  -6 -14    4.10   20.70
   2  -6 -14   20.70   13.90
  -2   6  14    6.30   15.30
   2   6 -14   65.09   30.20
   2   6 -14   22.50   15.60
  -2   6  14    3.00   14.50
   0  -6 -14   13.80   13.90
   0  -6 -14   26.50   18.60
   0  -6 -14   13.20   22.30
   0  -6  14   46.70   23.00
   0   6  14   28.10   16.40
   0   6 -14   33.20   24.70
   0   6  14   36.90   21.60
   0   6 -14   27.70   17.20
  -2   6 -14   69.69   24.10
  10   0 -15   23.30   13.50
 -10   0  15   19.60   20.40
 -10   0  15  -23.40   32.70
  10   0 -15  -14.60   11.30
  10   0 -15   36.60   14.30
  -8   0  15   18.80   20.20
   8   0 -15    9.00   11.00
  -8   0  15   20.50   30.80
   8   0 -15   22.60   10.90
   8   0 -15    0.50   10.40
  -6   0  15  120.39   34.90
   6   0 -15   70.69   15.00
   6   0 -15   51.19   14.80
   6   0 -15   59.59   13.20
  -6   0  15   25.60   20.60
  -4   0  15 1869.81  215.38
   4   0 -15 2186.58  216.48
  -4   0  15 1729.13  218.98
   4   0 -15 1962.80  213.68
   4   0 -15 1956.70  216.28
   2   0 -15 1124.59  123.59
  -2   0  15  977.60  125.29
  -2   0  15 1154.28  124.69
   2   0 -15 1126.19  123.69
   0   0 -15   91.49   18.90
   0   0 -15   70.49   14.10
   0   0  15   83.89   18.90
   0   0 -15   91.29   17.30
   0   0  15   91.29   18.60
   0   0 -15   58.19   15.60
  -2   0 -15  117.79   19.70
  -2   0 -15  105.19   21.70
  -2   0 -15  115.29   22.50
   2   0  15  150.78   25.90
   2   0  15  155.58   24.70
  -4   0 -15  350.26   53.69
  -4   0 -15  403.06   55.49
   4   0  15  498.05   57.49
  -4   0 -15  401.56   52.59
   4   0  15  583.44   58.89
   6   0  15  -29.80   12.30
   6   0  15   11.70   18.10
  -6   0 -15    9.10   13.70
  11  -1 -15   15.50   13.20
 -11  -1  15    4.40   46.00
  11  -1 -15    3.70   14.10
  11  -1 -15   12.90   14.30
 -11  -1  15   26.20   20.30
  11   1 -15    1.70   12.70
 -11   1  15   31.50   22.50
 -11   1  15   -4.10   42.80
  11   1 -15    0.20   10.40
   9  -1 -15   12.40   12.10
  -9  -1  15   48.40   39.70
  -9  -1  15  -15.80   16.50
   9  -1 -15   -2.30   13.60
   9  -1 -15    1.50   11.60
   9   1 -15   15.50   12.40
  -9   1  15   13.40   21.20
  -9   1  15   52.99   37.10
   9   1 -15    2.00   11.60
   7  -1 -15   51.99   13.50
  -7  -1  15   50.59   31.00
   7  -1 -15   14.60   11.30
   7  -1 -15   13.00   10.80
  -7  -1  15   22.20   19.40
   7   1 -15   20.20   12.40
  -7   1  15   23.00   30.40
   7   1 -15   16.50   12.00
  -7   1  15   50.89   24.00
  -5  -1  15   -7.30   22.70
   5  -1 -15    3.60    9.70
  -5  -1  15   -7.50   15.00
   5  -1 -15   -4.60    8.90
   5  -1 -15    2.20    9.30
  -5   1  15    1.60    8.00
   5   1 -15  -24.70   16.30
  -5   1  15  -16.00   11.60
   5   1 -15   -2.40    8.90
  -5   1  15  -17.90   15.50
  -5   1  15  -17.10   22.30
   5   1 -15   14.80   10.60
   3  -1 -15  228.78   30.70
  -3  -1  15  271.97   36.40
   3  -1 -15  245.18   32.40
  -3  -1  15  268.77   40.90
  -3  -1  15  259.87   32.60
   3  -1 -15  259.97   33.70
   3   1 -15  227.68   32.70
  -3   1  15  202.78   37.00
   3   1 -15  233.58   32.50
  -3   1  15  272.27   42.70
   3   1 -15  361.56   43.40
  -3   1  15  221.68   34.30
  -1  -1  15  215.58   32.90
   1  -1 -15  212.38   30.50
   1  -1 -15  262.17   33.40
  -1  -1  15  201.18   32.80
   1  -1 -15  178.98   30.00
  -1   1  15  187.38   34.50
   1   1 -15  193.68   30.70
  -1   1  15  173.58   32.10
  -1   1  15  217.78   32.40
   1   1 -15  257.07   31.10
   1   1 -15  259.57   34.40
   1   1 -15  158.98   28.80
  -1  -1 -15   -4.20    9.50
   1  -1  15   -6.30   11.40
   1  -1  15   11.20   10.10
  -1  -1 -15   -6.00    8.20
   1  -1  15    3.00    9.50
  -1  -1 -15   -1.30    7.60
   1   1  15   10.50   10.20
  -1   1 -15   -8.40    9.40
   1   1  15   -0.90    8.60
   1   1  15    4.40   12.10
  -1   1 -15  -11.80    7.20
  -1   1 -15   -0.50    7.70
  -1   1 -15    2.00    8.80
   1   1  15    5.10   11.60
  -1   1 -15    6.50    7.10
   3  -1  15   71.49   18.70
  -3  -1 -15   46.70   15.00
   3  -1  15   66.29   19.10
  -3  -1 -15   50.79   13.20
  -3  -1 -15   42.90   14.90
  -3   1 -15   46.60   17.40
  -3   1 -15   27.00   14.30
  -3   1 -15   27.90   13.10
   3   1  15   43.70   13.90
   3   1  15   40.20   16.50
   3   1  15   44.20   16.90
   5  -1  15  230.28   36.30
   5  -1  15  325.57   43.10
  -5  -1 -15  152.88   32.30
  -5  -1 -15  214.68   33.00
   5   1  15  223.68   37.70
   5   1  15  227.18   36.00
  -5   1 -15  212.48   35.20
   7  -1  15   51.89   21.90
  -7  -1 -15   57.89   18.70
   7  -1  15  114.99   29.00
  -7  -1 -15   54.19   20.30
   7   1  15   82.89   22.60
  -7   1 -15   74.29   21.70
   7   1  15   57.49   23.50
 -10  -2  15   58.89   43.10
  10  -2 -15   12.00   13.30
 -10  -2  15   13.60   20.60
  10  -2 -15   42.20   16.40
  10  -2 -15    7.60   14.80
 -10   2  15   25.60   23.80
  10   2 -15   61.49   17.30
  10   2 -15   23.00   15.50
 -10   2  15   70.49   42.40
   8  -2 -15    9.60   11.40
  -8  -2  15  -18.30   15.90
  -8  -2  15   -7.20   29.40
   8  -2 -15   -3.10   10.60
   8  -2 -15    0.70   12.20
  -8   2  15   -0.30   16.90
   8   2 -15   24.00   13.00
  -8   2  15  -33.30   26.40
   8   2 -15   21.80   12.30
  -8   2  15  -17.60   18.00
   6  -2 -15   66.69   17.10
  -6  -2  15   55.99   22.70
   6  -2 -15   52.19   15.00
   6  -2 -15   60.19   15.10
  -6   2  15   74.29   22.80
   6   2 -15   34.60   27.40
   6   2 -15   91.79   17.20
  -6   2  15   54.69   25.10
  -6   2  15   84.09   35.80
   6   2 -15   87.49   17.60
  -4  -2  15  329.97   44.50
  -4  -2  15  425.56   50.89
   4  -2 -15  390.36   46.40
   4  -2 -15  370.06   44.20
   4  -2 -15  413.56   45.10
  -4   2  15  274.17   49.80
  -4   2  15  328.87   55.79
  -4   2  15  358.66   45.10
   4   2 -15  374.56   45.60
   4   2 -15  351.46   44.70
   2  -2 -15   49.20   11.30
  -2  -2  15   54.29   14.60
   2  -2 -15   45.80   12.30
  -2  -2  15   40.60   16.80
  -2  -2  15    3.20   11.90
   2  -2 -15   45.10   13.50
   2   2 -15   12.60   10.50
  -2   2  15   32.50   13.30
   2   2 -15   34.90   15.40
  -2   2  15   28.10   20.40
   2   2 -15   40.20   20.90
   2   2 -15   32.60   10.60
  -2   2  15   33.40   16.50
   0  -2 -15  335.67   44.80
   0  -2  15  376.26   47.20
   0  -2  15  432.06   46.40
   0  -2 -15  336.67   43.40
   0   2 -15  394.76   50.19
   0   2  15  340.97   47.00
   0   2 -15  384.46   45.70
   0   2  15  333.27   50.09
   0   2  15  345.67   44.90
   0   2  15  413.36   47.10
   0   2 -15  315.77   43.90
   0   2 -15  308.57   42.90
   2  -2  15    6.70   12.40
  -2  -2 -15    2.10   11.50
   2  -2  15   13.90   13.20
  -2  -2 -15  -16.10    6.80
  -2  -2 -15   -5.00    9.80
  -2   2 -15    5.20   10.60
   2   2  15   -9.00   11.10
   2   2  15   -3.30   10.80
   2   2  15    4.00    9.30
  -2   2 -15   -2.30    9.50
  -2   2 -15    7.20    9.30
  -2   2 -15    7.90   13.10
  -4  -2 -15  135.89   27.40
  -4  -2 -15  157.98   26.80
   4  -2  15  179.38   30.90
   4  -2  15  229.48   35.40
  -4   2 -15  127.19   27.50
   4   2  15  181.88   30.20
   4   2  15  147.79   29.40
  -6  -2 -15   -0.90   10.70
   6  -2  15   10.30   17.70
   6  -2  15    9.90   19.10
   6   2  15   31.60   18.70
  -6   2 -15    7.40   14.60
   6   2  15   20.40   16.80
   9  -3 -15   11.50   12.50
   9  -3 -15   22.10   14.20
   9  -3 -15   12.50   15.30
  -9  -3  15    5.90   17.30
  -9  -3  15   54.39   42.70
  -9   3  15    9.60   20.40
  -9   3  15  -15.90   38.70
  -9   3  15   26.50   24.30
   9   3 -15   34.60   13.90
   9   3 -15   33.20   15.40
   7  -3 -15   72.69   18.50
   7  -3 -15   96.99   19.90
  -7  -3  15   68.19   24.20
   7  -3 -15   85.09   17.50
   7   3 -15   75.69   18.50
  -7   3  15   71.79   30.90
   7   3 -15   78.99   17.80
  -7   3  15   84.79   39.40
  -7   3  15   43.40   22.30
  -5  -3  15   10.30   11.40
   5  -3 -15    8.60    9.80
  -5  -3  15   16.70   18.40
   5  -3 -15    1.30    9.90
   5  -3 -15   13.30   11.30
  -5   3  15    6.50   20.50
   5   3 -15    3.80   20.10
   5   3 -15    5.00    8.90
   5   3 -15   -7.90   22.80
  -5   3  15   18.80   17.90
   5   3 -15   16.70   11.50
   3  -3 -15   92.79   16.20
   3  -3 -15   77.79   16.60
  -3  -3  15  102.89   20.10
   3  -3 -15   74.99   17.70
  -3  -3  15   83.59   23.30
  -3   3  15   75.49   17.50
   3   3 -15   72.29   14.80
  -3   3  15   35.00   19.90
   3   3 -15  105.59   30.70
  -3   3  15  131.89   31.90
   3   3 -15   72.69   17.30
   3   3 -15   92.49   25.10
  -1  -3  15   13.10   15.90
  -1  -3  15   28.60   15.50
   1  -3 -15   32.90   13.00
   1   3 -15   48.40   20.20
   1   3 -15   21.60   11.50
  -1   3  15   62.09   22.40
  -1   3  15   24.90   13.50
   1   3 -15   30.60   10.10
   1   3 -15   16.60   14.70
  -1   3  15   14.60   15.80
   1  -3  15   10.30   13.10
  -1  -3 -15   22.60   12.40
   1  -3  15   19.70   14.70
   1  -3  15   12.70   12.50
  -1  -3 -15   12.60   10.40
  -1   3 -15   26.30   11.90
  -1   3 -15   25.40   11.30
   1   3  15   27.30   14.50
   1   3  15   40.40   17.50
  -1   3 -15    8.50   16.00
  -1   3 -15   20.70   13.20
   1   3  15   22.50   12.60
  -3  -3 -15  -10.50    8.10
  -3  -3 -15  -12.10   11.60
   3  -3  15   15.30   15.50
   3  -3  15   -1.40   16.70
   3   3  15   -5.00   13.40
   3   3  15   -5.40   12.10
   3   3  15   18.50   15.20
  -3   3 -15   14.10   13.50
  -3   3 -15   18.80   13.50
  -3   3 -15    9.30   25.30
   5  -3  15   25.90   18.50
   5  -3  15   23.50   22.60
  -5  -3 -15   18.00   13.30
   5   3  15  -10.40   14.90
  -5   3 -15   14.30   15.20
   5   3  15   22.60   15.90
  -8  -4  15   24.70   21.30
   8  -4 -15    6.30   14.00
   8  -4 -15    4.40   14.80
   8   4 -15    3.00   13.30
   8   4 -15    3.40   11.30
  -8   4  15  -23.80   19.10
  -8   4  15    0.70   19.30
   8   4 -15  -12.20   25.20
  -6  -4  15  118.59   26.90
  -6  -4  15  159.08   34.30
   6  -4 -15  181.38   28.70
   6  -4 -15  174.08   28.30
   6   4 -15  189.08   27.00
  -6   4  15  165.08   35.10
  -6   4  15  140.79   39.80
   6   4 -15  153.98   27.90
   6   4 -15  275.87   42.80
   4  -4 -15  271.17   34.60
  -4  -4  15  277.17   43.60
  -4  -4  15  231.48   37.20
   4  -4 -15  181.98   34.60
   4   4 -15  278.07   37.90
   4   4 -15  358.76   47.50
  -4   4  15  205.38   41.50
  -2  -4  15   55.39   17.60
  -2  -4  15   65.59   22.80
   2  -4 -15   60.79   16.70
   2  -4 -15   58.29   15.40
   2   4 -15   42.30   15.10
   2   4 -15   74.49   22.40
  -2   4  15   24.00   14.10
  -2   4  15   66.89   21.80
   0  -4 -15    3.50   11.80
   0  -4  15   -7.00   17.50
   0   4 -15    4.40   11.30
   0   4  15    3.90   10.60
   0   4  15   22.30   13.00
   0   4 -15   -4.70   13.80
   0   4  15   14.80   16.60
  -2  -4 -15   49.40   16.00
  -2  -4 -15   43.00   17.90
   2  -4  15  103.39   23.40
   2  -4  15  126.79   29.10
   2   4  15   89.99   21.90
   2   4  15  113.19   25.90
  -2   4 -15   62.79   19.60
  -2   4 -15   70.49   20.40
   2   4  15   30.30   17.70
   4  -4  15  338.57   45.60
  -4  -4 -15  153.58   31.00
   4  -4  15  196.08   36.10
  -4   4 -15  177.78   34.00
   4   4  15  261.97   37.70
   4   4  15  195.88   35.00
   4   4  15  174.08   34.30
  -4   4 -15  193.68   34.00
   7  -5 -15   70.09   35.70
  -7  -5  15   89.09   24.80
   7  -5 -15   86.89   21.70
  -7  -5  15   98.39   29.70
   7  -5 -15  142.29   25.30
   7   5 -15  133.39   38.20
   7   5 -15  111.59   22.80
  -7   5  15  113.79   32.00
   5  -5 -15   16.30   14.00
  -5  -5  15   26.50   21.40
   5  -5 -15   15.80   21.60
  -5  -5  15   25.40   15.50
   5  -5 -15   18.90   14.80
   5   5 -15   41.00   30.00
  -5   5  15   24.10   21.80
   5   5 -15   31.50   15.90
  -3  -5  15   99.99   24.20
   3  -5 -15   32.80   15.90
  -3  -5  15   39.70   21.80
   3  -5 -15   61.19   17.90
   3  -5 -15   59.89   24.10
  -3   5  15   68.99   25.80
   3   5 -15   53.29   17.70
   3   5 -15   75.09   27.80
   1  -5 -15   91.19   22.00
   1  -5 -15   50.89   24.60
  -1  -5  15   96.99   24.80
   1   5 -15   70.79   19.60
  -1   5  15   58.89   19.70
   1   5 -15   45.60   24.70
  -1   5  15   72.39   24.00
   1  -5  15   30.70   20.20
  -1  -5 -15    3.90   13.50
  -1  -5 -15   12.00   11.90
   1   5  15   11.90   16.70
  -1   5 -15   13.30   21.60
   1   5  15    1.20   14.40
  -1   5 -15   -3.60   13.30
   1   5  15  -34.30   14.10
   3  -5  15  -17.70   17.80
   3  -5  15  -25.40   18.20
  -3  -5 -15   -4.60   11.80
  -3  -5 -15  -15.70   13.10
   3   5  15  -21.60   16.40
   3   5  15   -0.30   15.70
   3   5  15   13.40   18.00
  -3   5 -15   -0.60   18.90
  -3   5 -15   21.00   17.60
  -4  -6  15   27.40   18.40
   4  -6 -15   32.10   21.60
   4  -6 -15   22.50   23.70
   4  -6 -15    7.50   14.40
   4   6 -15   20.30   30.40
  -4   6  15   34.20   23.50
   4   6 -15   50.09   18.80
  -2  -6  15   70.89   24.70
   2  -6 -15    6.60   21.40
   2  -6 -15    7.70   16.70
  -2   6  15    6.30   20.50
  -2   6  15   -3.20   14.10
   2   6 -15   44.80   29.10
   2   6 -15   16.60   15.40
   0   6 -15   32.20   18.70
   0   6 -15   41.00   26.10
   0   6  15   46.70   23.60
 -10   0  16    9.10   18.90
  10   0 -16    8.40   12.70
  10   0 -16    5.40   12.60
 -10   0  16  -18.50   33.10
  10   0 -16    2.50   12.30
   8   0 -16    3.50   11.50
  -8   0  16   12.80   21.50
   8   0 -16    7.70   11.50
  -8   0  16   -5.50   30.50
   8   0 -16    6.40   11.60
  -6   0  16  105.99   38.90
   6   0 -16   68.69   17.10
  -6   0  16   64.09   24.50
   6   0 -16   73.79   14.90
   6   0 -16   68.69   16.80
  -4   0  16   68.49   15.40
   4   0 -16   42.70   13.50
   4   0 -16   25.30   12.60
   4   0 -16   32.00   19.20
   4   0 -16   45.30   13.10
  -4   0  16   51.39   21.00
   2   0 -16  306.07   39.50
  -2   0  16  219.78   38.30
   2   0 -16  236.68   36.00
   2   0 -16  351.56   42.40
  -2   0  16  294.87   43.10
   0   0  16  190.98   32.30
   0   0 -16  217.08   29.10
   0   0  16  207.28   34.10
   0   0 -16  172.48   30.90
   0   0 -16  275.87   33.40
   0   0 -16  208.88   31.80
   2   0  16  120.29   23.40
   2   0  16  111.89   24.90
  -2   0 -16   76.49   18.60
  -2   0 -16   81.49   16.80
  -2   0 -16   97.69   20.20
   4   0  16  485.65   51.59
  -4   0 -16  316.37   48.80
  -4   0 -16  291.37   43.80
   4   0  16  447.66   50.69
  -4   0 -16  309.57   48.20
   6   0  16   70.49   22.40
   6   0  16   52.99   24.50
  -6   0 -16   69.99   20.30
  11  -1 -16   -0.70   13.40
  11  -1 -16   46.70   17.40
  11  -1 -16   26.30   16.80
 -11  -1  16   45.80   46.70
 -11  -1  16   41.10   24.60
  11   1 -16   24.70   15.80
  11   1 -16   28.70   16.70
 -11   1  16   37.60   44.40
 -11   1  16   -2.20   21.90
  -9  -1  16   73.29   26.00
   9  -1 -16   69.39   17.90
   9  -1 -16   67.29   18.10
   9  -1 -16   73.69   17.90
  -9  -1  16   76.59   40.70
  -9   1  16   39.70   25.40
   9   1 -16   57.89   17.70
  -9   1  16   85.19   43.40
   9   1 -16   80.19   19.40
   7  -1 -16   -2.80   10.20
   7  -1 -16   -2.10   10.80
  -7  -1  16  -20.70   17.80
   7  -1 -16    1.90   10.40
  -7  -1  16   15.20   28.50
   7   1 -16    2.50   10.50
  -7   1  16    2.50   21.00
   7   1 -16   23.50   12.30
  -7   1  16   16.50   30.10
   5  -1 -16  161.98   27.60
   5  -1 -16  180.28   27.20
  -5  -1  16  174.88   34.90
   5  -1 -16  182.98   25.40
   5   1 -16  265.97   41.30
  -5   1  16  126.59   24.60
  -5   1  16  148.49   35.10
  -5   1  16  121.29   29.60
   5   1 -16  193.28   28.90
   5   1 -16  145.69   26.40
  -5   1  16  298.47   49.40
  -3  -1  16   50.29   16.10
   3  -1 -16   60.09   11.90
  -3  -1  16   82.39   23.40
  -3  -1  16   40.70   13.40
   3  -1 -16   81.49   15.00
   3  -1 -16   52.19   15.00
   3   1 -16   55.09   14.20
  -3   1  16   17.70   18.30
  -3   1  16   45.30   14.50
   3   1 -16   45.20   21.90
   3   1 -16   37.50   12.70
  -3   1  16    6.50   14.70
  -1  -1  16   93.99   22.60
   1  -1 -16   87.29   18.40
   1  -1 -16  104.89   18.90
  -1  -1  16   72.39   20.20
   1  -1 -16   99.19   21.30
   1   1 -16  100.09   19.20
   1   1 -16   98.49   18.30
  -1   1  16   92.09   22.50
  -1   1  16   82.69   19.80
   1   1 -16   95.29   22.40
  -1   1  16   61.59   18.30
   1   1 -16   97.89   18.90
  -1  -1 -16   -3.00    9.40
  -1  -1 -16    8.80    8.90
  -1  -1 -16    8.90    9.90
   1  -1  16    2.10   12.80
  -1   1 -16   13.80    8.30
  -1   1 -16    1.30    9.00
  -1   1 -16    2.30    9.70
   1   1  16    7.00   12.50
   1   1  16   29.20   11.50
  -1   1 -16   22.50    9.80
  -1   1 -16   10.30   16.80
   3  -1  16   54.29   18.20
   3  -1  16   41.00   17.40
  -3  -1 -16   12.90    9.90
  -3  -1 -16   21.90   13.00
  -3  -1 -16   17.80   13.20
   3   1  16   34.30   13.40
   3   1  16   44.70   16.70
  -3   1 -16   11.70   11.90
  -3   1 -16   15.60   13.50
   3   1  16    4.80   13.10
   5  -1  16  100.79   25.60
   5  -1  16   49.80   21.20
  -5  -1 -16   79.09   20.20
  -5  -1 -16   70.79   18.60
   5   1  16   68.39   20.50
   5   1  16   88.39   23.30
  -5   1 -16   69.19   20.40
  10  -2 -16  129.59   24.40
 -10  -2  16   34.30   24.50
  10  -2 -16   64.79   20.90
  10  -2 -16   93.49   21.80
 -10  -2  16  237.48   61.59
 -10   2  16  203.18   60.99
  10   2 -16  125.09   24.20
  10   2 -16  120.79   24.30
 -10   2  16   93.59   33.80
   8  -2 -16   76.09   17.70
  -8  -2  16   26.70   22.30
  -8  -2  16  102.19   42.70
   8  -2 -16   47.30   15.80
   8  -2 -16   76.09   18.20
   8   2 -16   48.50   16.80
  -8   2  16   58.89   38.60
   8   2 -16   47.00   15.60
  -8   2  16   55.89   28.20
  -8   2  16   53.99   21.70
   6  -2 -16   34.40   14.80
   6  -2 -16   45.70   13.90
   6  -2 -16   41.40   12.90
  -6  -2  16   42.40   21.30
  -6   2  16   10.00   18.40
   6   2 -16   33.00   13.40
   6   2 -16   31.20   12.70
  -6   2  16   33.90   31.50
  -6   2  16   27.50   24.10
   4  -2 -16  101.99   18.00
  -4  -2  16  127.39   27.20
   4  -2 -16  123.99   21.10
  -4  -2  16   82.79   17.70
   4  -2 -16  108.49   18.20
   4   2 -16   76.89   18.10
   4   2 -16  149.69   27.30
  -4   2  16   74.39   27.40
   4   2 -16   80.89   28.50
  -4   2  16   68.09   18.50
   4   2 -16   81.19   17.20
  -4   2  16   86.29   22.40
  -2  -2  16   23.40   14.20
  -2  -2  16   71.19   20.30
  -2  -2  16   85.39   17.90
   2  -2 -16   58.69   15.60
   2  -2 -16   66.99   15.00
  -2   2  16   40.90   15.00
   2   2 -16   59.69   23.50
   2   2 -16   62.59   15.30
   2   2 -16   49.40   13.50
  -2   2  16    9.80   17.50
   2   2 -16   84.69   18.90
  -2   2  16   55.89   17.80
   0  -2  16    1.10   12.90
   0  -2 -16    2.20    9.40
   0  -2 -16   17.90   11.90
   0  -2  16   35.60   15.10
   0   2  16    3.90   12.40
   0   2 -16    6.80    9.60
   0   2  16    6.30   14.10
   0   2 -16   14.60   11.20
   0   2  16   13.70   11.00
   0   2 -16   18.40   11.50
   0   2 -16   15.00   14.90
  -2  -2 -16   15.50   10.10
  -2  -2 -16    4.40   11.30
  -2  -2 -16    9.00   12.30
   2  -2  16   12.60   14.90
  -2   2 -16  -14.30    9.90
   2   2  16   21.50   15.50
   2   2  16    4.20   13.50
  -2   2 -16    7.10    9.50
  -2   2 -16    7.50    9.70
   2   2  16   20.70   12.30
   4  -2  16  182.38   30.60
  -4  -2 -16  136.89   24.80
  -4  -2 -16  144.69   27.90
   4  -2  16  168.38   31.80
   4   2  16  130.59   27.50
   4   2  16  145.79   28.20
  -4   2 -16  161.18   29.00
   4   2  16  108.99   25.80
   9  -3 -16  -12.10   11.80
  -9  -3  16   13.10   19.30
   9  -3 -16   25.10   15.00
   9  -3 -16   17.40   13.70
  -9  -3  16   -3.00   36.50
  -9   3  16  -13.90   18.30
   9   3 -16   17.90   12.30
  -9   3  16  -26.70   39.50
   9   3 -16    1.80   13.80
  -9   3  16   32.70   26.80
   7  -3 -16   12.60   12.20
   7  -3 -16   22.90   13.50
  -7  -3  16   23.40   20.10
   7  -3 -16    3.90   12.90
  -7   3  16    1.60   23.60
  -7   3  16   36.00   21.00
   7   3 -16   29.40   23.50
   7   3 -16    9.90   13.60
   7   3 -16   35.40   14.00
  -5  -3  16  225.78   38.00
   5  -3 -16  193.28   29.60
   5  -3 -16  227.78   28.90
   5  -3 -16  189.48   31.30
  -5  -3  16  158.98   27.90
   5   3 -16  174.48   27.90
  -5   3  16  167.58   40.90
   5   3 -16  159.68   28.50
  -5   3  16  135.59   35.10
   5   3 -16  278.87   40.10
  -3  -3  16   56.09   22.30
   3  -3 -16   44.40   13.60
   3  -3 -16   30.20   14.50
  -3  -3  16   54.89   16.60
   3   3 -16   37.50   26.40
  -3   3  16   24.80   16.10
   3   3 -16   54.09   21.20
  -3   3  16   48.40   25.20
  -3   3  16   47.90   16.20
   3   3 -16   27.40   13.40
   3   3 -16   37.70   11.60
  -1  -3  16    5.10   13.80
   1  -3 -16    5.00   11.40
  -1  -3  16    5.80   13.20
  -1  -3  16   -7.40   14.50
   1   3 -16   12.20   16.40
   1   3 -16   11.20   10.80
   1   3 -16   11.40    9.50
   1   3 -16    4.60   13.80
  -1   3  16   -0.50   11.10
  -1   3  16   14.30   18.10
  -1   3  16   19.40   17.40
   1  -3  16  -14.30   12.10
  -1  -3 -16   -6.60    9.10
  -1  -3 -16    3.10   11.80
   1   3  16  -16.50   13.40
  -1   3 -16    5.20   16.80
  -1   3 -16   11.20    8.90
   1   3  16    7.70   12.90
  -1   3 -16   14.20   12.30
  -1   3 -16   25.00   15.20
  -3  -3 -16   38.20   16.40
   3  -3  16  104.59   24.90
   3  -3  16   80.99   21.70
  -3  -3 -16   18.40   12.70
   3   3  16   51.09   18.10
  -3   3 -16   46.40   16.40
   3   3  16   41.50   17.80
  -3   3 -16   35.10   17.30
   3   3  16   48.90   18.00
  -5  -3 -16   22.60   14.30
   5  -3  16   22.80   20.20
   5  -3  16   35.60   24.40
   5   3  16   13.00   19.60
  -5   3 -16    7.40   14.90
   5   3  16   32.70   17.70
   8  -4 -16   48.70   17.70
   8  -4 -16   52.79   18.70
  -8  -4  16   42.70   23.80
  -8   4  16   32.10   24.10
  -8   4  16   28.00   28.60
   8   4 -16   43.00   29.10
   8   4 -16   53.79   18.50
   6  -4 -16  117.99   23.20
  -6  -4  16   82.19   27.90
   6  -4 -16   62.99   19.10
  -6  -4  16   78.19   24.00
   6   4 -16  114.39   21.70
  -6   4  16   69.59   28.40
   6   4 -16  128.99   33.40
  -6   4  16  101.89   34.40
  -4  -4  16  257.27   44.00
   4  -4 -16  263.77   36.20
  -4  -4  16  224.78   36.30
   4  -4 -16  206.38   35.20
   4   4 -16  318.57   45.90
   4   4 -16  260.87   37.60
  -4   4  16  204.98   40.50
   2  -4 -16   50.29   16.80
  -2  -4  16   49.20   18.00
  -2  -4  16   56.09   23.40
   2   4 -16   59.19   17.20
  -2   4  16   53.49   19.60
   2   4 -16   67.29   22.70
  -2   4  16   40.70   16.10
   0  -4 -16    7.80   11.20
   0  -4  16  -13.80   17.10
   0  -4 -16   13.20   13.30
   0   4  16   -4.30   15.70
   0   4 -16    6.30   11.90
   0   4  16   16.00   14.20
   0   4 -16   35.80   18.30
   2  -4  16   51.39   24.20
  -2  -4 -16   41.40   16.90
  -2  -4 -16   26.40   14.00
   2   4  16   46.30   24.80
  -2   4 -16   40.00   16.30
  -2   4 -16   63.79   21.10
   2   4  16   33.00   16.60
   2   4  16   22.50   18.60
   4  -4  16  122.89   31.20
  -4   4 -16   66.49   21.40
   4   4  16   67.69   24.50
   7  -5 -16   42.10   18.90
   7   5 -16   74.29   20.40
   5  -5 -16   76.59   19.40
   5  -5 -16   41.00   16.90
  -5  -5  16   65.09   20.00
  -5  -5  16   75.59   27.50
   5   5 -16   67.19   19.80
  -5   5  16   69.19   27.20
   5   5 -16   11.00   33.20
   3  -5 -16   -9.40   12.20
  -3  -5  16    0.10   13.90
  -3  -5  16    3.80   19.70
   3  -5 -16   -6.40   12.40
   3   5 -16   28.00   26.80
  -3   5  16   -8.80   17.60
   3   5 -16   11.30   13.80
   1  -5 -16   50.89   18.30
  -1  -5  16   66.99   23.50
  -1   5  16   32.90   16.50
  -1   5  16   40.60   22.30
   1   5 -16   39.80   17.30
   1   5 -16   58.29   24.90
  -1  -5 -16   39.00   18.40
  -1  -5 -16   21.20   14.10
   1  -5  16   43.80   22.90
   1   5  16   61.49   19.50
  -1   5 -16   68.09   23.70
  -1   5 -16   35.40   18.10
   1   5  16    6.90   18.30
 -10   0  17   59.59   30.40
  10   0 -17   95.29   22.30
  10   0 -17  106.49   23.00
 -10   0  17  184.18   57.09
  -8   0  17   11.40   35.60
   8   0 -17   42.40   15.40
   8   0 -17   53.29   16.00
  -8   0  17    0.20   20.40
  -6   0  17   22.70   21.80
  -6   0  17   -5.80   25.10
   6   0 -17    8.70   11.50
   6   0 -17   11.40   11.70
   4   0 -17   73.99   24.70
  -4   0  17   68.49   17.20
   4   0 -17   78.09   17.10
  -4   0  17   63.99   22.80
   4   0 -17   49.80   15.50
   2   0 -17    6.90   10.30
   2   0 -17   -8.60   15.20
  -2   0  17    3.60   11.50
  -2   0  17   -4.80   12.70
   2   0 -17   28.00   12.00
   0   0  17   16.50   14.60
   0   0  17    3.50   13.90
   0   0 -17   10.20   10.40
   0   0 -17   -7.60    8.70
   2   0  17   57.19   20.30
  -2   0 -17   77.49   19.30
  -2   0 -17   89.69   16.30
  -2   0 -17   92.39   19.70
  -4   0 -17   85.79   21.80
   4   0  17  161.88   35.20
   4   0  17  144.19   27.80
  -4   0 -17   87.79   23.00
   9  -1 -17  106.29   21.80
   9  -1 -17   92.79   21.50
  -9  -1  17  180.28   51.29
   9  -1 -17   97.29   20.90
  -9  -1  17   37.90   27.00
   9   1 -17   75.69   20.30
   9   1 -17  114.69   22.70
  -9   1  17   66.69   30.70
  -9   1  17  141.49   49.20
   7  -1 -17  161.98   26.70
  -7  -1  17  222.38   53.69
  -7  -1  17  112.59   33.80
   7  -1 -17  121.89   26.10
   7  -1 -17  163.08   25.70
  -7   1  17  254.07   53.39
  -7   1  17  171.68   39.40
   7   1 -17  126.59   26.30
   7   1 -17  169.48   27.50
   5  -1 -17   70.29   15.60
   5  -1 -17   75.99   18.40
  -5  -1  17   95.29   27.80
   5  -1 -17   90.79   19.20
   5   1 -17   79.69   18.10
   5   1 -17   85.09   28.90
  -5   1  17   69.79   23.00
   5   1 -17   84.59   18.60
[truncated: 23,330 more chars]
