# Supplementary material for: A Highly Electrostrictive Salt Cocrystal and the Piezoelectric Nanogenerator Application of Its 3D-Printed Polymer Composite
Source: ACS Appl Mater Interfaces. 2024 May 10;16(20):26406–16. doi: 10.1021/acsami.4c03349 (PMC11129113; doi:10.1021/acsami.4c03349)
Supplement: Supplementary file 3 — am4c03349_si_003.cif [file am4c03349_si_003.cif]

 
data_1_298K
 
_audit_creation_method            'SHELXL-2014/7'
_shelx_SHELXL_version_number      '2014/7'
_chemical_name_systematic         ?
_chemical_name_common             ?
_chemical_melting_point           ?
_chemical_formula_moiety          ?
_chemical_formula_sum
 'C18 H27 F6 N2 P' 
_chemical_formula_weight          416.38

loop_
 _atom_type_symbol
 _atom_type_description
 _atom_type_scat_dispersion_real
 _atom_type_scat_dispersion_imag
 _atom_type_scat_source
 'C'  'C'   0.0033   0.0016
 'International Tables Vol C Tables 4.2.6.8 and 6.1.1.4'
 'H'  'H'   0.0000   0.0000
 'International Tables Vol C Tables 4.2.6.8 and 6.1.1.4'
 'F'  'F'   0.0171   0.0103
 'International Tables Vol C Tables 4.2.6.8 and 6.1.1.4'
 'N'  'N'   0.0061   0.0033
 'International Tables Vol C Tables 4.2.6.8 and 6.1.1.4'
 'P'  'P'   0.1023   0.0942
 'International Tables Vol C Tables 4.2.6.8 and 6.1.1.4'
 
_space_group_crystal_system       monoclinic
_space_group_IT_number            5
_space_group_name_H-M_alt         'C 2'
_space_group_name_Hall            'C 2y'
 
_shelx_space_group_comment
;
The symmetry employed for this shelxl refinement is uniquely defined
by the following loop, which should always be used as a source of
symmetry information in preference to the above space-group names.
They are only intended as comments.
;
 
loop_
 _space_group_symop_operation_xyz
 'x, y, z'
 '-x, y, -z'
 'x+1/2, y+1/2, z'
 '-x+1/2, y+1/2, -z'
 
_cell_length_a                    10.131(2)
_cell_length_b                    6.573(2)
_cell_length_c                    16.490(3)
_cell_angle_alpha                 90
_cell_angle_beta                  103.48(3)
_cell_angle_gamma                 90
_cell_volume                      1067.9(5)
_cell_formula_units_Z             2
_cell_measurement_temperature     298(2)
_cell_measurement_reflns_used     1892
_cell_measurement_theta_min       2.540
_cell_measurement_theta_max       25.024
 
_exptl_crystal_description        plate
_exptl_crystal_colour             white
_exptl_crystal_density_meas       ?
_exptl_crystal_density_method     ?
_exptl_crystal_density_diffrn     1.295          
_exptl_crystal_F_000              436
_exptl_transmission_factor_min    0.980
_exptl_transmission_factor_max    0.987
_exptl_crystal_size_max           0.3
_exptl_crystal_size_mid           0.09
_exptl_crystal_size_min           0.07
_exptl_absorpt_coefficient_mu     0.184
_shelx_estimated_absorpt_T_min    ?
_shelx_estimated_absorpt_T_max    ?
_exptl_absorpt_correction_type    'multi-scan'
_exptl_absorpt_correction_T_min   ?
_exptl_absorpt_correction_T_max   ?
_exptl_absorpt_process_details    'SADABS'
_exptl_absorpt_special_details    ?
_diffrn_ambient_temperature       298(2)
_diffrn_radiation_wavelength      0.71073
_diffrn_radiation_type            MoK\a
_diffrn_source                    ?
_diffrn_measurement_device_type   'Bruker APEX-II CCD'
_diffrn_measurement_method        '\f and \w scans'
_diffrn_detector_area_resol_mean  ?
_diffrn_reflns_number             10905
_diffrn_reflns_av_unetI/netI      0.0892
_diffrn_reflns_av_R_equivalents   0.0963
_diffrn_reflns_limit_h_min        -12
_diffrn_reflns_limit_h_max        12
_diffrn_reflns_limit_k_min        -7
_diffrn_reflns_limit_k_max        7
_diffrn_reflns_limit_l_min        -19
_diffrn_reflns_limit_l_max        19
_diffrn_reflns_theta_min          2.540
_diffrn_reflns_theta_max          25.024
_diffrn_reflns_theta_full         25.024
_diffrn_measured_fraction_theta_max   0.999
_diffrn_measured_fraction_theta_full  0.999
_diffrn_reflns_Laue_measured_fraction_max    0.999
_diffrn_reflns_Laue_measured_fraction_full   0.999
_diffrn_reflns_point_group_measured_fraction_max   0.999
_diffrn_reflns_point_group_measured_fraction_full  0.999
_reflns_number_total              1893
_reflns_number_gt                 1123
_reflns_threshold_expression      'I > 2\s(I)'
_reflns_Friedel_coverage          0.827
_reflns_Friedel_fraction_max      1.000
_reflns_Friedel_fraction_full     1.000
 
_reflns_special_details
;
 Reflections were merged by SHELXL according to the crystal
 class for the calculation of statistics and refinement.
 
 _reflns_Friedel_fraction is defined as the number of unique
 Friedel pairs measured divided by the number that would be
 possible theoretically, ignoring centric projections and
 systematic absences.
;
 
_computing_data_collection        ?
_computing_cell_refinement        ?
_computing_data_reduction         ?
_computing_structure_solution     ?
_computing_structure_refinement 'SHELXL-2014/7 (Sheldrick, 2014)'
_computing_molecular_graphics     ?
_computing_publication_material   ?
_refine_special_details
;
 Refined as a 2-component inversion twin.
;
_refine_ls_structure_factor_coef  Fsqd
_refine_ls_matrix_type            full
_refine_ls_weighting_scheme       calc
_refine_ls_weighting_details
'w=1/[\s^2^(Fo^2^)+(0.0338P)^2^+0.4557P] where P=(Fo^2^+2Fc^2^)/3'
_atom_sites_solution_primary      ?
_atom_sites_solution_secondary    ?
_atom_sites_solution_hydrogens    geom
_refine_ls_hydrogen_treatment     constr
_refine_ls_extinction_method      none
_refine_ls_extinction_coef        .
_refine_ls_abs_structure_details
;
 Refined as an inversion twin.
;
_refine_ls_abs_structure_Flack    0.2(3)
_chemical_absolute_configuration  'S'
_refine_ls_number_reflns          1893
_refine_ls_number_parameters      145
_refine_ls_number_restraints      1
_refine_ls_R_factor_all           0.1090
_refine_ls_R_factor_gt            0.0492
_refine_ls_wR_factor_ref          0.1223
_refine_ls_wR_factor_gt           0.1009
_refine_ls_goodness_of_fit_ref    1.022
_refine_ls_restrained_S_all       1.022
_refine_ls_shift/su_max           0.000
_refine_ls_shift/su_mean          0.000
 
loop_
 _atom_site_label
 _atom_site_type_symbol
 _atom_site_fract_x
 _atom_site_fract_y
 _atom_site_fract_z
 _atom_site_U_iso_or_equiv
 _atom_site_adp_type
 _atom_site_occupancy
 _atom_site_site_symmetry_order  
 _atom_site_calc_flag
 _atom_site_refinement_flags_posn
 _atom_site_refinement_flags_adp
 _atom_site_refinement_flags_occupancy
 _atom_site_disorder_assembly
 _atom_site_disorder_group
P1 P 0.5000 0.3945(5) 0.5000 0.0465(6) Uani 1 2 d S T P . .
F1 F 0.4012(2) 0.3929(7) 0.40275(16) 0.0651(9) Uani 1 1 d . . . . .
F2 F 0.538(2) 0.6394(10) 0.501(2) 0.086(8) Uani 0.5 1 d . . P A -1
F3 F 0.4607(16) 0.1528(11) 0.500(2) 0.096(7) Uani 0.5 1 d . . P A -1
F4 F 0.3712(15) 0.454(2) 0.5435(10) 0.080(5) Uani 0.5 1 d . . P A -1
F5 F 0.6323(16) 0.3381(17) 0.4620(9) 0.061(4) Uani 0.5 1 d . . P A -1
N1 N 0.1270(3) 0.4005(11) 0.4026(2) 0.0560(11) Uani 1 1 d . . . . .
H1A H 0.2130 0.4032 0.3986 0.084 Uiso 1 1 calc R U . . .
H1B H 0.1166 0.3041 0.4385 0.084 Uiso 0.75 1 calc R U P . .
H1C H 0.1049 0.5207 0.4205 0.084 Uiso 0.75 1 calc R U P . .
C1 C -0.1101(5) 0.3777(15) 0.3249(4) 0.085(2) Uani 1 1 d . . . . .
H1E H -0.1272 0.2879 0.3672 0.127 Uiso 1 1 calc R U . . .
H1F H -0.1691 0.3432 0.2722 0.127 Uiso 1 1 calc R U . . .
H1G H -0.1269 0.5155 0.3389 0.127 Uiso 1 1 calc R U . . .
C2 C 0.0370(5) 0.3562(10) 0.3191(4) 0.0602(19) Uani 1 1 d . . . . .
H2 H 0.0514 0.2137 0.3060 0.072 Uiso 1 1 calc R U . . .
C3 C 0.0745(6) 0.4840(9) 0.2530(4) 0.0502(16) Uani 1 1 d . . . . .
C4 C 0.1548(7) 0.4098(16) 0.2030(4) 0.0826(19) Uani 1 1 d . . . . .
H4 H 0.1873 0.2772 0.2108 0.099 Uiso 1 1 calc R U . . .
C5 C 0.1878(8) 0.5269(15) 0.1419(5) 0.100(3) Uani 1 1 d . . . . .
H5 H 0.2415 0.4706 0.1090 0.119 Uiso 1 1 calc R U . . .
C6 C 0.1449(8) 0.7230(14) 0.1276(4) 0.080(2) Uani 1 1 d . . . . .
C7 C 0.0639(7) 0.7972(10) 0.1778(4) 0.071(2) Uani 1 1 d . . . . .
H7 H 0.0313 0.9297 0.1696 0.085 Uiso 1 1 calc R U . . .
C8 C 0.0307(6) 0.6830(10) 0.2387(4) 0.0615(18) Uani 1 1 d . . . . .
H8 H -0.0229 0.7399 0.2715 0.074 Uiso 1 1 calc R U . . .
C9 C 0.1851(8) 0.8517(18) 0.0622(4) 0.126(4) Uani 1 1 d . . . . .
H9A H 0.2014 0.7660 0.0184 0.189 Uiso 1 1 calc R U . . .
H9B H 0.2663 0.9257 0.0868 0.189 Uiso 1 1 calc R U . . .
H9C H 0.1134 0.9457 0.0397 0.189 Uiso 1 1 calc R U . . .
 
loop_
 _atom_site_aniso_label
 _atom_site_aniso_U_11
 _atom_site_aniso_U_22
 _atom_site_aniso_U_33
 _atom_site_aniso_U_23
 _atom_site_aniso_U_13
 _atom_site_aniso_U_12
P1 0.0328(9) 0.0406(11) 0.0658(14) 0.000 0.0107(9) 0.000
F1 0.0487(16) 0.090(2) 0.0518(18) -0.006(3) 0.0017(15) -0.003(3)
F2 0.15(3) 0.037(4) 0.061(5) 0.007(9) 0.02(2) -0.031(7)
F3 0.13(2) 0.041(4) 0.102(6) 0.007(10) 0.00(2) -0.040(7)
F4 0.025(6) 0.117(10) 0.101(9) -0.043(11) 0.019(5) 0.005(9)
F5 0.040(7) 0.090(9) 0.054(7) -0.002(7) 0.017(5) 0.013(7)
N1 0.0355(19) 0.083(3) 0.047(3) 0.005(4) 0.003(2) -0.007(4)
C1 0.047(3) 0.109(6) 0.086(4) 0.035(5) -0.008(3) -0.033(5)
C2 0.055(3) 0.058(5) 0.061(4) 0.000(3) 0.000(3) -0.005(3)
C3 0.045(3) 0.060(4) 0.043(4) -0.003(3) 0.004(3) -0.002(3)
C4 0.096(5) 0.083(5) 0.072(5) -0.008(6) 0.025(4) 0.026(6)
C5 0.111(7) 0.135(8) 0.064(6) -0.005(6) 0.042(5) 0.016(6)
C6 0.074(5) 0.117(8) 0.046(5) 0.012(4) 0.007(4) -0.012(5)
C7 0.059(4) 0.074(5) 0.079(6) 0.010(4) 0.013(4) -0.006(3)
C8 0.058(4) 0.066(4) 0.066(5) 0.000(4) 0.024(4) 0.001(3)
C9 0.115(6) 0.198(13) 0.068(5) 0.051(7) 0.029(5) -0.019(7)
 
_geom_special_details
;
 All esds (except the esd in the dihedral angle between two l.s. planes)
 are estimated using the full covariance matrix.  The cell esds are taken
 into account individually in the estimation of esds in distances, angles
 and torsion angles; correlations between esds in cell parameters are only
 used when they are defined by crystal symmetry.  An approximate (isotropic)
 treatment of cell esds is used for estimating esds involving l.s. planes.
;
 
loop_
 _geom_bond_atom_site_label_1
 _geom_bond_atom_site_label_2
 _geom_bond_distance
 _geom_bond_site_symmetry_2
 _geom_bond_publ_flag
P1 F3 1.638(9) . ?
P1 F5 1.649(15) . ?
P1 F2 1.655(9) . ?
P1 F4 1.676(15) . ?
P1 F1 1.681(3) . ?
P1 F1 1.681(3) 2_656 ?
N1 C2 1.492(7) . ?
N1 H1A 0.8900 . ?
N1 H1B 0.8900 . ?
N1 H1C 0.8900 . ?
C1 C2 1.522(8) . ?
C1 H1E 0.9600 . ?
C1 H1F 0.9600 . ?
C1 H1G 0.9600 . ?
C2 C3 1.494(8) . ?
C2 H2 0.9800 . ?
C3 C4 1.375(7) . ?
C3 C8 1.384(8) . ?
C4 C5 1.370(10) . ?
C4 H4 0.9300 . ?
C5 C6 1.363(10) . ?
C5 H5 0.9300 . ?
C6 C7 1.383(9) . ?
C6 C9 1.499(10) . ?
C7 C8 1.357(8) . ?
C7 H7 0.9300 . ?
C8 H8 0.9300 . ?
C9 H9A 0.9600 . ?
C9 H9B 0.9600 . ?
C9 H9C 0.9600 . ?
 
loop_
 _geom_angle_atom_site_label_1
 _geom_angle_atom_site_label_2
 _geom_angle_atom_site_label_3
 _geom_angle
 _geom_angle_site_symmetry_1
 _geom_angle_site_symmetry_3
 _geom_angle_publ_flag
F3 P1 F5 89.9(8) . . ?
F3 P1 F2 179.3(17) . . ?
F5 P1 F2 90.8(10) . . ?
F3 P1 F4 90.9(10) . . ?
F5 P1 F4 177.0(10) . . ?
F2 P1 F4 88.4(9) . . ?
F3 P1 F1 84.3(12) . . ?
F5 P1 F1 89.5(5) . . ?
F2 P1 F1 95.9(13) . . ?
F4 P1 F1 93.4(6) . . ?
F3 P1 F1 95.0(11) . 2_656 ?
F5 P1 F1 90.3(5) . 2_656 ?
F2 P1 F1 84.8(13) . 2_656 ?
F4 P1 F1 86.7(6) . 2_656 ?
F1 P1 F1 179.3(4) . 2_656 ?
C2 N1 H1A 109.5 . . ?
C2 N1 H1B 109.5 . . ?
H1A N1 H1B 109.5 . . ?
C2 N1 H1C 109.5 . . ?
H1A N1 H1C 109.5 . . ?
H1B N1 H1C 109.5 . . ?
C2 C1 H1E 109.5 . . ?
C2 C1 H1F 109.5 . . ?
H1E C1 H1F 109.5 . . ?
C2 C1 H1G 109.5 . . ?
H1E C1 H1G 109.5 . . ?
H1F C1 H1G 109.5 . . ?
N1 C2 C3 111.1(5) . . ?
N1 C2 C1 108.7(5) . . ?
C3 C2 C1 114.4(5) . . ?
N1 C2 H2 107.5 . . ?
C3 C2 H2 107.5 . . ?
C1 C2 H2 107.5 . . ?
C4 C3 C8 116.4(7) . . ?
C4 C3 C2 121.6(6) . . ?
C8 C3 C2 122.0(6) . . ?
C5 C4 C3 121.4(8) . . ?
C5 C4 H4 119.3 . . ?
C3 C4 H4 119.3 . . ?
C6 C5 C4 122.4(8) . . ?
C6 C5 H5 118.8 . . ?
C4 C5 H5 118.8 . . ?
C5 C6 C7 116.1(7) . . ?
C5 C6 C9 121.9(9) . . ?
C7 C6 C9 122.0(9) . . ?
C8 C7 C6 122.1(7) . . ?
C8 C7 H7 118.9 . . ?
C6 C7 H7 118.9 . . ?
C7 C8 C3 121.6(6) . . ?
C7 C8 H8 119.2 . . ?
C3 C8 H8 119.2 . . ?
C6 C9 H9A 109.5 . . ?
C6 C9 H9B 109.5 . . ?
H9A C9 H9B 109.5 . . ?
C6 C9 H9C 109.5 . . ?
H9A C9 H9C 109.5 . . ?
H9B C9 H9C 109.5 . . ?
 
loop_
 _geom_torsion_atom_site_label_1
 _geom_torsion_atom_site_label_2
 _geom_torsion_atom_site_label_3
 _geom_torsion_atom_site_label_4
 _geom_torsion
 _geom_torsion_site_symmetry_1
 _geom_torsion_site_symmetry_2
 _geom_torsion_site_symmetry_3
 _geom_torsion_site_symmetry_4
 _geom_torsion_publ_flag
N1 C2 C3 C4 98.3(7) . . . . ?
C1 C2 C3 C4 -138.2(6) . . . . ?
N1 C2 C3 C8 -81.7(6) . . . . ?
C1 C2 C3 C8 41.8(8) . . . . ?
C8 C3 C4 C5 -0.6(10) . . . . ?
C2 C3 C4 C5 179.4(6) . . . . ?
C3 C4 C5 C6 0.7(12) . . . . ?
C4 C5 C6 C7 -0.8(12) . . . . ?
C4 C5 C6 C9 178.2(7) . . . . ?
C5 C6 C7 C8 1.0(10) . . . . ?
C9 C6 C7 C8 -178.0(7) . . . . ?
C6 C7 C8 C3 -1.0(10) . . . . ?
C4 C3 C8 C7 0.8(9) . . . . ?
C2 C3 C8 C7 -179.2(5) . . . . ?
 
_refine_diff_density_max    0.169
_refine_diff_density_min   -0.262
_refine_diff_density_rms    0.038

# start Validation Reply Form
_vrf_PLAT340_1_298K
;
PROBLEM: Low Bond Precision on  C-C Bonds ...............    0.01022 Ang.  
RESPONSE: This is likely related to the presence of methyl groups.
;
# end Validation Reply Form
_shelx_res_file
;

    TRi_b.res created by SHELXL-2014/7


TITL TR_a.res in C2
CELL 0.71073 10.1308 6.5733 16.4904 90 103.4821 90
ZERR 2 0.002 0.002 0.003 0 0.03 0
LATT -7
SYMM -X,+Y,-Z
SFAC C H F N P
UNIT 36 54 12 4 2
omit 0 0 1
L.S. 10
PLAN 5
TEMP 25
CONF
LIST 4
MORE -1
BOND $H
fmap 2
TWIN
acta
SHEL 0.84 99
WGHT    0.033800    0.455700
BASF   0.21717
FVAR       0.60694
P1    5    0.500000    0.394454    0.500000    10.50000    0.03277    0.04060 =
         0.06584    0.00000    0.01069    0.00000
F1    3    0.401222    0.392880    0.402750    11.00000    0.04872    0.08990 =
         0.05180   -0.00614    0.00175   -0.00276
PART -1
F2    3    0.538340    0.639370    0.501108    10.50000    0.15441    0.03670 =
         0.06114    0.00666    0.01587   -0.03143
F3    3    0.460687    0.152761    0.499637    10.50000    0.13157    0.04093 =
         0.10206    0.00651   -0.00227   -0.04047
F4    3    0.371158    0.453962    0.543496    10.50000    0.02497    0.11703 =
         0.10110   -0.04252    0.01891    0.00489
F5    3    0.632287    0.338069    0.461956    10.50000    0.04013    0.09010 =
         0.05421   -0.00247    0.01659    0.01258

PART 0
N1    4    0.126959    0.400533    0.402608    11.00000    0.03552    0.08276 =
         0.04652    0.00541    0.00329   -0.00741
AFIX 137
H1A   2    0.213040    0.403158    0.398593    11.00000   -1.50000
H1B   2    0.116555    0.304141    0.438506    10.75000   -1.50000
H1C   2    0.104938    0.520726    0.420534    10.75000   -1.50000
AFIX   0
C1    1   -0.110103    0.377690    0.324876    11.00000    0.04708    0.10908 =
         0.08580    0.03548   -0.00821   -0.03294
AFIX 137
H1E   2   -0.127167    0.287878    0.367192    11.00000   -1.50000
H1F   2   -0.169073    0.343197    0.272170    11.00000   -1.50000
H1G   2   -0.126866    0.515530    0.338902    11.00000   -1.50000
AFIX   0
C2    1    0.037015    0.356232    0.319111    11.00000    0.05533    0.05765 =
         0.06099   -0.00038    0.00027   -0.00532
AFIX  13
H2    2    0.051364    0.213699    0.305993    11.00000   -1.20000
AFIX   0
C3    1    0.074527    0.484015    0.252969    11.00000    0.04521    0.05955 =
         0.04292   -0.00282    0.00416   -0.00205
C4    1    0.154772    0.409763    0.202958    11.00000    0.09562    0.08297 =
         0.07167   -0.00834    0.02456    0.02569
AFIX  43
H4    2    0.187286    0.277174    0.210767    11.00000   -1.20000
AFIX   0
C5    1    0.187822    0.526928    0.141898    11.00000    0.11080    0.13473 =
         0.06377   -0.00519    0.04180    0.01598
AFIX  43
H5    2    0.241534    0.470620    0.109006    11.00000   -1.20000
AFIX   0
C6    1    0.144899    0.723012    0.127560    11.00000    0.07429    0.11675 =
         0.04587    0.01219    0.00735   -0.01231
C7    1    0.063940    0.797229    0.177797    11.00000    0.05900    0.07362 =
         0.07926    0.00962    0.01269   -0.00643
AFIX  43
H7    2    0.031254    0.929665    0.169600    11.00000   -1.20000
AFIX   0
C8    1    0.030672    0.683050    0.238650    11.00000    0.05781    0.06591 =
         0.06572    0.00039    0.02449    0.00107
AFIX  43
H8    2   -0.022879    0.739895    0.271522    11.00000   -1.20000
AFIX   0
C9    1    0.185118    0.851654    0.062248    11.00000    0.11486    0.19768 =
         0.06821    0.05080    0.02887   -0.01886
AFIX 137
H9A   2    0.201386    0.766035    0.018428    11.00000   -1.50000
H9B   2    0.266310    0.925673    0.086752    11.00000   -1.50000
H9C   2    0.113422    0.945666    0.039725    11.00000   -1.50000
AFIX   0
HKLF 4

REM  TR_a.res in C2
REM R1 =  0.0492 for    1123 Fo > 4sig(Fo)  and  0.1090 for all    1893 data
REM    145 parameters refined using      1 restraints

END

WGHT      0.0343      0.4393

REM Highest difference peak  0.169,  deepest hole -0.262,  1-sigma level  0.038
Q1    1   0.4999  0.4004  0.4118  11.00000  0.05    0.17
Q2    1   0.1051  0.2089  0.2310  11.00000  0.05    0.16
Q3    1   0.3811  0.5040  0.4252  11.00000  0.05    0.16
Q4    1   0.3637  0.4916  0.3408  11.00000  0.05    0.15
Q5    1   0.3770  0.3720  0.3503  11.00000  0.05    0.14
;
_shelx_res_checksum   50990

_shelx_hkl_file
;
  -2   0   0 2458.85  295.47
  -2   0   0 2535.25  295.47
  -2   0   0 2535.65  295.37
  -2   0   0 2500.05  295.27
   2   0   0 2394.06  295.37
   2   0   0 2476.15  295.37
   2   0   0 2627.14  295.37
   2   0   0 2519.15  295.47
   2   0   0 2460.85  295.37
   2   0   0 2467.95  295.27
  -2   0   0 2566.84  295.37
   4   0   0 1021.80  122.39
   4   0   0 1044.20  122.19
   4   0   0 1092.19  122.09
   4   0   0 1007.10  122.19
   4   0   0 1055.69  122.19
   4   0   0 1003.30  121.99
  -4   0   0 1002.20  122.09
  -4   0   0 1027.60  122.59
  -4   0   0 1048.50  122.09
  -4   0   0 1029.60  122.29
  -4   0   0 1020.60  122.49
  -6   0   0   19.10    9.10
  -6   0   0   38.50    8.00
   6   0   0   19.90    9.10
   6   0   0   31.40    5.40
   6   0   0   28.60    6.70
   6   0   0   38.30    5.30
   8   0   0  136.59   22.00
   8   0   0  157.28   20.00
  -8   0   0  164.58   21.40
  -8   0   0  162.18   23.70
   8   0   0  148.69   18.80
 -10   0   0    8.80   12.10
  10   0   0   27.40    9.60
  10   0   0   33.80   14.10
  10   0   0   22.60   16.00
 -10   0   0   61.69   16.60
  12   0   0   -3.50   23.20
  12   0   0  -22.00   17.70
 -12   0   0    1.50   14.30
 -12   0   0    0.70   20.70
  12   0   0   -2.80   10.80
  -1  -1   0 1048.70  122.49
   1  -1   0  872.51  122.49
   1  -1   0 1114.39  122.39
  -1  -1   0  941.01  122.39
   1  -1   0 1116.19  122.49
   1  -1   0 1037.50  122.49
  -1  -1   0 1121.49  123.09
   1  -1   0 1097.49  122.49
   1  -1   0  985.50  122.39
  -1  -1   0 1031.40  122.59
  -1  -1   0 1054.79  122.49
   1   1   0 1082.89  122.99
  -1   1   0 1032.90  122.49
   1   1   0  976.20  122.39
  -1   1   0 1002.10  122.59
   1   1   0 1079.89  122.59
  -1   1   0 1100.49  122.49
   1   1   0 1032.80  122.49
   1   1   0  957.90  122.49
  -1   1   0 1093.99  122.49
  -1   1   0 1004.50  122.49
  -3  -1   0  196.48   25.00
  -3  -1   0  205.28   22.80
  -3  -1   0  168.58   23.30
   3  -1   0  181.38   22.90
   3  -1   0  182.28   22.90
  -3  -1   0  176.78   22.70
   3  -1   0  191.08   22.80
  -3  -1   0  179.08   23.00
   3  -1   0  173.88   22.70
   3  -1   0  182.48   22.90
   3  -1   0  224.28   22.90
  -3  -1   0  179.78   22.60
   3  -1   0  196.38   23.00
  -3   1   0  192.98   23.40
  -3   1   0  202.98   23.30
   3   1   0  174.98   22.90
   3   1   0  187.58   22.70
   3   1   0  196.98   22.90
   3   1   0  199.28   23.80
   3   1   0  187.68   22.90
  -3   1   0  194.38   22.90
  -3   1   0  200.48   22.90
   5  -1   0   21.10    6.40
   5  -1   0    6.80    3.10
  -5  -1   0   11.90    6.00
   5  -1   0   13.20    5.00
  -5  -1   0   25.00    8.60
  -5  -1   0   19.20    4.30
  -5  -1   0   12.50    3.00
   5   1   0   21.30    7.80
   5   1   0   16.20    2.90
   5   1   0   11.90    2.90
  -5   1   0   17.40    5.10
  -5   1   0   18.30    7.00
   5   1   0   15.00    5.20
   5   1   0   19.70    2.70
  -5   1   0   14.80    6.20
   7  -1   0   41.90    6.60
   7  -1   0   43.80   11.20
  -7  -1   0   43.30   11.80
   7  -1   0   57.09    7.60
   7  -1   0   48.20   10.20
  -7  -1   0   44.90    8.50
  -7   1   0   74.59   11.50
   7   1   0   48.20    6.00
   7   1   0   51.29    6.50
  -7   1   0   25.20   11.30
  -7   1   0   42.60    8.60
   7   1   0   46.30    8.60
   7   1   0   44.60   12.20
   7   1   0   30.00    6.60
   9  -1   0   54.89   14.30
  -9  -1   0   48.10   16.60
  -9  -1   0   44.80   10.90
   9  -1   0   35.90    8.80
   9  -1   0   48.10   14.40
   9  -1   0   35.50    6.90
   9   1   0   47.90   14.50
   9   1   0   51.79   11.20
  -9   1   0   63.89   17.20
  -9   1   0   53.59   13.70
   9   1   0   44.50    6.90
  -9   1   0   34.50   10.20
 -11  -1   0   -8.90   16.40
  11  -1   0   55.29   16.70
  11  -1   0   23.80    9.80
  11  -1   0   38.70   17.10
 -11   1   0   23.00   15.30
  11   1   0   16.50   11.90
  11   1   0   30.40   18.80
 -11   1   0  -25.70   16.30
 -13  -1   0  -11.20   20.00
 -13   1   0    2.20   20.00
   0  -2   0 4441.06  503.25
   0  -2   0 4272.77  503.25
   0  -2   0 4210.08  503.35
   0  -2   0 4205.38  504.45
   0  -2   0 4188.88  503.35
   0   2   0 4598.54  503.25
   0   2   0 4126.59  503.35
   0   2   0 4116.79  504.35
   0   2   0 4034.40  503.05
   0   2   0 4392.86  503.55
   0   2   0 4360.76  503.35
  -2  -2   0  119.69   14.40
  -2  -2   0  106.49   14.20
   2  -2   0  108.19   14.00
   2  -2   0  114.59   14.40
   2  -2   0  114.29   14.30
   2  -2   0  123.09   14.60
   2  -2   0  118.19   14.10
  -2  -2   0  121.89   14.90
  -2  -2   0  136.29   16.70
   2   2   0  119.99   15.50
  -2   2   0  116.69   14.80
   2   2   0  112.99   14.40
   2   2   0  111.89   14.50
   2   2   0  116.79   14.60
  -2   2   0  114.39   14.50
   2   2   0  124.99   14.60
   2   2   0  124.69   14.30
  -2   2   0  118.29   14.30
  -2   2   0  124.99   14.80
   4  -2   0  663.23   77.59
  -4  -2   0  581.84   80.99
  -4  -2   0  598.24   78.29
  -4  -2   0  636.74   77.89
   4  -2   0  638.14   78.09
   4  -2   0  689.83   77.99
   4   2   0  629.94   77.79
   4   2   0  658.33   78.19
  -4   2   0  666.83   78.29
   4   2   0  777.52   80.09
   4   2   0  617.34   77.99
  -4   2   0  623.14   77.89
  -4   2   0  686.83   78.49
  -4   2   0  692.73   78.09
   6  -2   0  -10.80    5.10
   6  -2   0   -3.00    6.20
  -6  -2   0    3.50    3.90
   6  -2   0    2.90    2.70
  -6  -2   0    1.90    5.90
  -6  -2   0   -2.40   10.00
  -6   2   0   -7.30    7.10
   6   2   0   -0.50    9.70
  -6   2   0    4.20    8.50
   6   2   0    2.60    3.30
  -6   2   0    1.20    9.00
   6   2   0   10.90    6.40
  -6   2   0    3.50    6.40
   6   2   0    1.60    1.40
   8  -2   0  161.88   22.10
   8  -2   0  142.69   18.70
  -8  -2   0  147.49   25.00
   8  -2   0  174.68   21.20
  -8  -2   0  155.48   19.60
   8   2   0  189.78   23.70
  -8   2   0  117.69   20.70
   8   2   0  147.89   21.10
   8   2   0  140.99   18.70
  -8   2   0  104.99   23.00
  -8   2   0  162.78   23.00
  10  -2   0   50.59    8.40
  10  -2   0   10.70   12.70
  10  -2   0   61.99   14.80
 -10  -2   0   30.60   18.30
  10   2   0   21.40   17.10
 -10   2   0   27.10   12.20
  10   2   0   13.00   10.80
 -10   2   0   -0.30   15.00
 -10   2   0   29.20   16.60
  12  -2   0   24.70   20.50
  12  -2   0  -38.70   16.10
 -12  -2   0   30.90   21.30
 -12   2   0    8.20   17.90
 -12   2   0    7.70   21.00
  12   2   0   50.99   27.70
  12   2   0   -0.70   14.20
  -1  -3   0   11.90    2.40
  -1  -3   0   14.90    5.40
   1  -3   0   20.30    3.00
   1  -3   0    9.60    4.70
  -1  -3   0   16.20   10.10
  -1  -3   0   11.60    2.80
   1  -3   0   14.80    2.60
  -1  -3   0   10.60    3.10
   1  -3   0    8.50   10.00
   1   3   0   19.30    3.00
   1   3   0   21.30    4.80
  -1   3   0   11.90    4.10
   1   3   0   21.50    3.90
   1   3   0   17.80    3.50
  -1   3   0   11.20    2.60
  -1   3   0   10.50    4.80
  -1   3   0   14.70    3.30
   1   3   0   29.20    4.70
   3  -3   0  108.19   13.90
  -3  -3   0  120.59   20.70
  -3  -3   0   86.79   15.60
   3  -3   0  104.99   15.20
  -3  -3   0   99.49   13.80
   3  -3   0  105.09   13.40
   3  -3   0  120.19   14.10
  -3  -3   0  101.99   13.30
   3  -3   0  100.39   13.30
  -3   3   0  159.88   16.50
   3   3   0  140.89   15.40
  -3   3   0  164.48   16.20
   3   3   0  103.49   14.80
   3   3   0  126.29   14.90
  -3   3   0  121.89   15.40
   3   3   0  118.99   13.70
   5  -3   0   41.50    8.30
  -5  -3   0   35.90   17.30
   5  -3   0   36.40    9.40
  -5  -3   0   34.60   11.30
   5  -3   0   45.90    6.40
  -5  -3   0   46.40    7.90
   5   3   0   43.30   10.80
   5   3   0   45.90    7.60
  -5   3   0   36.40   10.80
  -5   3   0   27.70    8.50
   5   3   0   39.40    9.50
  -5   3   0   38.50   11.20
  -5   3   0   50.99   10.70
   7  -3   0   17.90    3.90
  -7  -3   0   17.90   13.60
  -7  -3   0   21.10    4.70
   7  -3   0   -2.30    6.00
  -7  -3   0    7.00    7.60
   7  -3   0   11.60   10.70
   7  -3   0    7.50    8.00
  -7  -3   0   42.70   20.80
   7   3   0   34.30   12.80
   7   3   0   13.70    5.70
  -7   3   0   11.90    9.60
  -7   3   0    8.50    8.70
   7   3   0   16.60    9.10
  -7   3   0   12.30   12.30
  -7   3   0   15.50   11.40
   9  -3   0   32.80   12.00
   9  -3   0   34.20   11.20
   9  -3   0   40.60    7.90
   9  -3   0   46.90   15.20
  -9  -3   0   12.10   16.50
  -9   3   0   41.20   13.90
   9   3   0   27.60   14.60
  -9   3   0   41.60   16.10
   9   3   0   27.40    7.40
  -9   3   0   42.70   14.50
   9   3   0   19.80   12.70
  11  -3   0   21.50   16.90
  11  -3   0   18.90   15.30
  11  -3   0   37.40   20.90
 -11  -3   0   17.30   20.70
 -11   3   0   -3.30   17.00
 -11   3   0   17.80   19.90
  11   3   0   24.50   14.50
 -11   3   0   22.10   14.50
  11   3   0   27.50   17.30
   0  -4   0  829.82   99.99
   0  -4   0  815.32   96.69
   0  -4   0  837.52   96.19
   0  -4   0  804.92   97.09
   0   4   0  809.92   96.89
   0   4   0  790.62   96.59
   0   4   0  803.02   97.29
  -2  -4   0  277.47   33.90
   2  -4   0  278.57   41.60
   2  -4   0  276.67   35.10
  -2  -4   0  274.47   34.00
  -2  -4   0  235.08   35.50
   2  -4   0  296.07   34.30
  -2  -4   0  289.87   38.70
   2   4   0  299.87   34.50
  -2   4   0  287.67   35.40
   2   4   0  263.17   34.90
   2   4   0  301.27   35.50
  -2   4   0  263.27   34.90
   2   4   0  321.07   34.50
  -2   4   0  300.57   35.40
  -4  -4   0   15.70    3.70
  -4  -4   0   13.90    2.40
  -4  -4   0    4.60    4.30
   4  -4   0   24.80   16.90
  -4  -4   0  -13.50   13.60
   4  -4   0   18.80    7.60
   4  -4   0    7.20    2.10
   4  -4   0   11.70    4.60
  -4  -4   0   11.40    9.20
   4   4   0    5.80    7.30
  -4   4   0    4.40    9.00
   4   4   0   13.30    6.70
   4   4   0   13.30    8.40
  -4   4   0   10.30    6.90
   4   4   0   10.90    3.30
  -4   4   0   19.80    9.90
   6  -4   0   47.20   12.40
  -6  -4   0   29.10   22.80
   6  -4   0   48.50    7.10
   6  -4   0   43.80    9.20
  -6  -4   0   35.10   14.20
  -6  -4   0   46.90    8.90
  -6   4   0   32.10   12.60
  -6   4   0   33.40   10.50
   6   4   0   60.99   13.70
   6   4   0   47.70    9.50
   6   4   0   24.00   10.80
  -6   4   0   26.50   13.50
   8  -4   0   86.59   14.60
  -8  -4   0   52.09   20.70
   8  -4   0   77.59   17.50
  -8  -4   0   85.29   27.50
   8  -4   0   80.99   12.90
  -8   4   0   56.09   14.70
  -8   4   0   55.29   15.80
  -8   4   0   54.79   16.50
   8   4   0   86.79   18.60
   8   4   0   79.29   12.70
   8   4   0   46.50   14.30
  10  -4   0   15.20   13.30
 -10  -4   0   17.80   18.10
  10  -4   0   33.60   17.80
 -10   4   0    4.30   14.50
  10   4   0   20.10   18.60
 -10   4   0   15.60   18.20
  10   4   0   10.40   14.70
 -10   4   0   28.90   17.30
   1  -5   0   89.79   22.40
  -1  -5   0   67.49   13.80
   1  -5   0   71.89    9.90
  -1  -5   0   83.99   23.20
   1  -5   0   55.89   13.00
  -1  -5   0   64.99    8.30
   1   5   0   77.79   11.90
  -1   5   0   41.60   12.50
  -1   5   0   65.29   12.30
   1   5   0   56.89   13.50
   1   5   0   72.49    9.00
   1   5   0   70.39   11.50
  -1   5   0   47.70   10.10
  -1   5   0   75.39   11.40
   3  -5   0   58.39    9.60
  -3  -5   0   68.29    8.40
  -3  -5   0   66.29   21.30
   3  -5   0   53.59   22.30
  -3  -5   0   57.19   14.30
   3  -5   0   57.69   13.50
   3   5   0   71.59   11.10
   3   5   0   73.59   12.70
  -3   5   0   77.59   13.10
  -3   5   0   53.49   12.90
   3   5   0   50.89   12.40
   3   5   0   60.39   10.10
  -3   5   0   54.79   13.20
  -5  -5   0   44.30   13.60
   5  -5   0    8.60   11.00
  -5  -5   0  -17.90   20.00
  -5  -5   0   18.80   14.60
   5  -5   0   18.30    6.60
  -5  -5   0   17.70    4.80
   5  -5   0   37.50   22.90
   5   5   0   10.20    8.40
  -5   5   0    7.60   10.30
   5   5   0    5.70    9.90
  -5   5   0   12.90   13.20
   5   5   0   21.70   12.10
   5   5   0   10.60    4.50
  -5   5   0   24.80   12.80
   7  -5   0  -27.60   13.80
  -7  -5   0    0.70   26.50
   7  -5   0   -2.60    8.00
   7  -5   0   18.70   24.30
  -7   5   0   10.30   13.00
   7   5   0   -4.90   18.30
  -7   5   0  -16.50   12.40
   7   5   0   13.70    9.20
   7   5   0    9.60   12.40
  -7   5   0    4.60   11.40
   9  -5   0  -17.50   19.30
  -9  -5   0   26.50   18.80
   9  -5   0   19.80   30.50
   9  -5   0   15.70   11.20
   9   5   0   11.40   14.60
   9   5   0   20.80   19.60
  -9   5   0  -26.20   15.90
   9   5   0   18.80   10.60
  -9   5   0    7.20   14.90
  -9   5   0  -11.20   12.90
   0  -6   0   24.00    6.10
   0  -6   0   23.70   23.80
   0  -6   0   37.20   13.40
   0   6   0    9.50   10.70
   0   6   0   23.60    8.50
   2  -6   0    4.00    5.00
   2  -6   0  -10.80   11.80
  -2  -6   0  -16.80   13.10
   2  -6   0    5.30   21.80
  -2  -6   0    8.40   23.10
  -2   6   0   18.80   10.80
  -2   6   0   -2.40    9.30
   2   6   0   10.40   10.80
   2   6   0    2.90    8.10
   2   6   0   -0.30    9.30
  -2   6   0   -3.50   10.70
   4  -6   0   13.00    5.60
  -4  -6   0   11.80   14.40
  -4  -6   0  -20.10   22.70
   4  -6   0   17.30   13.40
   4  -6   0    1.80   23.60
  -4   6   0   18.70   13.60
   4   6   0   10.70    9.20
  -4   6   0   -7.50   12.30
   4   6   0   -2.00   10.30
  -4   6   0   -1.30   10.70
   4   6   0    4.90    6.60
   4   6   0   -3.50   11.70
  -6  -6   0   -2.20   25.70
   6  -6   0   12.00   26.00
   6  -6   0   17.50   15.40
  -6  -6   0   15.20   17.30
   6  -6   0   20.20    8.00
  -6   6   0   30.60   15.60
  -6   6   0   23.30   15.70
   6   6   0    2.00   15.10
   6   6   0   19.60   12.20
   6   6   0   14.50   12.10
  -6   6   0   27.40   12.90
   8  -6   0    2.00    9.50
   8  -6   0   62.19   34.30
   8  -6   0   41.70   19.10
   8   6   0   16.50   13.70
   8   6   0   17.90   12.10
  -8   6   0    9.90   17.90
  -8   6   0   18.60   14.70
  -8   6   0   28.30   16.30
   8   6   0   33.90   20.00
  -1  -7   0   -2.50   16.50
   1  -7   0    6.70   25.30
  -1  -7   0    3.40   24.90
   1  -7   0    7.70    5.60
   1  -7   0   -6.70   15.90
  -1   7   0    1.20   12.50
  -1   7   0    7.00    8.40
  -1   7   0    6.10   14.70
   1   7   0    8.00    9.80
   1   7   0    1.50   11.50
   3  -7   0   23.20    6.70
  -3  -7   0   39.50   28.50
   3  -7   0   42.00   28.40
   3  -7   0   19.40   18.60
  -3  -7   0    5.10   17.30
   3   7   0    2.70   11.50
  -3   7   0    3.50   14.40
  -3   7   0   23.30   13.80
   3   7   0   16.10   10.20
  -5  -7   0  -11.00   18.60
   5  -7   0   11.20   17.00
   5  -7   0   47.40   29.50
  -5  -7   0  -27.60   25.50
  -5   7   0   14.10   16.20
  -5   7   0    8.00   13.70
   5   7   0    2.50   14.10
  -5   7   0  -14.00   13.40
   7  -7   0    4.50   18.80
   7  -7   0   10.00   30.30
  -7  -7   0    6.80   22.60
  -7   7   0   28.20   19.10
   7   7   0   -5.20   14.30
   7   7   0   28.20   15.50
  -7   7   0   16.10   15.60
  -7   7   0    9.50   16.10
   0  -8   0   39.50   34.50
   0  -8   0   31.20   21.20
   0   8   0    2.00   15.20
   0   8   0    0.00   11.10
   0   8   0   30.80   15.30
  -2  -8   0   17.20   33.40
   2  -8   0   11.40   30.80
  -2  -8   0   51.19   22.50
   2  -8   0   30.00   20.90
  -2   8   0   17.90   14.40
   2   8   0    4.60   12.40
  -2   8   0   28.40   17.50
   2   8   0   18.90   12.90
   4  -8   0    4.80   20.50
   4  -8   0   21.30   34.00
  -4  -8   0  -29.60   21.70
  -4  -8   0   14.90   33.00
  -4   8   0    3.00   17.60
  -4   8   0   14.90   15.30
   4   8   0    1.90   13.80
  12   0  -1    2.00   17.70
  12   0  -1    5.40   17.20
 -12   0   1  -25.40   17.10
  12   0  -1   20.30   12.20
 -12   0   1   14.40   18.60
  10   0  -1   26.90   10.70
  10   0  -1   43.90   17.00
  10   0  -1   30.60    6.20
 -10   0   1   32.20   15.50
 -10   0   1   24.60   12.00
   8   0  -1   71.29   10.90
   8   0  -1   87.79   12.80
   8   0  -1   90.09   15.90
  -8   0   1   57.49   15.10
  -8   0   1   86.69   13.80
   6   0  -1  145.79   18.20
  -6   0   1  148.09   20.00
   6   0  -1  137.59   17.70
  -6   0   1  146.29   19.90
   6   0  -1  171.18   20.20
  -6   0   1  131.29   18.70
   4   0  -1  275.67   34.10
   4   0  -1  289.47   34.10
   4   0  -1  295.17   34.00
  -4   0   1  279.57   34.10
  -4   0   1  290.97   34.20
  -4   0   1  250.47   34.50
   4   0  -1  302.47   34.10
   4   0  -1  272.17   34.40
   4   0  -1  284.27   33.90
  -4   0   1  289.07   34.50
   2   0  -1   54.49    6.70
   2   0  -1   51.69    6.60
  -2   0   1   50.29    6.60
  -2   0   1   58.69    6.70
  -2   0   1   55.29    6.70
   2   0  -1   55.79    6.60
   2   0  -1   57.79    6.60
   2   0  -1   52.79    6.60
   2   0  -1   50.99    6.60
  -2   0   1   50.59    6.80
   2   0  -1   46.10    6.60
   0   0  -1 2352.26  269.67
   0   0  -1 2215.78  269.57
  -2   0  -1 9400.16 1089.99
   2   0   1 9125.89 1089.99
   2   0   1 9799.92 1089.99
   2   0   1 9878.01 1090.69
   2   0   1 9999.00 1091.19
   2   0   1 7992.80 1090.09
   2   0   1 9093.59 1089.99
   2   0   1 9235.28 1089.89
  -2   0  -1 9373.26 1090.19
  -2   0  -1 9196.68 1090.09
  -2   0  -1 8873.41 1089.99
  -2   0  -1 8980.50 1089.99
   4   0   1   92.09   11.10
  -4   0  -1   87.09   11.30
   4   0   1   85.69   12.50
   4   0   1   84.09   11.10
   4   0   1   93.89   11.40
   4   0   1  100.99   11.40
  -4   0  -1   94.89   13.00
   4   0   1   91.89   12.20
  -4   0  -1   93.29   11.60
  -4   0  -1  108.39   12.80
  -6   0  -1  129.09   15.90
   6   0   1  103.09   16.20
   6   0   1   99.39   15.70
  -6   0  -1  109.19   17.20
   6   0   1  115.19   13.70
   6   0   1  118.39   14.50
  -6   0  -1  108.59   14.70
   6   0   1  114.19   13.70
   8   0   1  633.24   74.59
   8   0   1  570.14   73.99
   8   0   1  779.02   76.19
  -8   0  -1  544.15   76.09
  -8   0  -1  653.33   75.39
 -10   0  -1   -0.10   17.40
 -10   0  -1   38.00   13.90
  10   0   1   20.60   16.10
  10   0   1   51.19   10.30
  10   0   1   32.50   16.30
  12   0   1    1.70   19.90
 -12   0  -1    6.00   19.10
  12   0   1    6.00   12.50
  12   0   1   -3.50   17.70
 -12   0  -1   -0.90   14.70
 -13  -1   1   -0.90   22.00
  13  -1  -1    0.50   17.50
  13   1  -1   37.50   20.60
  13   1  -1   -2.70   20.50
  13   1  -1   25.10   14.70
 -13   1   1   11.30   22.30
 -13   1   1  -12.40   21.90
  11  -1  -1   23.40   17.20
  11  -1  -1   15.40   13.80
  11  -1  -1   25.10    9.40
 -11  -1   1    4.00   18.40
 -11   1   1   11.20   16.50
 -11   1   1   18.40   14.10
  11   1  -1   23.90   20.20
  11   1  -1  -17.70   11.00
   9  -1  -1   29.50    7.10
   9  -1  -1   71.19   14.60
  -9  -1   1   45.40   10.40
  -9  -1   1   25.10   13.90
   9  -1  -1   19.00   13.60
   9  -1  -1   42.20    9.00
   9   1  -1   52.69   11.80
  -9   1   1   54.19   12.10
  -9   1   1   55.09   10.90
   9   1  -1   32.60   14.00
   9   1  -1   40.60    7.10
  -9   1   1   12.10   15.70
   7  -1  -1   84.29   11.10
  -7  -1   1   77.69   13.90
  -7  -1   1  106.89   12.00
   7  -1  -1   91.19   11.60
   7  -1  -1   78.79   13.30
   7  -1  -1  114.99   13.50
  -7  -1   1   84.99   14.70
  -7   1   1  105.19   14.20
   7   1  -1   80.49   14.60
   7   1  -1   94.89   13.20
   7   1  -1   75.69   10.70
   7   1  -1   62.39   10.70
   7   1  -1   85.19   10.70
  -7   1   1   88.09   14.80
  -7   1   1   82.89   12.50
  -5  -1   1   47.20    8.80
  -5  -1   1   36.30    5.70
   5  -1  -1   40.20    5.60
  -5  -1   1   28.20    7.30
   5  -1  -1   36.60    6.70
  -5  -1   1   32.10    5.20
  -5   1   1   24.50    7.80
   5   1  -1   34.70    8.10
  -5   1   1   26.90    6.20
   5   1  -1   43.80    7.10
   5   1  -1   22.80    7.60
  -5   1   1   45.10    7.80
   5   1  -1   42.20    4.90
  -5   1   1   44.30    7.80
   5   1  -1   36.20    5.30
   5   1  -1   29.30    4.90
  -5   1   1   40.40    7.50
   3  -1  -1  229.48   28.50
  -3  -1   1  223.78   28.10
  -3  -1   1  248.98   29.70
  -3  -1   1  222.58   28.60
   3  -1  -1  242.08   28.40
  -3  -1   1  225.38   28.70
   3  -1  -1  251.37   28.50
  -3  -1   1  260.17   28.50
   3  -1  -1  241.88   28.40
   3  -1  -1  228.58   28.50
  -3   1   1  241.58   28.60
   3   1  -1  232.08   28.50
  -3   1   1  252.07   28.60
   3   1  -1  210.78   28.20
  -3   1   1  256.27   28.70
   3   1  -1  229.28   28.50
  -3   1   1  253.07   28.90
  -3   1   1  254.17   28.60
   3   1  -1  241.18   28.50
   3   1  -1  238.38   28.40
  -1  -1   1 1726.23  205.68
  -1  -1   1 1782.12  205.28
   1  -1  -1 1692.23  205.18
  -1  -1   1 1670.03  205.28
  -1  -1   1 1650.83  205.08
   1  -1  -1 1844.72  205.28
   1  -1  -1 1795.82  205.18
  -1  -1   1 1711.43  205.28
  -1  -1   1 1700.43  205.28
   1  -1  -1 1722.13  205.28
   1  -1  -1 1635.24  205.98
  -1  -1   1 1731.03  205.38
  -1  -1   1 1713.53  205.58
  -1   1   1 1768.42  205.38
   1   1  -1 1766.72  205.28
   1   1  -1 1796.92  205.28
  -1   1   1 1703.83  205.28
   1   1  -1 1783.42  205.28
   1   1  -1 1651.33  205.08
   1   1  -1 1719.93  205.58
   1   1  -1 1828.32  205.38
  -1   1   1 1861.91  205.38
   1   1  -1 1734.53  205.28
  -1   1   1 1695.03  205.18
  -1   1   1 1836.72  205.18
  -1   1   1 1722.53  205.28
   1  -1   1   68.09    8.00
   1  -1   1   62.79    8.20
   1  -1   1   70.89    7.90
  -1  -1  -1   80.39    9.60
   1  -1   1   68.89    8.20
   1  -1   1   72.99    8.10
  -1  -1  -1   62.49    8.70
   1  -1   1   67.69    8.20
  -1  -1  -1   65.79    8.10
  -1  -1  -1   73.49    8.30
   1  -1   1   62.19    8.20
  -1  -1  -1   66.19    8.10
  -1   1  -1   63.29    8.00
  -1   1  -1   72.79    8.10
   1   1   1   61.29    8.10
   1   1   1   59.99    8.00
  -1   1  -1   68.89    8.20
  -1   1  -1   62.69    8.30
  -1   1  -1   69.39    8.20
  -1   1  -1   65.99    8.10
   1   1   1   68.09    8.20
   1   1   1   71.39    9.30
   1   1   1   67.79    8.20
  -1   1  -1   72.19    8.20
  -1   1  -1   49.10    8.10
   1   1   1   64.69    8.10
   1   1   1   57.69    8.20
   3  -1   1  343.17   39.30
   3  -1   1  362.76   39.30
   3  -1   1  321.77   39.30
  -3  -1  -1  309.57   39.90
   3  -1   1  319.77   39.50
   3  -1   1  332.77   39.10
  -3  -1  -1  314.07   41.60
   3  -1   1  333.37   39.50
  -3  -1  -1  344.97   39.20
   3  -1   1  331.77   39.70
  -3  -1  -1  294.67   39.30
  -3  -1  -1  316.67   40.00
  -3  -1  -1  340.67   39.50
  -3   1  -1  334.77   39.70
  -3   1  -1  307.37   39.30
  -3   1  -1  330.87   39.30
   3   1   1  327.77   39.40
  -3   1  -1  348.37   39.90
   3   1   1  315.07   39.70
   3   1   1  312.17   39.40
   3   1   1  301.87   39.00
   3   1   1  332.07   39.20
   3   1   1  379.16   39.40
  -3   1  -1  337.17   39.40
   5  -1   1   -4.30    6.10
   5  -1   1   -6.50    5.00
  -5  -1  -1   -0.20    4.30
   5  -1   1    0.30    2.10
  -5  -1  -1   -6.60    8.90
   5  -1   1    4.40    2.20
  -5  -1  -1    5.10    2.10
   5   1   1    2.20    6.50
   5   1   1    4.50    1.80
   5   1   1    1.20    4.00
   5   1   1    5.70    1.40
  -5   1  -1    2.70    4.50
  -5   1  -1    6.40    7.00
  -5   1  -1    5.90    7.50
   7  -1   1   68.69    8.40
  -7  -1  -1   53.99    9.80
   7  -1   1   61.59   12.00
   7  -1   1   74.89   11.80
  -7  -1  -1   42.30   14.00
   7  -1   1   50.59    7.60
   7   1   1   51.49    9.80
  -7   1  -1   41.90    9.50
  -7   1  -1   36.50   11.00
   7   1   1   52.69    7.50
   7   1   1   71.59   13.40
  -7   1  -1   33.70   12.80
   7   1   1   53.89    7.00
   9  -1   1   62.29    8.50
   9  -1   1   70.69   10.10
  -9  -1  -1   67.39   12.80
   9  -1   1   53.79   14.40
  -9  -1  -1   38.30   16.60
   9  -1   1   56.39   14.50
  -9   1  -1   49.40   16.60
   9   1   1   50.79    8.40
  -9   1  -1   34.00   11.10
   9   1   1   60.09   15.30
  -9   1  -1   54.89   14.50
   9   1   1   71.19   12.00
 -11  -1  -1   23.10   17.70
 -11  -1  -1   30.10   16.70
  11  -1   1   10.30   15.80
  11  -1   1    0.80   15.80
  11  -1   1   15.30    8.70
  11   1   1   -2.70   22.70
 -11   1  -1   16.00   19.50
  11   1   1   15.00   11.30
  11   1   1    2.90   15.60
 -11   1  -1    3.60   15.10
 -12  -2   1   -0.10   19.90
  12  -2  -1    2.10   16.30
  12  -2  -1    0.90   23.70
  12   2  -1   31.80   19.70
  12   2  -1   -7.10   14.60
 -12   2   1   17.20   17.30
 -12   2   1    7.80   18.80
  10  -2  -1   42.70   14.10
  10  -2  -1   44.20    9.00
 -10  -2   1   34.60   16.30
  10  -2  -1   33.20    7.80
  10  -2  -1   28.10   12.80
  10   2  -1   43.60   18.80
 -10   2   1   21.80   13.50
 -10   2   1   20.40   11.90
  10   2  -1   30.30   12.70
  10   2  -1   25.90    7.30
 -10   2   1   25.10   16.40
   8  -2  -1   98.39   18.50
  -8  -2   1  104.99   20.70
  -8  -2   1  138.29   19.80
  -8  -2   1  137.59   16.60
   8  -2  -1  144.09   16.70
   8  -2  -1  133.79   18.60
  -8   2   1  127.89   18.90
  -8   2   1  147.29   20.70
   8   2  -1   98.99   20.00
   8   2  -1  109.89   16.20
  -8   2   1   96.09   20.80
   8   2  -1  120.79   18.70
   6  -2  -1   -9.50    4.90
   6  -2  -1   -2.00    6.10
  -6  -2   1    5.10    6.50
  -6  -2   1    6.60   10.50
  -6  -2   1    6.50    3.20
   6  -2  -1   -1.10    3.30
  -6   2   1  -11.90    8.90
  -6   2   1   -3.20    7.00
  -6   2   1    7.70    7.70
   6   2  -1    4.10    3.70
  -6   2   1   -0.70    9.50
   6   2  -1  -14.30   10.00
   6   2  -1    5.00    7.70
  -4  -2   1  148.69   19.90
   4  -2  -1  165.98   20.90
  -4  -2   1  227.98   26.30
  -4  -2   1  172.28   22.00
   4  -2  -1  153.68   20.50
   4  -2  -1  162.88   20.30
  -4  -2   1  151.08   20.70
   4   2  -1  166.48   21.20
   4   2  -1  172.28   22.00
  -4   2   1  160.08   21.30
  -4   2   1  178.18   21.70
  -4   2   1  158.48   21.40
   4   2  -1  195.88   22.30
  -4   2   1  159.48   21.00
   4   2  -1  190.38   20.80
  -2  -2   1    4.50    3.70
   2  -2  -1    5.40    1.50
   2  -2  -1    4.70    5.90
  -2  -2   1    4.30    1.80
  -2  -2   1    5.10    4.50
   2  -2  -1    4.30    1.60
  -2  -2   1    6.30    1.80
   2  -2  -1   10.30    2.50
  -2  -2   1    5.60    1.70
  -2  -2   1    2.30    2.30
   2  -2  -1    3.60    1.30
  -2  -2   1    5.50    1.10
   2  -2  -1    0.30    1.30
  -2   2   1    5.40    3.40
   2   2  -1    7.10    2.90
  -2   2   1    7.30    1.70
   2   2  -1    1.90    1.50
  -2   2   1    8.00    3.10
   2   2  -1    4.90    1.50
  -2   2   1    6.20    1.80
  -2   2   1    5.00    3.10
   2   2  -1    6.70    2.90
   2   2  -1    5.50    2.90
   0  -2   1  745.73   96.99
   0  -2  -1  819.22   96.09
   0  -2  -1  845.72   95.89
   0  -2  -1  863.41   95.99
   0  -2  -1  823.32   95.99
   0  -2  -1  708.93   96.09
   0  -2   1  756.22   95.99
   0  -2  -1  794.32   95.79
   0  -2  -1  737.63   97.19
   0  -2   1  822.52   95.89
   0  -2   1  781.82   96.09
   0  -2   1  852.81   95.99
   0  -2  -1  852.51   95.99
   0  -2   1  831.02   96.09
   0   2   1  778.42   95.99
   0   2  -1  861.21   95.89
   0   2  -1  807.02   96.19
   0   2   1  801.62   97.19
   0   2   1  884.01   95.89
   0   2   1  799.82   95.99
   0   2   1  896.11   95.99
   0   2  -1  782.22   95.99
   0   2  -1  761.02   95.99
   0   2   1  852.31   95.79
  -2  -2  -1  100.69   12.10
  -2  -2  -1   96.59   12.20
   2  -2   1   90.89   12.60
   2  -2   1  101.39   11.90
  -2  -2  -1   94.99   12.20
  -2  -2  -1  102.09   15.80
   2  -2   1   97.69   11.80
   2  -2   1   99.19   12.30
  -2  -2  -1   90.29   12.80
   2  -2   1   96.89   12.20
  -2   2  -1  102.79   12.80
   2   2   1   99.79   12.10
  -2   2  -1   90.89   11.90
  -2   2  -1   89.79   12.70
  -2   2  -1  101.59   12.70
  -2   2  -1  113.59   12.40
   2   2   1  108.69   12.40
   2   2   1  100.79   13.70
   2   2   1   98.99   12.00
   2   2   1   97.59   12.60
  -2   2  -1  100.49   12.20
   2   2   1  101.89   12.60
   4  -2   1  405.96   50.59
   4  -2   1  427.46   49.99
  -4  -2  -1  431.36   50.59
  -4  -2  -1  342.77   50.19
   4  -2   1  438.16   50.89
   4  -2   1  456.65   50.29
   4  -2   1  444.56   50.19
  -4  -2  -1  332.57   53.59
   4   2   1  453.05   51.09
  -4   2  -1  443.06   50.79
  -4   2  -1  435.76   50.59
  -4   2  -1  430.86   51.19
   4   2   1  426.76   50.69
  -4   2  -1  453.85   51.29
   4   2   1  425.56   50.39
   6  -2   1   33.60    4.50
   6  -2   1   31.50    9.00
  -6  -2  -1   29.70    6.00
   6  -2   1   30.10    6.80
  -6  -2  -1   45.50   12.10
  -6   2  -1   15.20   11.00
  -6   2  -1    8.00    9.00
   6   2   1   24.00    9.30
   6   2   1   26.80    3.50
  -6   2  -1    7.30    7.50
  -6   2  -1   12.30    7.10
   6   2   1   19.40    4.60
   6   2   1   24.20    7.20
   8  -2   1  247.78   36.00
  -8  -2  -1  301.07   35.10
  -8  -2  -1  261.67   38.40
   8  -2   1  360.96   36.50
   8  -2   1  279.07   34.10
  -8   2  -1  239.38   37.80
   8   2   1  259.87   34.10
  -8   2  -1  277.27   36.10
   8   2   1  352.06   38.40
   8   2   1  272.67   35.70
  -8   2  -1  293.37   37.70
  10  -2   1   36.00   14.30
  10  -2   1   20.60   14.90
  10  -2   1   47.70    9.50
 -10  -2  -1   35.10   17.00
  10   2   1   13.80   12.30
  10   2   1   11.40   15.10
 -10   2  -1   30.70   16.50
 -10   2  -1   37.60   16.20
 -10   2  -1   45.00   12.50
  12  -2   1   25.60   17.70
 -12  -2  -1   10.90   19.80
  12  -2   1  -16.60   18.30
  12   2   1    3.00   18.80
 -12   2  -1  -12.40   18.40
 -12   2  -1  -24.80   17.80
  12   2   1   12.00   14.40
  11  -3  -1   22.00   17.10
  11  -3  -1   37.90   15.40
 -11  -3   1   -7.00   17.00
  11  -3  -1    3.80   15.70
 -11   3   1   17.20   15.50
  11   3  -1   38.60   15.20
 -11   3   1    4.00   17.40
  11   3  -1   22.70   20.00
 -11   3   1    6.20   14.00
   9  -3  -1   66.89   17.10
   9  -3  -1   77.69   10.70
   9  -3  -1   81.99   13.80
  -9  -3   1   68.89   14.20
   9  -3  -1   52.69   14.20
  -9  -3   1   77.39   19.80
  -9   3   1   69.89   18.30
   9   3  -1   64.19   18.30
  -9   3   1   98.99   18.50
   9   3  -1   71.59   11.60
   9   3  -1   47.90   13.90
  -9   3   1   41.50   14.80
  -9   3   1   49.80   14.40
   7  -3  -1   82.79   13.40
  -7  -3   1   68.49   10.10
  -7  -3   1   81.29   16.90
   7  -3  -1   91.49   12.40
  -7  -3   1   70.29   13.60
   7  -3  -1   67.89   14.50
   7  -3  -1   96.79   11.10
   7   3  -1  102.49   14.40
  -7   3   1  107.69   16.10
   7   3  -1   85.79   15.80
  -7   3   1   71.89   15.20
   7   3  -1   83.79   12.30
  -7   3   1   65.09   14.10
  -7   3   1   53.59   16.10
  -5  -3   1   11.20   14.40
   5  -3  -1   18.60    7.00
  -5  -3   1  -17.50    8.80
  -5  -3   1    5.50    5.10
   5  -3  -1    9.40    3.30
   5  -3  -1    9.00    5.10
  -5   3   1    7.10    6.90
   5   3  -1   18.00    9.10
  -5   3   1   19.00    9.10
  -5   3   1   13.50    8.50
   5   3  -1   17.70    8.30
   5   3  -1    8.50    5.50
  -3  -3   1  256.27   34.50
   3  -3  -1  287.57   34.10
  -3  -3   1  285.97   34.10
   3  -3  -1  294.87   34.30
  -3  -3   1  315.27   37.60
  -3  -3   1  283.37   35.60
   3  -3  -1  279.07   34.40
   3  -3  -1  297.67   35.00
   3  -3  -1  315.77   34.50
  -3  -3   1  254.47   35.40
   3  -3  -1  304.97   39.10
   3   3  -1  332.77   35.40
  -3   3   1  276.57   35.40
   3   3  -1  273.77   35.10
  -3   3   1  288.97   35.40
   3   3  -1  279.37   35.10
  -3   3   1  265.27   35.00
  -1  -3   1  540.25   64.89
   1  -3  -1  541.05   64.89
  -1  -3   1  564.04   64.79
   1  -3  -1  534.65   67.69
  -1  -3   1  535.55   65.09
  -1  -3   1  545.55   66.89
   1  -3  -1  558.44   64.79
   1  -3  -1  513.35   65.19
  -1  -3   1  557.34   65.39
  -1   3   1  532.95   65.09
   1   3  -1  523.55   64.79
   1   3  -1  553.84   64.79
  -1   3   1  558.84   64.79
  -1   3   1  567.04   64.99
   1   3  -1  533.25   64.99
   1   3  -1  573.04   64.99
   1   3  -1  542.45   65.39
  -1   3   1  556.24   65.19
   1  -3   1   40.60    5.60
  -1  -3  -1   38.20    5.40
   1  -3   1   40.60   12.30
  -1  -3  -1   43.90    6.00
   1  -3   1   52.69    6.40
  -1  -3  -1   37.60   12.30
  -1  -3  -1   49.60    7.90
   1  -3   1   48.70    7.40
   1   3   1   47.50    6.30
   1   3   1   46.40    6.00
  -1   3  -1   44.20    7.50
   1   3   1   42.00    7.00
  -1   3  -1   49.99    7.50
   1   3   1   31.90    7.00
   1   3   1   45.00    6.40
  -1   3  -1   43.10    6.90
  -1   3  -1   46.10    6.00
   3  -3   1   37.40    5.40
  -3  -3  -1   37.80    8.80
  -3  -3  -1   32.00   13.40
   3  -3   1   41.10    5.30
   3  -3   1   34.30    6.50
   3  -3   1   50.59    8.10
  -3  -3  -1   51.79    6.20
  -3  -3  -1   32.70    8.80
  -3   3  -1   34.60    8.30
   3   3   1   51.49    6.20
   3   3   1   44.00    7.30
   3   3   1   55.29    8.50
  -3   3  -1   35.30    7.40
   3   3   1   44.50    8.10
  -3   3  -1   53.79    9.30
   3   3   1   42.80    5.70
  -5  -3  -1    7.30   17.30
   5  -3   1   10.80    7.80
   5  -3   1    3.20    3.00
   5  -3   1   10.20    6.20
  -5  -3  -1    6.60    4.90
   5   3   1   -3.00    8.60
  -5   3  -1   14.50    6.40
   5   3   1    9.40    4.60
   5   3   1    9.20    7.50
  -5   3  -1   20.90    8.70
  -5   3  -1    6.50    9.00
  -5   3  -1   -5.40    8.00
   7  -3   1   32.00    4.90
  -7  -3  -1   40.30   16.70
   7  -3   1   14.60   13.10
   7  -3   1   37.00    7.70
  -7  -3  -1   27.30    6.40
   7  -3   1   32.60    9.70
  -7  -3  -1   69.59   25.50
  -7   3  -1   34.10   11.60
  -7   3  -1   20.50    8.80
  -7   3  -1   10.00   12.80
   7   3   1   18.10    9.40
  -7   3  -1    8.90   11.70
   7   3   1   29.00   13.00
   7   3   1   18.70    6.00
   9  -3   1   31.90   16.10
  -9  -3  -1    9.40   16.60
   9  -3   1   12.10   11.50
   9  -3   1   36.30   11.70
   9   3   1   15.00    5.50
   9   3   1   39.70   17.70
  -9   3  -1   15.50   17.30
   9   3   1   16.70   12.50
  -9   3  -1   14.30   12.70
  -9   3  -1   29.90   15.70
  11  -3   1  -19.50   14.90
  11  -3   1   13.40   21.20
  11  -3   1   17.60   17.50
 -11  -3  -1  -10.20   20.60
 -11   3  -1   31.20   14.10
  11   3   1   46.60   15.40
 -11   3  -1   41.80   18.50
 -11   3  -1    8.60   17.80
  11   3   1   29.70   25.50
  10  -4  -1   -5.30   12.10
 -10  -4   1  -19.00   16.60
  10  -4  -1  -12.30   16.10
 -10   4   1   20.00   14.90
 -10   4   1    6.70   12.60
  10   4  -1    9.50   19.40
  10   4  -1   -9.10   12.20
 -10   4   1    7.50   14.20
  -8  -4   1  -12.80    8.60
   8  -4  -1   -0.50    6.70
   8  -4  -1    3.10   15.00
  -8  -4   1   17.90   15.30
   8  -4  -1   15.50    4.30
   8  -4  -1   -6.10    9.20
   8   4  -1   -9.90   11.90
   8   4  -1   -0.80    7.60
  -8   4   1    9.70   12.50
   8   4  -1   19.10   15.80
  -8   4   1  -28.60   10.80
  -8   4   1    5.70   12.50
   6  -4  -1   24.90   19.00
   6  -4  -1    6.30    3.60
  -6  -4   1   10.70   18.00
  -6  -4   1   15.50    6.60
   6  -4  -1    7.90    6.10
  -6  -4   1   -9.10   12.10
   6  -4  -1  -12.10    9.50
   6   4  -1   17.30   10.50
   6   4  -1   16.30   11.90
   6   4  -1    9.60    7.30
  -6   4   1   -9.80    9.10
  -6   4   1  -12.30    9.90
  -6   4   1   -0.90   10.40
   4  -4  -1   45.60    6.30
  -4  -4   1   70.19   12.30
   4  -4  -1   58.79   10.10
  -4  -4   1   67.89    8.10
  -4  -4   1   44.80    9.30
  -4  -4   1   43.40   16.30
   4  -4  -1   44.40    7.80
   4  -4  -1   46.80   18.70
  -4  -4   1   52.89    6.40
  -4   4   1   52.49   11.00
   4   4  -1   41.70    9.90
   4   4  -1   49.99   10.20
  -4   4   1   45.10   10.30
   4   4  -1   62.79   11.10
  -4   4   1   75.99   12.60
  -2  -4   1  432.06   53.19
   2  -4  -1  435.96   49.00
  -2  -4   1  410.36   48.90
   2  -4  -1  400.06   54.19
   2  -4  -1  416.36   49.80
  -2  -4   1  407.96   48.80
  -2  -4   1  392.06   50.09
   2  -4  -1  407.06   48.70
   2   4  -1  436.76   49.30
  -2   4   1  372.86   49.90
   2   4  -1  397.26   50.09
  -2   4   1  399.06   49.60
   2   4  -1  408.16   49.50
   2   4  -1  402.96   49.30
  -2   4   1  407.66   49.99
   0  -4  -1  813.32  101.39
   0  -4  -1  811.12   97.79
   0  -4   1  830.72  101.59
   0  -4   1  793.52   98.39
   0  -4   1  793.52   97.99
   0  -4  -1  793.02   98.39
   0   4  -1  878.51   98.39
   0   4  -1  790.42   98.49
   0   4   1  804.42   97.39
   0   4  -1  841.32   97.79
   0   4   1  807.22   97.99
   0   4   1  918.31   98.29
   0   4  -1  868.81   97.99
  -2  -4  -1  182.58   26.80
  -2  -4  -1  151.38   22.20
   2  -4   1  160.38   20.30
  -2  -4  -1  150.58   19.70
   2  -4   1  153.28   19.70
   2  -4   1  169.68   28.50
   2  -4   1  167.98   21.60
   2   4   1  188.08   20.50
   2   4   1  184.08   20.70
  -2   4  -1  161.78   21.70
  -2   4  -1  195.98   22.60
   2   4   1  160.98   21.30
   2   4   1  152.58   21.30
  -2   4  -1  150.08   21.10
   4  -4   1   -7.50    4.80
  -4  -4  -1    0.50    2.70
   4  -4   1   12.80    8.30
  -4  -4  -1    8.20    9.60
  -4  -4  -1    2.10    1.80
  -4  -4  -1  -26.90   15.00
   4  -4   1    1.00    1.40
   4  -4   1   -2.10    1.50
  -4  -4  -1   -0.40    6.70
   4   4   1    7.10    5.90
  -4   4  -1   -8.20    6.80
   4   4   1  -10.90    7.90
   4   4   1   -4.10    8.20
  -4   4  -1   15.90    9.10
  -4   4  -1    1.90    8.60
   4   4   1    1.90    2.40
   6  -4   1   33.20   11.70
   6  -4   1   19.30    8.50
  -6  -4  -1   18.60   24.00
   6  -4   1   18.60    5.00
   6   4   1   22.20    7.30
  -6   4  -1   18.00    9.00
  -6   4  -1   25.00   11.30
   6   4   1   14.30    9.60
   6   4   1   28.40    4.00
  -6   4  -1   21.30   11.90
   6   4   1   11.30   12.00
  -8  -4  -1  138.09   32.90
  -8  -4  -1   74.89   22.90
   8  -4   1  108.89   15.10
   8  -4   1  109.59   20.90
   8  -4   1   62.69   15.10
  -8   4  -1   78.39   15.80
   8   4   1   90.39   13.80
  -8   4  -1   84.29   18.90
  -8   4  -1   48.30   18.90
   8   4   1   66.39   17.00
  -8   4  -1   88.99   18.40
   8   4   1  124.69   20.10
  10  -4   1   26.70   20.20
  10  -4   1   -4.30   12.70
 -10  -4  -1    2.50   20.90
  10   4   1   39.50   22.20
 -10   4  -1    0.10   14.50
 -10   4  -1   32.40   19.90
 -10   4  -1   36.10   16.00
  10   4   1   35.50   13.10
   9  -5  -1   -5.80   16.20
  -9  -5   1   15.90   19.60
   9  -5  -1    6.90   10.40
   9  -5  -1   55.39   31.80
  -9   5   1    6.90   13.80
  -9   5   1    6.70   14.60
   9   5  -1   11.60   14.50
   9   5  -1   -3.50   10.00
  -9   5   1   10.50   14.80
   9   5  -1    7.30   18.20
   7  -5  -1   14.00    7.70
  -7  -5   1   12.20    7.40
   7  -5  -1    3.50   13.90
  -7  -5   1    4.90   24.00
   7  -5  -1   21.20   26.50
  -7  -5   1    2.90   15.30
   7   5  -1   -6.30   12.80
  -7   5   1  -18.10   14.00
  -7   5   1   20.30   13.10
  -7   5   1   18.60   11.70
   7   5  -1   16.50   18.20
   7   5  -1   10.90   10.10
  -5  -5   1   -8.10   17.20
   5  -5  -1   21.00   12.50
  -5  -5   1   -6.70   12.10
   5  -5  -1    3.90    5.30
   5  -5  -1   19.20   23.10
  -5  -5   1    2.40    4.40
  -5   5   1   -2.40   10.90
  -5   5   1   10.30   10.90
   5   5  -1  -16.60   10.70
   5   5  -1    4.70    9.10
  -5   5   1   16.30   12.40
   5   5  -1    2.70   11.30
   5   5  -1   -4.50    4.00
   3  -5  -1   56.09   22.30
  -3  -5   1   75.99    9.20
  -3  -5   1   62.19   14.50
   3  -5  -1   68.99    9.60
  -3  -5   1   75.39   20.40
   3  -5  -1   56.49   13.70
  -3   5   1   66.39   12.80
   3   5  -1   39.50   12.00
  -3   5   1   56.39   13.30
   3   5  -1   81.39   11.90
   3   5  -1   71.19   10.60
  -3   5   1   70.89   13.20
   3   5  -1   40.80   11.30
  -1  -5   1   71.19   10.90
  -1  -5   1   72.99   14.10
   1  -5  -1   70.29    9.90
   1  -5  -1   65.19   21.40
   1  -5  -1   57.49   13.40
  -1  -5   1   69.19   22.10
  -1  -5   1   72.59    9.00
  -1   5   1   64.99   13.20
  -1   5   1   71.29   11.10
   1   5  -1   54.29   12.80
   1   5  -1   83.89    9.50
  -1   5   1   73.89   12.90
   1   5  -1   49.10   11.20
   1   5  -1   65.79   11.50
   1  -5   1   54.99   22.40
   1  -5   1   32.80   10.80
  -1  -5  -1   35.80   21.20
  -1  -5  -1   26.00   11.40
   1  -5   1   40.30    6.90
   1   5   1   37.20    7.90
   1   5   1   36.30    5.90
  -1   5  -1   28.80    6.90
   1   5   1   37.00    8.10
  -1   5  -1   25.90    8.40
  -1   5  -1   40.60   10.00
   3  -5   1   37.00    6.90
  -3  -5  -1   35.80   20.10
   3  -5   1    9.00    9.70
  -3  -5  -1   32.00   11.80
   3  -5   1   53.29   24.00
   3   5   1   33.50   10.40
  -3   5  -1   38.10   12.00
  -3   5  -1   22.10    9.30
   3   5   1   30.90    6.80
   3   5   1   31.40    8.60
  -3   5  -1   39.60    9.80
   3   5   1    9.00    8.90
  -5  -5  -1   -3.80   13.20
   5  -5   1   16.40    7.30
   5  -5   1   37.40   23.10
   5  -5   1   20.60   11.60
  -5  -5  -1  -23.90   20.70
  -5   5  -1   18.40   10.20
   5   5   1   14.20    8.10
   5   5   1   14.80   11.10
  -5   5  -1   -0.80   11.40
   5   5   1   22.40    4.60
  -5   5  -1   16.70   11.40
   5   5   1   22.60   11.80
   7  -5   1   43.80   25.40
  -7  -5  -1   -2.70   27.60
   7  -5   1   22.10    9.50
   7  -5   1   -6.20   14.70
   7   5   1   21.80    9.00
   7   5   1   14.50   11.50
   7   5   1   -5.20   18.90
  -7   5  -1  -14.00   12.40
  -7   5  -1   -3.60   10.80
  -7   5  -1    6.60   14.70
  -9  -5  -1   -3.10   18.90
   9  -5   1    1.80   18.30
   9  -5   1    2.60   11.70
   9   5   1   -1.60   12.70
  -9   5  -1   11.40   17.00
   9   5   1   10.50   21.40
  -9   5  -1  -33.00   13.60
   8  -6  -1    8.50   16.20
   8  -6  -1   -6.30    8.60
   8  -6  -1   32.40   28.70
  -8   6   1  -10.10   13.90
  -8   6   1   11.60   15.20
  -8   6   1   -3.20   15.20
   8   6  -1   -3.00   13.60
   8   6  -1   -4.20   11.90
   6  -6  -1   19.90   25.50
  -6  -6   1   12.10   22.60
   6  -6  -1    1.00    6.70
  -6  -6   1   45.90   19.00
   6  -6  -1    3.00   14.90
  -6   6   1   44.30   14.50
   6   6  -1   19.70   12.40
   6   6  -1   46.40   16.50
  -6   6   1    2.30   13.00
  -6   6   1   20.50   13.70
   6   6  -1   -4.90   13.20
   4  -6  -1   28.00   24.30
   4  -6  -1   25.90    6.00
  -4  -6   1   10.30   13.90
   4  -6  -1   31.60   14.00
  -4  -6   1   15.40   22.40
  -4   6   1   35.20   13.10
   4   6  -1   16.10    7.40
   4   6  -1   25.70   12.30
   4   6  -1   21.30   11.10
  -4   6   1    8.50   12.70
   4   6  -1   29.40   12.40
  -4   6   1  -12.90   11.10
   2  -6  -1   21.10   22.00
  -2  -6   1   20.00   20.20
   2  -6  -1   18.30    5.00
   2  -6  -1   19.10   12.70
  -2  -6   1    4.70   13.30
   2   6  -1    4.10    8.70
  -2   6   1    1.20   10.90
   2   6  -1   25.50   11.20
   2   6  -1   24.10    9.80
  -2   6   1   22.00   12.00
   0  -6  -1   -1.90   12.60
   0  -6   1   -8.30   12.00
   0  -6   1    8.60    6.00
   0  -6  -1    5.30   21.20
   0  -6   1   21.80   21.30
   0   6  -1   22.70   10.80
   0   6   1   11.50   10.00
   0   6  -1   11.40    7.30
   0   6   1    8.10    8.20
   2  -6   1    7.00    5.70
  -2  -6  -1   -1.90   13.70
   2  -6   1   -2.30   11.90
   2  -6   1    8.60   25.00
  -2  -6  -1   15.40   24.30
   2   6   1    2.90    9.10
   2   6   1   -2.90    6.90
  -2   6  -1   -9.40    9.10
  -2   6  -1    8.00   11.00
  -2   6  -1    9.20   12.00
  -4  -6  -1   -5.40   15.20
   4  -6   1    8.40   12.50
  -4  -6  -1   10.70   15.00
   4  -6   1   21.80   24.60
   4  -6   1    8.50    6.50
  -4  -6  -1  -33.80   23.70
   4   6   1    3.00   10.40
   4   6   1    4.40    5.80
   4   6   1   -2.40   11.20
   4   6   1    2.20   11.10
  -4   6  -1  -12.10   10.90
  -4   6  -1   -6.60   12.20
  -4   6  -1  -17.60   12.00
   6  -6   1    1.80    7.90
  -6  -6  -1   -8.60   17.30
   6  -6   1   -2.00   25.10
  -6  -6  -1  -27.30   26.00
   6  -6   1  -10.10   16.00
   6   6   1  -20.80   11.60
   6   6   1  -14.30   15.70
  -6   6  -1    6.70   11.70
  -6   6  -1   -1.30   13.00
  -6   6  -1    5.70   15.30
   6   6   1   15.00   11.40
   8  -6   1   27.40   33.30
   8  -6   1    9.60   10.90
   8  -6   1    6.00   18.30
   8   6   1   -7.20   15.00
  -8   6  -1   24.00   16.10
  -8   6  -1   38.10   16.50
   8   6   1    6.10   19.00
   8   6   1   29.50   13.80
   7  -7  -1    4.90   29.80
   7  -7  -1    3.70   20.80
  -7  -7   1   -9.10   23.70
   7   7  -1   -2.50   14.90
  -7   7   1  -32.90   15.20
  -7   7   1   -9.50   15.70
  -7   7   1   10.80   15.50
   7   7  -1   11.30   14.60
   5  -7  -1   13.40   27.80
  -5  -7   1  -20.20   24.10
  -5  -7   1   -7.40   18.10
   5  -7  -1   -7.80   16.60
   5   7  -1   15.60   14.60
  -5   7   1    4.60   14.00
  -5   7   1    3.60   14.70
  -5   7   1   -9.30   13.60
   5   7  -1   37.30   14.90
  -3  -7   1    2.20   17.30
   3  -7  -1   37.40   27.00
   3  -7  -1    8.70   16.60
  -3  -7   1   28.80   27.20
   3   7  -1    4.20   12.00
   3   7  -1   14.90   13.00
   3   7  -1   21.40   11.20
  -3   7   1   14.20   15.10
  -3   7   1    9.70   12.90
  -1  -7   1  -10.20   23.80
  -1  -7   1   37.10   18.80
   1  -7  -1   18.00   16.60
   1  -7  -1   13.80   26.00
   1  -7  -1   19.90    5.70
  -1   7   1   -7.90   12.80
  -1   7   1   20.80   11.90
   1   7  -1    4.30   10.30
   1   7  -1    1.60    9.40
  -1   7   1    8.30    9.30
  -1  -7  -1    8.70   29.10
   1  -7   1   14.50    7.00
   1  -7   1   11.60   28.70
   1  -7   1   44.50   16.90
  -1  -7  -1   18.00   17.40
  -1   7  -1    6.70   13.10
   1   7   1    8.90   11.20
  -1   7  -1   17.60   11.90
   1   7   1   13.50   10.40
  -1   7  -1    0.20    8.00
  -3  -7  -1  -14.10   16.70
   3  -7   1   44.80   31.50
   3  -7   1    9.00   16.40
  -3  -7  -1   39.00   29.70
   3  -7   1   13.50    6.90
   3   7   1   11.70   12.00
   3   7   1   -1.50   10.20
  -3   7  -1   18.20   14.80
  -3   7  -1   19.80   12.00
  -3   7  -1   28.00   13.90
   5  -7   1   51.19   19.20
   5  -7   1   59.99   33.80
   5  -7   1   17.80    8.40
  -5  -7  -1   29.80   20.20
  -5  -7  -1  -14.90   27.00
   5   7   1    4.00   14.20
  -5   7  -1    1.20   13.50
  -5   7  -1  -14.50   15.20
  -5   7  -1   26.00   14.80
  -7  -7  -1   40.70   23.50
   7  -7   1   13.90   20.10
   7  -7   1   26.60   31.60
  -7   7  -1    8.70   15.40
   7   7   1    5.60   14.20
  -7   7  -1   12.40   18.40
  -4  -8   1   -6.80   21.50
   4  -8  -1   44.10   20.70
   4  -8  -1   11.90   30.90
  -4   8   1    6.40   14.90
   4   8  -1   -3.80   13.10
  -4   8   1   14.50   17.60
   2  -8  -1    1.50   19.90
  -2  -8   1   37.10   33.60
   2  -8  -1   17.80   31.30
  -2  -8   1   31.10   21.40
   2   8  -1   12.80   12.00
  -2   8   1    3.10   16.80
   2   8  -1   29.20   15.80
  -2   8   1   19.40   14.40
   0  -8  -1   26.50   21.20
   0  -8  -1   83.99   36.80
   0  -8   1   60.09   21.20
   0  -8   1   25.20   30.70
   0   8   1   30.80   13.40
   0   8  -1   14.10   13.70
   0   8   1   26.70   17.90
   0   8   1    3.20   11.50
   0   8  -1   29.10   18.20
   2  -8   1  -10.10   29.50
  -2  -8  -1   25.90   21.80
  -2  -8  -1   21.20   34.80
   2  -8   1   30.00   20.90
  -2   8  -1   16.70   15.60
   2   8   1  -17.50   11.30
   2   8   1   13.70   11.80
  -2   8  -1  -17.90   15.60
   4  -8   1    9.70   35.50
   4  -8   1   10.00   20.40
  -4  -8  -1   17.70   21.50
  -4  -8  -1    5.20   32.70
  -4   8  -1  -11.00   18.70
   4   8   1  -12.60   14.00
  -4   8  -1   -9.10   16.50
 -12   0   2    8.50   17.30
  12   0  -2   15.20   20.70
  12   0  -2   17.20   14.10
  12   0  -2   36.80   16.60
  10   0  -2   17.00   16.50
 -10   0   2    9.70   11.00
  10   0  -2   -3.80    9.90
  10   0  -2   -3.10    4.30
 -10   0   2  -17.30   15.60
  -8   0   2  108.39   16.80
   8   0  -2  100.99   13.90
  -8   0   2   73.69   16.30
   8   0  -2   88.99   14.20
   8   0  -2   77.09   12.70
  -8   0   2  103.79   14.80
   8   0  -2  116.49   17.40
  -6   0   2  174.58   21.90
  -6   0   2  147.79   21.30
   6   0  -2  214.48   22.40
  -6   0   2  157.68   20.60
   6   0  -2  149.29   20.00
   6   0  -2  149.49   19.70
  -4   0   2   28.80    5.40
   4   0  -2   31.60    5.00
  -4   0   2   31.50    6.70
   4   0  -2   33.00    4.90
   4   0  -2   29.20    5.10
  -4   0   2   32.50    7.20
   4   0  -2   30.50    6.30
   4   0  -2   43.00    5.10
   4   0  -2   46.30    6.00
   2   0  -2 1292.37  152.98
   2   0  -2 1298.87  153.58
  -2   0   2 1267.57  152.98
   2   0  -2 1270.27  152.98
   2   0  -2 1294.97  152.98
   2   0  -2 1309.87  152.88
  -2   0   2 1306.67  152.88
  -2   0   2 1399.76  152.98
   2   0  -2 1267.57  152.78
  -2   0   2 1214.48  153.48
  -2   0   2 1286.57  152.98
   2   0  -2 1332.87  152.88
   0   0  -2  113.19   13.10
   0   0  -2  110.59   13.20
   0   0  -2  101.59   13.10
   0   0   2  116.19   13.10
   0   0   2  105.19   13.10
   0   0   2  106.09   13.10
   0   0   2  118.89   13.20
   2   0   2 1552.94  173.98
  -2   0  -2 1448.16  173.68
  -2   0  -2 1524.75  173.78
   2   0   2 1356.36  174.68
   2   0   2 1450.95  173.78
   2   0   2 1430.56  173.98
  -2   0  -2 1510.05  174.08
   2   0   2 1435.46  173.88
  -2   0  -2 1547.35  174.78
   2   0   2 1521.05  175.28
  -2   0  -2 1428.76  173.88
   4   0   2   -1.40    4.60
  -4   0  -2   -6.80    3.70
   4   0   2    1.30    1.20
   4   0   2    1.70    0.80
   4   0   2    0.00    1.70
  -4   0  -2   -1.30    5.10
   4   0   2   -1.90    4.00
  -4   0  -2    0.70    1.40
  -4   0  -2    0.10    2.00
   6   0   2   89.09   11.50
   6   0   2   83.59   10.60
   6   0   2   77.19   14.10
   6   0   2   87.89   10.80
   6   0   2   85.19   15.10
  -6   0  -2  101.39   11.70
  -6   0  -2   93.29   13.70
   6   0   2   70.09   13.90
  -6   0  -2   88.19   15.20
   8   0   2  439.06   41.60
   8   0   2  292.57   37.90
  -8   0  -2  295.87   41.50
   8   0   2  284.47   40.50
  -8   0  -2  331.57   40.60
   8   0   2  346.57   38.90
 -10   0  -2   70.29   15.80
  10   0   2   33.90   16.30
  10   0   2   54.59   18.00
  10   0   2   82.29   11.90
 -10   0  -2   40.60   18.50
  12   0   2  -16.30   11.60
 -12   0  -2   10.70   19.00
 -12   0  -2   25.60   22.00
  12   0   2   12.50   16.50
  12   0   2   -7.20   25.30
  13  -1  -2   -1.20   25.60
  13  -1  -2   20.10   18.00
 -13  -1   2    5.00   19.20
  13   1  -2   25.80   28.30
 -13   1   2  -12.90   19.10
 -13   1   2    8.10   22.60
  13   1  -2   16.50   15.00
  11  -1  -2    5.50   13.70
 -11  -1   2   21.90   16.50
  11  -1  -2    8.50   10.70
  11  -1  -2   34.70   18.40
  11   1  -2   22.40   12.80
 -11   1   2   35.80   18.70
  11   1  -2   13.30   19.90
 -11   1   2   19.90   13.60
  -9  -1   2   44.50    9.60
   9  -1  -2   29.30    9.50
   9  -1  -2   52.59   14.60
  -9  -1   2   18.30   13.40
   9  -1  -2   47.40    8.10
   9  -1  -2   44.00   12.30
  -9  -1   2   27.80   13.30
   9   1  -2   44.40    7.70
   9   1  -2   39.20   15.60
  -9   1   2   29.50   12.70
  -9   1   2   13.10   15.10
   9   1  -2   46.20   12.10
  -7  -1   2   79.19   14.40
   7  -1  -2  131.29   14.70
  -7  -1   2  103.29   12.20
   7  -1  -2   96.49   12.40
   7  -1  -2   87.09   12.30
  -7  -1   2   74.79   14.50
   7   1  -2  107.49   16.70
   7   1  -2   96.89   12.10
   7   1  -2   93.59   13.30
  -7   1   2   73.49   15.00
  -7   1   2   70.39   12.90
   7   1  -2   69.59   11.50
  -7   1   2   76.69   13.80
  -7   1   2  116.69   16.30
   5  -1  -2   84.49   12.00
  -5  -1   2   94.49   13.50
  -5  -1   2   89.29   11.90
  -5  -1   2  125.89   14.30
   5   1  -2  110.79   13.30
   5   1  -2   86.49   14.20
   5   1  -2   92.39   12.30
  -5   1   2  109.59   13.60
  -5   1   2   87.09   13.60
  -5   1   2  123.49   14.40
   5   1  -2   85.59   11.60
  -5   1   2   82.29   13.10
   5   1  -2   89.39   11.60
   5   1  -2  100.79   12.20
  -5   1   2  123.09   13.50
  -3  -1   2  102.79   12.80
   3  -1  -2   97.69   12.50
   3  -1  -2  111.19   12.60
   3  -1  -2   97.19   12.50
   3  -1  -2  106.99   12.60
  -3  -1   2  110.09   12.70
  -3  -1   2  104.29   12.90
  -3  -1   2   99.19   12.80
   3  -1  -2  108.19   12.60
   3   1  -2  103.79   12.70
   3   1  -2  112.79   13.00
  -3   1   2  111.79   13.10
   3   1  -2   94.29   12.20
  -3   1   2  111.79   13.00
  -3   1   2  110.69   12.90
   3   1  -2  105.09   12.60
  -3   1   2  104.89   13.00
   3   1  -2   97.19   12.60
  -3   1   2  104.39   13.00
   3   1  -2   84.09   12.80
   1  -1  -2 3889.41  455.65
   1  -1  -2 3885.21  455.55
  -1  -1   2 3758.12  455.75
   1  -1  -2 3982.10  455.65
   1  -1  -2 3774.22  455.75
   1  -1  -2 3898.21  455.65
  -1  -1   2 3969.00  455.85
  -1  -1   2 3447.56  456.45
   1  -1  -2 3912.21  456.65
  -1  -1   2 3670.83  455.85
  -1  -1   2 3927.01  455.75
  -1  -1   2 3807.82  455.75
   1   1  -2 3893.11  455.75
   1   1  -2 3854.51  455.85
  -1   1   2 3865.21  455.65
  -1   1   2 3896.11  455.85
  -1   1   2 3636.94  456.45
  -1   1   2 3810.92  455.65
   1   1  -2 3934.71  455.75
   1   1  -2 4310.17  456.65
  -1   1   2 4043.20  455.85
  -1  -1  -2 2389.16  282.67
  -1  -1  -2 2444.56  281.97
  -1  -1  -2 2339.67  281.97
   1  -1   2 2326.27  282.07
  -1  -1  -2 2289.37  282.07
   1  -1   2 2422.16  281.97
  -1  -1  -2 2240.18  281.87
  -1  -1  -2 2050.69  282.97
   1  -1   2 2443.16  282.07
  -1  -1  -2 2323.77  281.97
   1  -1   2 2463.75  283.27
   1  -1   2 2325.47  282.07
   1  -1   2 2354.96  282.07
   1  -1   2 2409.46  281.97
   1   1   2 2713.93  283.37
   1   1   2 2250.47  281.87
   1   1   2 2562.44  282.07
  -1   1  -2 2287.57  282.07
   1   1   2 2373.36  281.97
  -1   1  -2 2504.65  282.07
   1   1   2 2539.25  282.17
  -1   1  -2 2506.45  282.07
  -1   1  -2 2443.66  282.17
   1   1   2 2395.06  282.67
  -1   1  -2 2384.66  281.97
   3  -1   2 1059.49  126.09
  -3  -1  -2 1057.29  127.09
   3  -1   2 1054.29  124.29
   3  -1   2 1031.70  124.49
   3  -1   2 1051.49  124.19
   3  -1   2 1032.70  124.09
  -3  -1  -2 1065.39  124.19
   3  -1   2 1096.19  124.19
  -3  -1  -2  924.91  124.69
  -3  -1  -2 1040.50  124.79
  -3   1  -2 1041.20  124.19
   3   1   2 1038.90  124.49
  -3   1  -2 1072.19  124.69
  -3   1  -2 1004.20  124.29
   3   1   2 1214.88  124.99
   3   1   2 1028.70  124.29
   3   1   2  995.70  124.49
  -3   1  -2 1073.69  124.59
  -3   1  -2 1053.29  124.39
   3   1   2 1056.99  124.19
   5  -1   2   54.29    6.90
  -5  -1  -2   61.69   12.20
  -5  -1  -2   45.80    6.80
   5  -1   2   54.59   10.00
   5  -1   2   65.49    7.10
   5  -1   2   54.29    8.60
  -5  -1  -2   36.90    8.50
  -5   1  -2   58.29    8.40
   5   1   2   46.20    6.60
   5   1   2   53.29    8.10
  -5   1  -2   61.29   10.60
   5   1   2   42.70    9.40
  -5   1  -2   56.39    9.60
   7  -1   2   72.69   15.90
   7  -1   2  126.49   16.00
   7  -1   2  117.19   12.90
  -7  -1  -2   86.39   18.00
  -7  -1  -2  112.79   15.00
   7  -1   2   96.39   12.30
  -7   1  -2   97.09   15.90
   7   1   2   99.59   14.20
   7   1   2  105.89   17.30
  -7   1  -2   88.29   17.40
   7   1   2   85.69   12.20
  -7   1  -2  122.79   14.30
   9  -1   2   41.50   15.10
   9  -1   2   61.59   14.50
  -9  -1  -2   59.19   12.40
  -9  -1  -2   28.70   15.50
   9  -1   2   34.70    7.90
   9   1   2   19.80   13.80
  -9   1  -2   34.90   15.90
  -9   1  -2   17.50   12.40
   9   1   2   52.19   10.40
  -9   1  -2   49.50   10.00
 -11  -1  -2   31.90   14.40
 -11  -1  -2   -6.10   17.40
  11  -1   2   20.90   10.70
  11  -1   2   -7.80   20.10
  11  -1   2   -1.50   16.00
 -11   1  -2   17.90   15.50
  11   1   2    9.20   18.20
 -11   1  -2   17.10   18.00
  11   1   2   -6.50   10.30
  11   1   2   -7.00   20.00
 -12  -2   2  -22.30   19.60
  12  -2  -2    9.50   16.00
  12  -2  -2   24.20   16.60
 -12   2   2    4.40   18.00
 -12   2   2   21.00   16.30
  12   2  -2   10.50   22.70
  12   2  -2   22.80   15.10
  10  -2  -2    9.50   12.80
  10  -2  -2    3.80    6.50
 -10  -2   2   12.50   12.60
  10  -2  -2   -3.10    7.40
  10  -2  -2   18.30   11.40
 -10  -2   2    9.50   15.80
  10   2  -2    5.30    6.00
 -10   2   2   10.70   13.70
  10   2  -2   -3.90   11.80
  10   2  -2    1.60   17.60
 -10   2   2    7.10   15.10
 -10   2   2   -5.20   11.60
  -8  -2   2   37.10   12.00
   8  -2  -2   12.80    8.80
   8  -2  -2   21.80    6.70
  -8  -2   2    9.30   12.90
   8  -2  -2   29.20    9.90
  -8  -2   2   24.10    5.70
  -8   2   2   17.90   12.80
  -8   2   2   24.60   10.60
   8   2  -2   22.20    6.70
  -8   2   2   51.79   12.40
   8   2  -2   15.50   11.00
   8   2  -2   11.30   12.30
   6  -2  -2   96.89   13.30
  -6  -2   2   86.09   11.30
  -6  -2   2   96.59   15.50
   6  -2  -2   81.89   13.00
  -6  -2   2   86.79   13.90
   6  -2  -2   68.79   13.30
   6   2  -2   93.19   13.90
  -6   2   2   93.49   14.50
  -6   2   2   90.19   14.60
  -6   2   2   98.69   16.10
   6   2  -2   98.09   12.90
  -6   2   2  101.39   15.40
   6   2  -2  117.09   16.40
   4  -2  -2   34.00    4.90
  -4  -2   2   29.00    8.10
   4  -2  -2   32.60    5.80
  -4  -2   2   20.90    4.70
  -4  -2   2   29.10    5.60
  -4   2   2   28.20    7.40
   4   2  -2   28.10    6.20
  -4   2   2   25.80    6.20
  -4   2   2   13.90    6.70
   4   2  -2   40.50    6.80
   4   2  -2   51.99    6.50
  -4   2   2   35.20    7.40
   2  -2  -2   11.80    2.50
  -2  -2   2   15.60    2.80
   2  -2  -2   15.00    2.40
   2  -2  -2   14.80    6.70
  -2  -2   2   11.10    2.70
  -2  -2   2   13.70    4.80
  -2  -2   2   10.80    3.90
   2  -2  -2   18.00    2.60
   2  -2  -2   15.80    3.00
  -2  -2   2   17.70    4.30
  -2   2   2   18.70    4.20
  -2   2   2   22.80    2.70
  -2   2   2   16.10    4.00
   2   2  -2   23.80    4.30
   2   2  -2   15.50    4.00
   2   2  -2   18.20    3.30
  -2   2   2   15.50    3.80
   2   2  -2   16.80    2.80
   2   2  -2   16.80    3.40
   2   2  -2   16.60    3.70
  -2   2   2   14.50    2.80
   0  -2  -2   32.60    4.80
   0  -2   2   25.00    4.20
   0  -2   2   23.70    5.30
   0  -2   2   29.40    4.40
   0  -2   2   37.60    4.70
   0  -2  -2   32.00    9.70
   0  -2   2   28.30    3.90
   0  -2  -2   21.90    4.10
   0  -2  -2   36.90    4.60
   0  -2  -2   23.90    4.00
   0  -2   2   27.40    6.00
   0  -2  -2   33.60    3.90
   0   2  -2   28.30    3.80
   0   2   2   31.30    4.40
   0   2   2   41.60    4.80
   0   2   2   26.10    3.80
   0   2  -2   34.10    4.10
   0   2   2   33.00    4.00
   0   2  -2   25.30    4.80
   0   2  -2   32.80    4.40
   0   2   2   37.10    4.50
   0   2   2   29.30    6.40
   0   2  -2   29.20    4.00
   0   2  -2   23.20    4.30
  -2  -2  -2  242.78   30.20
   2  -2   2  237.88   30.60
   2  -2   2  249.18   29.80
  -2  -2  -2  226.58   31.20
  -2  -2  -2  254.67   30.20
   2  -2   2  264.17   29.90
   2  -2   2  242.78   30.30
  -2  -2  -2  216.28   33.90
   2  -2   2  262.07   30.20
  -2  -2  -2  245.78   30.60
  -2   2  -2  260.67   30.20
   2   2   2  252.17   30.20
  -2   2  -2  263.67   30.80
   2   2   2  250.87   29.90
  -2   2  -2  264.77   30.60
   2   2   2  251.87   30.10
  -2   2  -2  270.27   30.70
   2   2   2  243.88   30.40
   2   2   2  272.97   30.60
  -2   2  -2  258.77   30.00
   4  -2   2   63.09    8.40
   4  -2   2   68.19   11.40
   4  -2   2   59.79    8.00
   4  -2   2   61.89   10.10
  -4  -2  -2   55.19   18.40
  -4  -2  -2   73.79    8.50
   4  -2   2   56.99    8.30
   4  -2   2   70.79    8.70
  -4   2  -2   84.59   10.80
  -4   2  -2   65.59   11.80
   4   2   2   61.99    9.90
  -4   2  -2   69.89   11.20
   4   2   2   66.79    8.50
  -4   2  -2   77.09    9.30
   4   2   2   67.59   11.10
   6  -2   2   47.90   11.70
  -6  -2  -2   61.79   10.30
   6  -2   2   68.89    8.60
  -6  -2  -2   89.59   16.00
  -6  -2  -2   95.79   25.10
   6  -2   2   90.79   11.00
  -6   2  -2   66.29   11.30
  -6   2  -2   67.39   10.40
  -6   2  -2   67.29   14.70
  -6   2  -2   55.49   13.50
   6   2   2   61.89   13.50
   6   2   2   63.49    8.90
   6   2   2   65.69   11.30
   8  -2   2  269.47   30.80
  -8  -2  -2  237.08   30.10
   8  -2   2  259.77   28.80
  -8  -2  -2  224.28   34.00
   8  -2   2  184.98   31.20
   8   2   2  248.58   32.80
  -8   2  -2  265.87   32.90
  -8   2  -2  252.77   31.00
   8   2   2  226.38   28.60
  -8   2  -2  194.38   32.80
   8   2   2  207.98   30.40
 -10  -2  -2   27.50   18.50
  10  -2   2   45.60   15.60
  10  -2   2   73.39   17.20
 -10   2  -2   34.30   15.50
  10   2   2   54.09   20.70
  10   2   2   72.39   13.80
 -10   2  -2   46.70   18.50
 -10   2  -2   43.70   12.80
 -12  -2  -2   12.20   22.00
  12  -2   2    9.00   17.60
  12   2   2    8.10   28.50
 -12   2  -2   -4.50   17.70
  12   2   2   -9.10   13.20
  12   2   2    8.10   20.70
 -12   2  -2    0.00   19.90
  11  -3  -2   18.50   14.00
  11  -3  -2  -12.60   14.30
 -11  -3   2   11.80   18.60
  11  -3  -2  -23.40   15.60
 -11   3   2   15.20   17.40
 -11   3   2   12.80   16.30
  11   3  -2   12.10   21.60
 -11   3   2   13.60   14.10
  11   3  -2    5.90   12.40
   9  -3  -2    9.90    6.20
  -9  -3   2   25.60   14.60
   9  -3  -2   35.90   15.20
   9  -3  -2   22.60   10.70
  -9  -3   2   -0.50   10.50
   9  -3  -2   19.40   10.50
  -9   3   2    6.70   12.40
   9   3  -2   10.40    7.60
  -9   3   2   12.00   15.20
   9   3  -2   -2.00   15.80
   9   3  -2    2.80   12.20
  -9   3   2    6.30   12.10
  -9   3   2    7.10   14.10
  -7  -3   2   64.29   13.20
   7  -3  -2   58.89   13.80
   7  -3  -2  109.59   13.00
  -7  -3   2  110.49   17.80
   7  -3  -2   87.69   13.10
   7   3  -2  102.99   17.20
  -7   3   2   87.49   15.60
   7   3  -2   76.29   14.80
  -7   3   2   69.29   15.20
  -7   3   2   53.79   17.10
   7   3  -2   83.59   12.70
  -7   3   2   55.49   13.60
   5  -3  -2  142.49   19.00
  -5  -3   2  147.39   20.80
   5  -3  -2  125.79   18.00
   5  -3  -2  147.99   25.80
  -5  -3   2  140.59   17.60
  -5  -3   2  108.49   22.90
  -5  -3   2  146.59   18.90
   5  -3  -2  159.58   17.70
  -5   3   2  131.89   19.40
  -5   3   2  182.98   21.00
   5   3  -2  193.88   20.90
  -5   3   2  129.59   20.50
   5   3  -2  153.88   19.90
   5   3  -2  134.59   18.60
   3  -3  -2  112.59   14.20
   3  -3  -2  128.99   15.40
  -3  -3   2  110.69   14.50
   3  -3  -2  120.59   14.20
  -3  -3   2  105.49   13.80
  -3  -3   2  152.98   17.50
   3  -3  -2  143.39   22.20
  -3  -3   2   93.39   15.50
  -3  -3   2  138.59   18.30
   3   3  -2   96.29   15.20
   3   3  -2  125.29   16.20
  -3   3   2  107.59   15.70
  -3   3   2  142.49   16.40
  -3   3   2  124.39   14.20
  -3   3   2   99.29   16.00
   3   3  -2  126.79   16.00
  -1  -3   2  813.12   97.19
   1  -3  -2  798.32   95.49
   1  -3  -2  800.52   94.89
  -1  -3   2  807.92   95.69
  -1  -3   2  810.22   95.19
   1  -3  -2  825.32   95.09
  -1  -3   2  799.12   95.19
   1  -3  -2  742.43   97.69
  -1  -3   2  770.32   95.49
  -1   3   2  816.32   95.59
  -1   3   2  825.92   95.09
   1   3  -2  807.82   95.29
   1   3  -2  807.82   95.19
  -1   3   2  856.51   95.59
   1   3  -2  792.12   95.69
  -1   3   2  790.42   95.29
  -1  -3  -2  274.17   34.00
   1  -3   2  290.47   34.20
  -1  -3  -2  275.57   37.60
  -1  -3  -2  284.47   33.90
   1  -3   2  286.47   33.80
  -1  -3  -2  263.27   34.60
   1  -3   2  268.57   34.50
  -1   3  -2  301.67   34.50
  -1   3  -2  289.77   33.80
   1   3   2  268.27   34.30
   1   3   2  274.37   34.00
  -1   3  -2  293.87   33.60
   1   3   2  288.17   34.10
  -1   3  -2  303.17   34.60
   1   3   2  291.57   33.90
  -1   3  -2  273.97   34.80
  -3  -3  -2    0.50   13.10
  -3  -3  -2    5.50    6.50
   3  -3   2    9.30    1.80
  -3  -3  -2    3.20    6.50
   3  -3   2   18.90    6.30
   3  -3   2    8.40    4.50
   3  -3   2   13.00    2.40
  -3   3  -2   14.10    6.30
  -3   3  -2    3.90    6.10
  -3   3  -2   16.60    2.60
  -3   3  -2   14.80    4.90
   3   3   2   11.20    6.00
   3   3   2   15.80    6.30
   3   3   2    7.90    4.10
   3   3   2   15.20    2.80
   3   3   2   11.80    2.50
   5  -3   2    3.70    8.30
  -5  -3  -2   27.90   20.70
   5  -3   2   20.20    3.00
   5  -3   2   14.00    7.40
   5  -3   2   21.20    4.30
  -5   3  -2   14.10    6.10
  -5   3  -2   25.20    9.90
  -5   3  -2   11.10    9.20
   5   3   2   22.30    5.00
   5   3   2    9.60    9.70
   5   3   2   17.60    2.80
  -5   3  -2   11.00    9.10
   5   3   2   18.70    7.50
   7  -3   2   82.59   15.30
   7  -3   2   99.69   11.50
  -7  -3  -2   86.09   13.00
  -7  -3  -2  153.98   32.90
  -7  -3  -2   95.09   21.40
   7  -3   2  119.79   14.00
   7  -3   2   69.69   17.00
  -7   3  -2   49.80   16.20
  -7   3  -2   74.49   14.00
   7   3   2   98.49   17.90
  -7   3  -2   84.19   15.10
   7   3   2   65.79   14.60
  -7   3  -2   69.39   17.60
   7   3   2   91.29   12.60
   9  -3   2   29.00   10.40
   9  -3   2   20.80   12.70
  -9  -3  -2   33.90   17.20
   9  -3   2   38.00   16.90
  -9   3  -2   25.50   12.80
  -9   3  -2   37.70   16.20
   9   3   2   29.50   17.70
   9   3   2    7.10   10.70
  -9   3  -2   34.90   14.30
 -11  -3  -2  -45.00   18.10
  11  -3   2  -13.00   14.20
  11  -3   2   -5.10   13.80
  11  -3   2   19.90   20.20
  11   3   2  -20.30   11.30
  11   3   2  -11.50   19.80
 -11   3  -2    9.40   15.90
 -11   3  -2    4.30   18.10
 -11   3  -2  -27.50   14.60
  10  -4  -2   18.80   11.70
 -10  -4   2    3.80   18.10
 -10  -4   2   38.10   12.30
  10  -4  -2   18.30   26.20
  10  -4  -2   22.50   17.90
  10   4  -2    1.20    9.10
  10   4  -2    2.00   20.10
 -10   4   2  -12.60   15.80
  10   4  -2   21.80   14.40
 -10   4   2    0.20   13.60
 -10   4   2  -13.80   14.20
   8  -4  -2   -3.80    6.50
   8  -4  -2    7.60   24.40
  -8  -4   2   20.90   14.40
   8  -4  -2   11.60   13.00
   8  -4  -2    9.40    8.30
  -8  -4   2   10.60    9.70
   8   4  -2   25.10    9.10
   8   4  -2    7.80   11.10
  -8   4   2    4.50   13.70
  -8   4   2   35.00   14.50
  -8   4   2    3.00   12.00
   8   4  -2   16.30   15.70
   6  -4  -2  -13.50    8.80
   6  -4  -2   19.10   18.80
  -6  -4   2   -2.10   13.20
  -6  -4   2    2.80    6.10
  -6  -4   2   21.40   16.80
   6  -4  -2   -1.80    5.20
   6  -4  -2   -2.10    3.60
  -6   4   2   -8.20    9.90
   6   4  -2   -7.60   12.40
  -6   4   2   -5.20    9.90
   6   4  -2   15.70    9.60
  -6   4   2    4.70   10.40
   6   4  -2   11.60    8.10
   4  -4  -2   96.49   21.90
   4  -4  -2   94.59   13.20
   4  -4  -2   86.19   10.20
   4  -4  -2   84.29   11.00
  -4  -4   2   95.39   11.80
  -4  -4   2   61.39   12.50
  -4  -4   2   73.39   17.90
  -4  -4   2   74.59   14.70
  -4   4   2  105.09   14.80
  -4   4   2   69.79   13.90
  -4   4   2  118.09   15.40
   4   4  -2   81.69   13.80
   4   4  -2  120.39   14.10
   4   4  -2   85.29   13.30
  -2  -4   2  196.88   24.60
  -2  -4   2  228.48   24.70
  -2  -4   2  213.18   29.80
   2  -4  -2  205.18   32.40
   2  -4  -2  187.58   24.30
  -2  -4   2  195.48   25.50
   2  -4  -2  205.78   25.80
   2  -4  -2  212.48   24.60
  -2  -4   2  210.18   26.70
   2   4  -2  198.58   26.50
   2   4  -2  204.38   25.50
  -2   4   2  232.78   26.80
  -2   4   2  181.58   25.80
  -2   4   2  202.58   26.50
   2   4  -2  205.88   25.40
   0  -4   2  337.77   40.40
   0  -4  -2  319.87   40.30
   0  -4  -2  362.86   45.90
   0  -4   2  326.97   39.80
   0  -4   2  328.27   43.90
   0   4  -2  345.57   38.90
   0   4   2  327.07   39.10
   0   4  -2  350.76   39.60
   0   4   2  303.77   39.80
   0   4   2  336.87   39.90
   0   4  -2  336.37   39.70
   0   4   2  318.67   39.20
   0   4  -2  286.57   40.30
   0   4  -2  308.97   40.10
  -2  -4  -2  204.98   30.70
  -2  -4  -2  162.98   23.30
   2  -4   2  160.48   20.70
   2  -4   2  200.78   30.00
   2  -4   2  171.78   22.70
   2  -4   2  171.68   21.60
  -2   4  -2  146.79   22.20
  -2   4  -2  187.78   23.40
   2   4   2  174.28   21.60
   2   4   2  186.08   21.40
  -2   4  -2  179.88   22.80
   2   4   2  165.88   22.50
   4  -4   2    9.00    6.80
   4  -4   2   37.30    3.80
   4  -4   2   19.20    9.80
  -4  -4  -2  -12.60   17.70
  -4  -4  -2   37.20   11.20
  -4  -4  -2   22.00    8.60
   4  -4   2   23.00    3.30
   4   4   2   16.10    3.90
   4   4   2   14.50    9.40
  -4   4  -2   17.80    9.90
   4   4   2   16.50    9.00
  -4   4  -2   15.20   10.30
  -4   4  -2   15.50    7.50
   4   4   2   23.10    7.00
   6  -4   2   26.80    5.30
   6  -4   2   12.20   11.80
   6  -4   2   25.70    8.70
  -6  -4  -2   -4.90   21.50
   6   4   2    5.20   10.90
   6   4   2   23.20    6.80
  -6   4  -2   28.60   12.30
   6   4   2   21.40   12.70
  -6   4  -2   13.30    8.60
  -6   4  -2   16.10   12.40
  -8  -4  -2  -13.40   19.00
   8  -4   2   38.00   16.20
   8  -4   2   34.50    9.40
   8  -4   2   33.30   12.70
  -8  -4  -2   41.00   31.70
  -8   4  -2   32.70   14.90
  -8   4  -2   33.50   15.90
   8   4   2   33.60    8.30
  -8   4  -2   23.50   14.30
  -8   4  -2   18.80   10.50
   8   4   2   52.89   16.40
   8   4   2   19.90   11.50
  10  -4   2   26.80   19.40
  10  -4   2    4.90   14.70
 -10  -4  -2    1.60   21.60
 -10   4  -2   20.90   16.00
 -10   4  -2    7.20   17.80
  10   4   2   21.00   15.50
 -10   4  -2   16.70   15.00
  10   4   2   26.70   20.90
 -11  -5   2   23.50   23.90
  11  -5  -2   36.30   24.30
  11  -5  -2   -4.90   33.90
   9  -5  -2   13.70   26.40
  -9  -5   2   20.20   10.30
   9  -5  -2    3.80    9.40
  -9  -5   2  -20.90   18.60
   9  -5  -2   16.50   18.00
   9   5  -2   22.30   11.60
  -9   5   2   30.40   17.50
  -9   5   2   24.10   14.90
  -9   5   2    6.40   14.10
   9   5  -2   39.30   20.50
   9   5  -2   10.50   13.30
   7  -5  -2    9.50   12.50
  -7  -5   2   15.20    7.70
   7  -5  -2    8.30   23.20
  -7  -5   2   27.50   15.60
  -7  -5   2    9.50   21.60
   7  -5  -2    8.40    7.00
   7   5  -2   -4.70   11.50
   7   5  -2   17.70   15.20
  -7   5   2   -1.80   12.60
   7   5  -2   25.70   11.00
  -7   5   2    7.80   14.60
  -7   5   2   17.80   12.90
  -5  -5   2   13.20    5.30
  -5  -5   2   12.20   13.50
  -5  -5   2  -11.10   15.40
   5  -5  -2    0.60   10.60
   5  -5  -2   24.00   21.30
   5  -5  -2    9.20    4.80
  -5   5   2   15.00   12.20
   5   5  -2    7.40   10.10
   5   5  -2   13.30    9.80
   5   5  -2   -8.80   10.70
  -5   5   2   11.80   11.10
  -5   5   2   12.70   11.10
  -3  -5   2   30.70   12.20
  -3  -5   2   23.30   17.70
   3  -5  -2   41.50   10.30
  -3  -5   2   40.80    6.00
   3  -5  -2   37.30   20.30
   3  -5  -2   37.30    6.00
   3   5  -2   52.49   10.50
   3   5  -2   30.10   11.20
   3   5  -2   31.80    8.00
  -3   5   2   34.00   10.10
  -3   5   2   24.90   11.30
   3   5  -2   41.60    9.50
  -3   5   2   22.30   10.80
   1  -5  -2   77.99   14.40
  -1  -5   2   72.69   22.30
   1  -5  -2   79.39   22.90
   1  -5  -2   80.19   10.40
  -1  -5   2   84.19   10.30
  -1  -5   2   68.69   14.80
  -1  -5   2   63.89   12.00
  -1   5   2   89.29   12.70
  -1   5   2   76.79   14.00
  -1   5   2   76.89   14.30
   1   5  -2   71.69   12.80
   1   5  -2   93.29   10.90
   1   5  -2   64.69   14.50
   1   5  -2   84.69   12.30
   1  -5   2    6.20    5.40
   1  -5   2    5.50    8.90
   1  -5   2   33.20   20.90
  -1  -5  -2   24.70   18.50
  -1  -5  -2    1.70    9.40
  -1   5  -2    0.50    4.70
   1   5   2   10.60    6.50
   1   5   2   -6.00    7.90
   1   5   2    7.90    4.20
  -1   5  -2    3.80    8.40
  -1   5  -2    6.60    6.60
   3  -5   2   16.10   20.40
  -3  -5  -2   -3.20   18.10
   3  -5   2   12.70    9.40
   3  -5   2   -1.90    5.50
  -3  -5  -2   -1.00   11.90
  -3  -5  -2    2.40   10.90
   3   5   2   -3.80    7.30
  -3   5  -2    3.40    9.00
   3   5   2   -7.00    9.10
  -3   5  -2  -14.30    9.20
   3   5   2    4.90    4.70
  -3   5  -2   -1.10    8.30
   5  -5   2   19.10    7.60
   5  -5   2   17.20   12.10
   5  -5   2   29.60   23.40
  -5  -5  -2   -1.20   13.70
  -5  -5  -2  -18.70   23.90
  -5   5  -2   14.70    9.50
   5   5   2   19.40   10.30
   5   5   2   13.70   11.10
  -5   5  -2   29.90   12.50
   5   5   2   21.80    4.40
   5   5   2    6.80    8.40
  -5   5  -2   19.50   11.80
  -7  -5  -2   18.90   30.30
   7  -5   2   18.20   16.00
   7  -5   2   33.80   11.20
  -7   5  -2   12.80   13.80
  -7   5  -2   34.90   13.80
   7   5   2   23.30   13.30
   7   5   2    3.80   20.10
  -7   5  -2    9.90   10.50
   7   5   2   27.80    9.10
   9  -5   2  -12.20   12.30
   9  -5   2   12.30   18.50
  -9  -5  -2   23.60   36.30
  -9  -5  -2   -4.40   19.70
   9   5   2   16.80   13.20
  -9   5  -2   -9.40   14.20
  -9   5  -2    0.90   15.30
   9   5   2    7.70   19.50
   8  -6  -2   14.80   16.60
   8  -6  -2   15.10   26.80
   8   6  -2   -2.00   13.60
  -8   6   2    3.20   15.40
   8   6  -2   18.10   15.30
  -8   6   2  -11.00   14.90
   8   6  -2    2.70   25.10
  -8   6   2   31.40   15.80
  -6  -6   2    9.10   21.60
   6  -6  -2   -8.10   14.10
  -6  -6   2   -9.50   15.30
   6  -6  -2   -9.60   26.80
   6  -6  -2    7.50    5.70
   6   6  -2   16.00   16.30
   6   6  -2   -5.70    5.70
   6   6  -2    3.20   12.40
  -6   6   2   -4.90   11.90
  -6   6   2    6.00   13.50
  -6   6   2    3.20   13.30
   6   6  -2    7.60   13.70
   4  -6  -2   26.90   24.00
   4  -6  -2   19.20    4.80
  -4  -6   2    6.90   20.60
  -4  -6   2    9.50    4.60
  -4  -6   2   31.50   14.50
   4  -6  -2   18.30   13.60
  -4   6   2    3.70   13.30
   4   6  -2   11.20   12.40
   4   6  -2   10.70    7.50
  -4   6   2   16.20   13.60
   4   6  -2   21.90   11.00
   4   6  -2    8.10   11.90
   2  -6  -2   20.70   12.80
   2  -6  -2   31.30    5.50
  -2  -6   2   24.90   15.30
   2  -6  -2   25.90   22.50
  -2  -6   2   27.50    5.00
  -2  -6   2    6.40   21.90
  -2   6   2   59.39   13.00
   2   6  -2   21.50   10.00
   2   6  -2   11.10    9.70
  -2   6   2    2.00   13.00
   2   6  -2   36.30   12.80
   0  -6  -2   -2.50   23.40
   0  -6   2   29.90   23.60
   0  -6   2   -4.50   12.00
   0  -6  -2   19.90   13.10
   0  -6   2    8.60    3.10
   0  -6   2    6.70    6.20
   0   6  -2   -3.90    6.70
   0   6   2   -4.70   10.80
   0   6  -2    3.70    9.50
   0   6   2    2.50    9.50
   0   6  -2    0.30    6.30
   0   6   2   10.90    8.70
   2  -6   2   -6.30   11.20
  -2  -6  -2   26.30   22.50
  -2  -6  -2   12.90   14.40
   2  -6   2    7.60   23.10
   2  -6   2   14.00    6.60
   2   6   2   11.10    7.30
   2   6   2   14.00    8.90
  -2   6  -2    1.50   10.30
  -2   6  -2    1.90    9.70
  -2   6  -2    2.80   10.50
   4  -6   2   13.90   13.70
  -4  -6  -2    7.40   15.10
   4  -6   2   28.90   27.80
   4  -6   2    7.80    7.20
  -4  -6  -2  -14.00   25.60
  -4   6  -2    2.00   12.70
   4   6   2    3.20   10.10
   4   6   2    0.20    5.20
   4   6   2   -4.00   11.30
  -4   6  -2   -8.60   11.90
  -4   6  -2   11.20   12.40
   6  -6   2   13.00    9.30
   6  -6   2   22.10   30.00
  -6  -6  -2    3.80   18.20
   6  -6   2    0.50   18.00
  -6  -6  -2  -26.50   27.40
  -6   6  -2   19.50   13.80
  -6   6  -2   -3.70   11.40
   6   6   2   27.10   14.10
   6   6   2    4.20   17.10
  -6   6  -2   -6.90   15.10
   8  -6   2   16.10   19.90
   8  -6   2   -7.20   11.30
   8  -6   2   33.10   33.60
  -8   6  -2   11.70   15.50
  -8   6  -2   20.30   15.90
   8   6   2    2.70   15.60
   7  -7  -2   23.20   18.60
   7  -7  -2   28.30   30.20
  -7  -7   2  -32.90   20.30
  -7   7   2   -0.40   15.20
  -7   7   2   20.50   16.90
   7   7  -2  -12.20   13.90
   7   7  -2    9.50   14.80
  -5  -7   2  -38.80   16.40
   5  -7  -2   15.00   27.20
   5  -7  -2    8.40   16.70
  -5   7   2    2.60   15.30
   5   7  -2   24.60   15.30
   5   7  -2   -5.10   14.30
   5   7  -2   21.90    8.90
  -5   7   2   10.40   15.70
  -3  -7   2   31.60   17.50
   3  -7  -2   18.20   26.20
   3  -7  -2   38.70   16.80
  -3  -7   2   12.60   25.60
   3   7  -2    8.10   12.80
   3   7  -2   20.00   12.30
   3   7  -2   17.80   10.30
  -3   7   2   29.00   13.50
  -3   7   2   11.30   13.60
  -1  -7   2   62.99   29.10
  -1  -7   2   15.30   16.30
   1  -7  -2    8.90   16.70
   1  -7  -2   34.90   30.00
   1   7  -2   10.20   12.70
  -1   7   2   -4.00   12.70
  -1   7   2   17.40   13.50
  -1   7   2   29.80   10.30
   1   7  -2   28.70   10.10
   1  -7   2   19.30   26.20
  -1  -7  -2   11.40   17.30
   1  -7   2    4.20    7.40
   1  -7   2   38.00   15.80
  -1  -7  -2   40.20   30.00
  -1   7  -2    6.00   13.50
   1   7   2   14.00   10.80
  -1   7  -2    8.70    9.10
   1   7   2    1.40   10.20
  -1   7  -2    9.50   14.60
   3  -7   2   10.90   27.80
   3  -7   2   13.70    7.70
   3  -7   2   20.60   16.90
  -3  -7  -2   -1.20   20.10
  -3  -7  -2   28.50   30.00
  -3   7  -2    4.00   14.20
  -3   7  -2    9.00   13.30
   3   7   2   22.00    8.20
   3   7   2   14.90   12.20
  -3   7  -2   -6.30   13.00
   5  -7   2   22.20    9.10
  -5  -7  -2   22.20   20.10
  -5  -7  -2  -17.10   29.00
   5  -7   2   13.00   32.60
   5  -7   2   26.70   20.60
  -5   7  -2    8.30   13.50
   5   7   2   17.50   14.40
  -5   7  -2   31.60   15.30
  -5   7  -2   18.00   16.80
   7  -7   2   20.80   20.60
   7  -7   2   26.90   11.50
   7  -7   2   33.90   33.20
   7   7   2   10.70   16.60
  -7   7  -2   40.70   16.70
  -7   7  -2  -12.40   18.50
   4  -8  -2   14.80   19.20
  -4  -8   2   16.40   24.00
   4  -8  -2    9.60   30.60
   4   8  -2   22.90   15.10
  -4   8   2   -1.30   15.50
   4   8  -2   26.20   15.10
  -4   8   2   16.80   15.70
   2  -8  -2   37.30   31.40
  -2  -8   2   41.00   33.00
   2  -8  -2   37.10   19.80
  -2  -8   2   15.90   20.60
   2   8  -2   13.00   14.00
  -2   8   2   24.30   16.90
   2   8  -2   10.10   12.10
  -2   8   2   22.90   16.60
   0  -8   2   -7.10   20.20
   0  -8  -2   -2.00   20.70
   0  -8  -2   -7.10   33.40
   0  -8   2   21.70   30.30
   0   8   2   -4.60   11.40
   0   8   2   10.40   13.80
   0   8  -2    6.70   15.80
   0   8   2  -19.20   14.50
   0   8  -2   25.80   16.00
   2  -8   2  -16.40   30.50
  -2  -8  -2   39.80   35.90
   2  -8   2   13.90   20.10
  -2  -8  -2   27.00   20.60
  -2   8  -2    0.00   16.70
   2   8   2   19.50   11.40
   2   8   2   27.00   13.20
  -2   8  -2    1.10   16.00
  -4  -8  -2   -8.90   33.00
   4  -8   2   34.40   37.30
   4  -8   2   25.90   21.70
  -4  -8  -2   41.80   25.50
  -4   8  -2  -14.30   15.70
   4   8   2   -0.20   14.10
  -4   8  -2   -3.90   16.40
  -4   8  -2  -16.40   17.90
  12   0  -3    8.40   23.30
  12   0  -3   38.40   13.80
 -12   0   3   34.90   20.00
  10   0  -3   22.10   12.00
  10   0  -3    0.20   10.90
  10   0  -3    3.70   17.00
 -10   0   3  -14.70   14.70
  10   0  -3   20.50    6.60
 -10   0   3   -4.70   15.50
 -10   0   3   24.00   10.40
   8   0  -3   -2.00    4.90
   8   0  -3  -20.70   10.40
   8   0  -3   -4.10    5.10
  -8   0   3   -1.40    7.50
  -8   0   3    7.10   10.20
  -8   0   3    1.80   10.90
   8   0  -3   -6.30    7.80
  -6   0   3  909.11  110.99
   6   0  -3  928.61  110.89
  -6   0   3  969.20  111.49
   6   0  -3  944.81  112.19
   6   0  -3  931.31  110.89
  -6   0   3  916.51  110.69
  -4   0   3 1825.92  210.48
   4   0  -3 1740.53  210.28
   4   0  -3 1781.12  210.58
  -4   0   3 1740.93  210.58
   4   0  -3 1793.82  210.38
  -4   0   3 1774.02  210.28
   4   0  -3 1812.12  210.38
   4   0  -3 1750.42  211.48
   4   0  -3 1805.42  210.38
   2   0  -3   29.20    5.80
   2   0  -3   29.90    4.60
   2   0  -3   40.90    4.60
  -2   0   3   30.30    4.60
   2   0  -3   30.00    4.10
  -2   0   3   38.20    4.80
   2   0  -3   36.40    4.80
  -2   0   3   29.60    4.60
  -2   0   3   33.30    5.90
  -2   0   3   29.10    4.10
   0   0  -3 2355.36  275.47
   0   0  -3 2435.66  275.47
   0   0   3 2196.98  276.57
   0   0   3 2445.46  275.47
   0   0   3 2332.07  275.47
   0   0  -3 2311.87  275.37
   0   0   3 2266.17  275.47
  -2   0  -3  532.55   58.89
   2   0   3  506.95   57.49
  -2   0  -3  506.55   57.19
   2   0   3  427.16   58.89
  -2   0  -3  465.65   57.39
   2   0   3  445.36   57.49
   2   0   3  485.75   57.19
  -2   0  -3  497.85   57.59
   2   0   3  480.35   57.39
  -4   0  -3  284.17   35.00
   4   0   3  273.87   36.20
  -4   0  -3  288.37   34.20
   4   0   3  300.17   35.20
   4   0   3  271.37   35.00
  -4   0  -3  304.17   34.30
   4   0   3  305.97   34.30
  -4   0  -3  251.27   35.40
   6   0   3   13.90    8.60
  -6   0  -3    9.40    8.20
  -6   0  -3    4.60    3.80
   6   0   3    2.90    8.60
  -6   0  -3    8.70   10.50
   6   0   3    6.70    3.80
  -8   0  -3   48.10   16.50
   8   0   3   66.09   10.40
   8   0   3   86.49   15.40
   8   0   3   43.60   14.60
  -8   0  -3   80.89   14.40
  10   0   3    4.10   15.90
 -10   0  -3    4.10   16.60
  10   0   3   27.20    8.50
 -10   0  -3   32.90   14.50
  10   0   3   22.50   14.80
  12   0   3    9.50   17.00
 -12   0  -3  -11.90   19.00
 -12   0  -3   14.20   16.00
 -13  -1   3    1.70   20.40
  13  -1  -3   15.00   12.60
  13  -1  -3  -15.10   17.00
  13  -1  -3   33.10   25.50
 -13   1   3   24.30   19.10
  13   1  -3  -14.00   15.20
  13   1  -3   -1.20   22.00
 -11  -1   3    6.20   15.20
  11  -1  -3   13.70   10.30
  11  -1  -3    7.00    6.80
  11  -1  -3    8.10   18.10
  11  -1  -3   -6.70   12.90
  11   1  -3    9.30   16.70
 -11   1   3   24.90   12.90
  11   1  -3    3.10    6.90
 -11   1   3   -7.60   17.50
  11   1  -3    9.00   13.40
   9  -1  -3   24.70   12.60
  -9  -1   3    9.50   12.10
  -9  -1   3   22.90    7.90
   9  -1  -3   30.70    8.00
   9  -1  -3   35.10    9.30
   9  -1  -3   50.49   14.10
  -9  -1   3   34.00   13.10
   9   1  -3   33.40    7.10
   9   1  -3   14.50   15.00
  -9   1   3   29.10   14.90
   9   1  -3   23.50   11.30
  -9   1   3   14.60   14.50
  -9   1   3   29.70   11.70
  -7  -1   3   -3.40    7.70
   7  -1  -3    2.30    8.50
   7  -1  -3   20.00    6.50
  -7  -1   3   12.80    4.90
   7  -1  -3    7.80    5.60
  -7  -1   3   26.60    9.40
  -7   1   3    7.50   10.30
  -7   1   3    2.20    6.70
   7   1  -3    5.10   10.10
  -7   1   3    5.70    7.80
   7   1  -3    8.60    7.30
  -7   1   3    6.70    9.50
   7   1  -3    7.20    4.00
   7   1  -3   17.40    5.30
  -5  -1   3  117.39   14.80
  -5  -1   3   88.69   13.90
  -5  -1   3   96.99   12.70
  -5   1   3   87.39   14.50
   5   1  -3   98.89   13.90
  -5   1   3  104.29   14.20
  -5   1   3   97.89   14.70
   5   1  -3   96.89   12.40
  -5   1   3  106.59   14.20
   5   1  -3  101.29   14.50
   5   1  -3  106.19   13.70
  -5   1   3  107.19   14.50
   5   1  -3  111.79   13.50
   3  -1  -3  727.23   84.79
   3  -1  -3  646.54   85.59
  -3  -1   3  740.63   84.79
   3  -1  -3  688.53   84.69
  -3  -1   3  776.42   84.89
   3  -1  -3  718.23   84.69
   3  -1  -3  743.63   84.89
   3  -1  -3  726.93   84.69
  -3  -1   3  702.23   84.59
  -3  -1   3  666.03   84.79
  -3  -1   3  806.82   85.59
  -3   1   3  697.73   84.99
   3   1  -3  698.43   84.89
   3   1  -3  713.33   84.39
   3   1  -3  724.63   84.69
  -3   1   3  742.43   84.69
   3   1  -3  698.63   84.79
  -3   1   3  729.43   84.79
   3   1  -3  699.43   84.59
  -3   1   3  720.73   84.79
   3   1  -3  622.14   84.69
  -3   1   3  730.23   84.99
   1  -1  -3 1560.84  182.78
   1  -1  -3 1640.54  182.68
   1  -1  -3 1554.94  182.98
  -1  -1   3 1591.34  182.98
  -1  -1   3 1608.34  182.98
   1  -1  -3 1489.45  182.88
   1  -1  -3 1587.74  182.78
  -1  -1   3 1572.54  182.88
   1  -1  -3 1469.75  184.08
   1  -1  -3 1496.65  183.78
   1   1  -3 1574.24  184.18
   1   1  -3 1518.95  182.78
  -1   1   3 1534.05  182.78
  -1   1   3 1583.04  182.78
  -1   1   3 1446.66  184.08
   1   1  -3 1491.65  182.88
  -1   1   3 1578.84  182.98
  -1   1   3 1562.04  182.78
  -1   1   3 1542.65  183.78
   1   1  -3 1652.13  182.98
  -1   1   3 1474.85  182.88
   1   1  -3 1537.75  183.08
   1  -1   3 2269.07  284.57
  -1  -1  -3 2377.26  283.27
   1  -1   3 2301.27  283.27
  -1  -1  -3 2265.07  283.07
   1  -1   3 2354.26  283.17
   1  -1   3 2323.77  283.17
   1  -1   3 2402.76  283.27
  -1  -1  -3 2355.96  283.17
   1  -1   3 2366.36  283.27
  -1  -1  -3 2624.34  284.37
  -1  -1  -3 2281.37  283.17
  -1   1  -3 2555.74  282.97
  -1   1  -3 2355.46  283.27
   1   1   3 2452.65  283.27
   1   1   3 2389.86  283.17
   1   1   3 2580.24  283.27
  -1   1  -3 2347.27  283.17
   1   1   3 2558.04  284.37
  -1   1  -3 2475.15  283.17
  -1   1  -3 2315.77  283.37
  -1   1  -3 2455.25  284.77
  -3  -1  -3  110.49   18.40
  -3  -1  -3  128.29   16.10
   3  -1   3  133.19   16.10
   3  -1   3  130.49   16.10
  -3  -1  -3  144.99   23.10
   3  -1   3  144.29   16.10
  -3  -1  -3  141.69   18.60
   3  -1   3  129.69   17.00
   3  -1   3  145.19   16.60
   3   1   3  166.08   17.80
  -3   1  -3  139.59   16.80
   3   1   3  124.99   17.40
  -3   1  -3  125.49   17.60
  -3   1  -3  128.79   16.10
   3   1   3  123.89   16.40
  -3   1  -3  134.79   17.20
   5  -1   3   51.39    9.40
   5  -1   3   55.09    7.10
   5  -1   3   52.79    7.40
   5  -1   3   62.49    7.40
  -5  -1  -3   52.19    7.40
  -5  -1  -3   62.69    9.80
  -5  -1  -3   72.59   13.10
   5  -1   3   54.89   10.40
   5   1   3   49.90   10.50
   5   1   3   61.39    8.70
  -5   1  -3   56.99   11.20
  -5   1  -3   65.19   11.70
   5   1   3   55.29    7.10
  -5   1  -3   60.99    8.80
  -7  -1  -3  259.57   31.30
   7  -1   3  221.58   26.90
   7  -1   3  234.78   30.50
   7  -1   3  258.57   29.70
   7  -1   3  216.68   26.90
  -7  -1  -3  230.28   29.20
   7  -1   3  214.08   27.40
  -7   1  -3  227.68   29.70
   7   1   3  214.38   26.90
   7   1   3  250.77   28.00
   7   1   3  236.28   28.20
  -7   1  -3  249.68   28.40
  -7   1  -3  174.88   30.60
   7   1   3  161.38   29.30
  -9  -1  -3   34.30   12.60
   9  -1   3   56.89   14.80
   9  -1   3   29.30   14.20
   9  -1   3   54.49    8.30
  -9  -1  -3   39.00   18.60
   9   1   3   47.30   10.60
  -9   1  -3   37.60    9.50
  -9   1  -3   17.60   15.80
   9   1   3   44.10   15.30
  -9   1  -3   57.79   15.40
   9   1   3   39.80   14.90
  11  -1   3   17.40   18.80
  11  -1   3   26.30   15.40
 -11  -1  -3  -33.60   16.60
 -11  -1  -3    8.20   14.60
 -11   1  -3  -16.20   15.30
  11   1   3   -2.80   19.40
  11   1   3   11.20   16.40
 -11   1  -3   -2.00   19.90
  11   1   3   -8.40   12.10
  12  -2  -3    8.00   11.30
  12  -2  -3  -10.50   15.10
 -12  -2   3   20.00   17.30
  12  -2  -3   43.70   19.50
 -12   2   3   15.50   20.30
 -12   2   3   24.30   16.30
  12   2  -3   -5.00   14.60
  12   2  -3   32.60   24.10
  10  -2  -3   -8.50    6.80
 -10  -2   3   12.10   13.30
 -10  -2   3  -11.90   14.80
  10  -2  -3    5.80   12.90
  10  -2  -3   22.20    8.30
  10  -2  -3  -12.10   11.50
  10   2  -3    3.60    6.80
 -10   2   3    7.40   12.30
  10   2  -3   -1.20   11.30
 -10   2   3    4.80   13.40
  10   2  -3    2.50   15.30
 -10   2   3   -1.70   14.80
   8  -2  -3  -11.90    8.70
  -8  -2   3    2.80   10.10
   8  -2  -3    7.50    8.60
   8  -2  -3   -1.00    6.30
  -8  -2   3    1.80   11.70
  -8   2   3    6.20    9.80
  -8   2   3   20.80   10.30
  -8   2   3   -7.70   11.50
   8   2  -3  -27.60   13.30
  -8   2   3    3.20   10.90
   8   2  -3   -5.00    9.30
   8   2  -3    3.10    6.20
  -6  -2   3  118.69   18.40
   6  -2  -3  129.29   17.20
  -6  -2   3  137.49   18.90
   6  -2  -3  127.09   17.70
  -6   2   3   98.19   18.20
   6   2  -3  106.79   17.50
  -6   2   3  151.78   19.10
   6   2  -3  148.49   19.60
   6   2  -3  164.98   17.90
  -6   2   3  134.39   19.00
  -6   2   3  123.99   19.10
   6   2  -3  108.59   18.30
  -6   2   3   95.39   19.00
  -4  -2   3  160.78   19.30
   4  -2  -3  129.49   21.70
   4  -2  -3  140.59   18.40
  -4  -2   3  185.08   20.90
   4  -2  -3  146.69   18.60
  -4  -2   3  144.19   19.00
  -4  -2   3  147.19   19.70
  -4   2   3  144.19   19.40
   4   2  -3  151.78   18.90
  -4   2   3  155.48   19.90
   4   2  -3  127.39   19.20
   4   2  -3  178.58   19.30
  -4   2   3  173.78   20.00
  -4   2   3  148.89   19.30
   4   2  -3  152.28   19.30
  -2  -2   3   78.99    9.40
   2  -2  -3   70.69    9.20
   2  -2  -3   72.09    9.00
   2  -2  -3   68.59    8.90
   2  -2  -3   90.99   13.80
  -2  -2   3   81.49   10.30
   2  -2  -3   72.59    8.90
  -2  -2   3   83.19    9.30
   2  -2  -3   70.09    9.10
  -2  -2   3   72.39   10.20
  -2  -2   3   61.19   10.50
  -2  -2   3   81.59   10.20
   2   2  -3   75.99    9.30
   2   2  -3   85.79   10.10
  -2   2   3   75.89    9.20
   2   2  -3   74.29   10.80
  -2   2   3   86.69   10.20
  -2   2   3   88.59   10.40
   2   2  -3   68.29    8.90
  -2   2   3   68.19    9.30
   2   2  -3   80.79   10.50
   0  -2   3  240.28   28.70
   0  -2  -3  222.88   28.30
   0  -2  -3  246.68   28.60
   0  -2   3  242.08   28.30
   0  -2  -3  227.98   28.50
   0  -2   3  240.98   28.70
   0  -2  -3  227.08   30.60
   0  -2  -3  250.77   28.60
   0  -2   3  240.28   28.60
   0  -2   3  214.48   28.40
   0  -2   3  224.18   28.50
   0  -2  -3  220.48   30.80
   0  -2   3  238.08   30.30
   0   2   3  270.87   28.80
   0   2  -3  248.58   28.90
   0   2   3  242.58   28.50
   0   2  -3  240.58   28.30
   0   2  -3  247.28   28.60
   0   2   3  249.08   28.40
   0   2  -3  223.48   28.50
   0   2   3  242.58   28.20
   0   2   3  234.08   28.50
   0   2  -3  239.78   28.60
   0   2  -3  241.08   28.30
   0   2   3  249.48   28.70
   2  -2   3  122.99   15.80
  -2  -2  -3  106.79   16.00
   2  -2   3  139.79   16.30
   2  -2   3  130.69   15.30
  -2  -2  -3  132.79   15.50
  -2  -2  -3  133.99   17.70
   2  -2   3  134.39   15.60
  -2  -2  -3  103.69   20.10
  -2   2  -3  125.19   16.00
  -2   2  -3  146.09   16.10
  -2   2  -3  134.19   15.50
  -2   2  -3  126.39   16.30
   2   2   3  119.19   15.80
   2   2   3  138.09   16.20
  -2   2  -3  127.39   15.30
   2   2   3  107.79   15.40
   2   2   3  121.99   15.20
  -2   2  -3  133.19   16.50
  -4  -2  -3   24.10    3.60
   4  -2   3   19.50    2.70
   4  -2   3   19.10    7.50
   4  -2   3   17.80    6.70
  -4  -2  -3   39.00   18.20
  -4  -2  -3   15.10    6.20
   4  -2   3   14.10    3.40
   4  -2   3   23.00    4.30
  -4   2  -3   29.30    6.10
   4   2   3   18.50    3.50
  -4   2  -3   14.10    7.20
   4   2   3   22.70    6.70
  -4   2  -3   29.70    4.70
  -4   2  -3   23.20    7.10
   4   2   3   13.80    5.20
  -6  -2  -3   52.69   15.70
   6  -2   3   78.79   10.30
   6  -2   3   53.39    7.50
  -6  -2  -3   52.79    8.20
  -6  -2  -3   69.79   10.30
  -6  -2  -3   67.59   23.40
   6  -2   3   55.29    7.80
   6  -2   3   48.40   12.50
  -6   2  -3   76.29   13.70
  -6   2  -3   61.29   10.70
   6   2   3   67.09    7.90
  -6   2  -3   69.59   13.70
   6   2   3   45.00   12.00
   6   2   3   45.30   10.00
  -8  -2  -3   71.49   13.40
  -8  -2  -3   47.50   18.80
   8  -2   3   73.89   10.60
   8  -2   3   82.49   15.30
   8  -2   3   73.79   10.20
   8  -2   3   55.79   16.20
   8   2   3   93.29   10.80
  -8   2  -3   54.19   13.70
   8   2   3  100.29   17.80
   8   2   3   88.59   13.80
  -8   2  -3   69.49   15.80
  -8   2  -3   35.90   17.00
  10  -2   3   72.79   16.60
 -10  -2  -3   56.39   18.90
  10  -2   3   29.00   17.10
 -10   2  -3   56.39   20.40
 -10   2  -3   23.10   12.50
  10   2   3   61.69   20.10
 -10   2  -3   66.29   17.30
  10   2   3   49.10   13.20
 -12  -2  -3   -5.70   22.30
  12  -2   3    3.70   18.20
 -12   2  -3    6.00   19.60
 -12   2  -3   26.40   20.60
  12   2   3    0.10   18.20
  12   2   3    6.80   21.50
  12   2   3  -19.10   17.80
  11  -3  -3   11.10   13.30
  11  -3  -3    3.50   14.80
 -11  -3   3   22.30   16.10
 -11  -3   3   -3.90   15.00
  11  -3  -3    8.40   17.20
 -11   3   3   28.60   16.20
 -11   3   3    0.70   14.30
  11   3  -3    6.90   20.30
 -11   3   3  -25.90   16.20
  11   3  -3   19.40   14.60
  -9  -3   3   49.90   13.00
   9  -3  -3   27.50   10.70
   9  -3  -3   14.10   12.90
  -9  -3   3   42.00   15.70
   9  -3  -3   29.30   11.10
   9  -3  -3   30.90    8.20
  -9   3   3   35.50   14.50
   9   3  -3   17.40   11.80
  -9   3   3   58.39   15.50
   9   3  -3   43.40   17.30
   9   3  -3   31.80    9.30
  -9   3   3   23.90   13.40
  -9   3   3   25.40   15.60
  -7  -3   3   35.00   11.30
  -7  -3   3   25.30   10.20
   7  -3  -3   26.40    7.70
   7  -3  -3   12.10    9.10
   7  -3  -3   27.50   17.50
   7  -3  -3   33.90    8.10
   7   3  -3   29.10   11.00
   7   3  -3   19.20    8.20
  -7   3   3   20.80   11.30
  -7   3   3   27.50   10.60
  -7   3   3   25.30   11.30
   7   3  -3   39.00   14.20
  -5  -3   3   61.39   13.00
  -5  -3   3   67.19    9.00
   5  -3  -3   56.79    9.90
  -5  -3   3   63.59   10.20
   5  -3  -3   75.09   18.70
  -5  -3   3   44.10   13.60
   5  -3  -3   74.39    9.10
  -5   3   3   61.89   12.00
   5   3  -3   59.99    9.70
  -5   3   3   54.19   11.20
  -5   3   3   61.49   11.70
   5   3  -3   32.00   11.40
   5   3  -3   41.20   10.00
  -3  -3   3  410.86   46.30
   3  -3  -3  377.66   45.80
   3  -3  -3  398.16   45.60
  -3  -3   3  360.46   47.50
   3  -3  -3  374.76   50.29
   3  -3  -3  395.26   46.30
  -3  -3   3  354.46   46.70
  -3  -3   3  396.86   47.70
   3  -3  -3  388.56   45.80
  -3   3   3  403.26   47.00
   3   3  -3  398.06   46.60
   3   3  -3  373.36   47.00
  -3   3   3  400.76   46.80
   3   3  -3  366.96   46.70
  -3   3   3  382.56   46.80
  -1  -3   3  271.27   34.40
   1  -3  -3  291.57   33.50
  -1  -3   3  294.57   34.10
   1  -3  -3  283.67   33.50
   1  -3  -3  249.78   37.50
  -1  -3   3  268.57   34.10
  -1  -3   3  219.28   36.70
  -1  -3   3  290.57   33.80
   1  -3  -3  286.27   34.10
   1   3  -3  283.07   33.80
  -1   3   3  271.17   34.20
   1   3  -3  297.87   33.90
  -1   3   3  285.37   34.10
   1   3  -3  291.57   34.80
  -1   3   3  284.27   33.60
  -1   3   3  295.57   33.50
  -1   3   3  297.57   34.50
  -1  -3  -3  105.39   12.40
  -1  -3  -3   96.89   13.90
   1  -3   3  101.49   13.70
  -1  -3  -3   84.29   17.20
   1  -3   3  101.69   12.00
  -1  -3  -3   95.39   12.30
  -1  -3  -3  115.79   20.00
   1  -3   3  104.49   13.30
  -1   3  -3  129.49   14.30
   1   3   3   99.69   12.50
  -1   3  -3  103.39   13.90
   1   3   3   95.69   12.00
   1   3   3   93.29   12.20
   1   3   3   93.99   13.20
   1   3   3   94.49   12.80
  -1   3  -3   98.59   12.00
  -1   3  -3  107.99   13.30
  -1   3  -3  100.29   12.20
  -3  -3  -3  -17.30   12.80
   3  -3   3    3.70    7.00
   3  -3   3   18.30    2.80
  -3  -3  -3   10.90    6.90
   3  -3   3   15.00    5.40
  -3  -3  -3    7.50    7.50
  -3   3  -3   12.20    7.10
   3   3   3   13.40    3.10
  -3   3  -3   15.30    7.10
   3   3   3    9.40    6.00
  -3   3  -3   13.00    4.80
   3   3   3   18.50    6.90
  -3   3  -3   14.10    6.90
  -3   3  -3   20.70    3.00
   3   3   3   14.00    2.70
   5  -3   3   77.89   10.60
  -5  -3  -3   76.29   24.80
   5  -3   3   74.69   14.70
   5  -3   3   93.69   10.70
   5  -3   3   78.29   14.10
   5  -3   3  104.49   11.80
  -5   3  -3  100.89   12.60
  -5   3  -3  102.79   14.70
   5   3   3   80.09   13.50
   5   3   3  106.39   15.20
  -5   3  -3   74.49   15.10
  -5   3  -3   88.89   15.50
   5   3   3  108.59   12.10
  -7  -3  -3  188.38   37.60
   7  -3   3  180.18   20.20
  -7  -3  -3  134.49   19.60
   7  -3   3  135.89   22.80
  -7  -3  -3  133.89   25.20
   7  -3   3  131.79   21.40
   7  -3   3  143.59   18.10
   7   3   3  157.28   22.90
  -7   3  -3  112.49   22.80
  -7   3  -3  154.28   23.50
   7   3   3  151.18   18.60
  -7   3  -3  186.48   22.40
  -7   3  -3  138.69   19.50
   7   3   3  115.59   20.90
   9  -3   3   44.90   18.40
   9  -3   3   54.59   13.70
  -9  -3  -3   45.10   18.70
   9  -3   3   28.40   13.90
   9   3   3   35.20   17.30
  -9   3  -3   21.40   16.40
  -9   3  -3   37.60   13.30
  -9   3  -3   39.40   17.00
   9   3   3   66.39   13.50
 -11  -3  -3   21.20   19.40
  11  -3   3   10.20   20.70
  11  -3   3    5.50   14.80
 -11   3  -3   -4.20   16.30
  11   3   3   13.90   24.30
  11   3   3    8.90   14.60
 -11   3  -3  -19.30   17.60
  12  -4  -3   32.60   36.40
 -12  -4   3   30.90   25.60
  12  -4  -3   11.40   25.00
 -10  -4   3   18.40   11.80
  10  -4  -3   10.80   29.10
 -10  -4   3  -30.30   14.10
  10  -4  -3   17.50   15.10
  10  -4  -3   -2.10   10.00
 -10   4   3  -28.40   13.50
  10   4  -3    7.00   14.70
  10   4  -3   -6.30    9.60
  10   4  -3   24.70   19.20
 -10   4   3    5.30   15.00
 -10   4   3   16.00   14.40
   8  -4  -3    5.30    7.40
   8  -4  -3   13.00   21.80
  -8  -4   3   -0.40   14.60
   8  -4  -3   -4.20    6.70
   8  -4  -3   12.50   11.90
  -8  -4   3   13.40   10.10
  -8   4   3   14.90   12.10
   8   4  -3    6.60   16.20
  -8   4   3   -8.70   12.40
   8   4  -3   27.60   13.00
   8   4  -3   -2.70    8.80
  -8   4   3    6.90   13.90
  -6  -4   3  120.09   15.50
  -6  -4   3   83.39   18.20
   6  -4  -3   82.99   13.80
   6  -4  -3  113.29   13.30
   6  -4  -3  118.39   16.60
   6  -4  -3   96.49   25.10
  -6  -4   3   90.99   21.00
   6   4  -3   95.19   16.40
   6   4  -3   96.69   17.30
  -6   4   3   93.29   17.20
   6   4  -3  138.79   19.60
  -6   4   3  131.59   18.80
  -6   4   3   74.59   17.00
   4  -4  -3  189.28   32.20
  -4  -4   3  150.38   25.50
   4  -4  -3  178.08   23.10
   4  -4  -3  195.18   24.40
   4  -4  -3  197.68   22.70
  -4  -4   3  198.28   27.90
  -4  -4   3  198.18   23.80
   4  -4  -3  203.58   22.90
  -4   4   3  166.98   25.20
  -4   4   3  135.29   24.80
   4   4  -3  165.08   24.90
  -4   4   3  234.48   26.50
   4   4  -3  238.68   25.90
   4   4  -3  186.68   25.20
  -2  -4   3  164.38   23.50
   2  -4  -3  186.18   21.00
  -2  -4   3  188.88   26.30
   2  -4  -3  175.38   22.30
  -2  -4   3  152.78   22.30
   2  -4  -3  200.98   30.90
  -2  -4   3  178.48   21.30
  -2  -4   3  146.29   21.00
  -2   4   3  175.08   22.80
   2   4  -3  158.38   22.10
   2   4  -3  184.38   23.70
   2   4  -3  194.08   21.10
  -2   4   3  172.38   21.00
  -2   4   3  158.68   23.10
   0  -4   3   56.89    9.90
   0  -4  -3   81.19   19.00
   0  -4  -3   57.39   10.90
   0  -4  -3   71.39    8.30
   0  -4   3   79.89   18.70
   0  -4   3   64.29   11.60
   0   4   3   77.99   10.10
   0   4  -3   59.79    9.60
   0   4   3   71.09    8.80
   0   4  -3   68.59    9.50
   0   4  -3   63.79   10.60
   0   4   3   60.49   10.40
   0   4  -3   70.39    8.20
   0   4  -3   47.00   11.00
   0   4   3   54.09    8.30
   2  -4   3   74.89   11.40
  -2  -4  -3   74.29   13.80
  -2  -4  -3   84.69   17.20
  -2  -4  -3  103.19   22.30
   2  -4   3   68.29   12.90
   2  -4   3   79.19    9.80
   2   4   3  102.79   12.00
  -2   4  -3   78.19   12.90
   2   4   3   93.29   11.00
  -2   4  -3   78.89   12.30
   2   4   3   77.79    9.90
  -2   4  -3   91.99   12.80
  -2   4  -3   73.99    9.80
  -2   4  -3   89.19   13.80
   2   4   3   68.59   12.10
   4  -4   3   83.89    9.70
   4  -4   3   60.39   11.80
  -4  -4  -3    9.80   20.60
  -4  -4  -3   75.39   14.90
   4  -4   3   80.19   14.60
  -4  -4  -3   64.89   13.70
  -4   4  -3   78.69   12.20
  -4   4  -3   72.69   14.10
   4   4   3   86.49    9.80
   4   4   3  111.29   14.10
   4   4   3   67.29   13.30
  -4   4  -3   97.99   15.00
   6  -4   3   23.10   11.40
   6  -4   3   16.00   13.10
  -6  -4  -3   21.00   27.90
   6  -4   3   57.99    7.70
  -6   4  -3   40.90    9.70
  -6   4  -3   65.69   14.80
  -6   4  -3   48.70   13.70
  -6   4  -3   39.20   14.30
   6   4   3   45.80    8.60
   6   4   3   25.90   11.80
   6   4   3   35.30   13.40
   8  -4   3   -0.40   16.00
  -8  -4  -3   12.50   19.70
   8  -4   3    3.50   12.20
   8  -4   3   17.00    8.90
  -8  -4  -3   71.59   35.10
  -8   4  -3   14.60   14.00
   8   4   3   10.00   12.40
  -8   4  -3    5.20   13.50
  -8   4  -3  -11.10   14.50
   8   4   3   13.50   15.90
  10  -4   3   34.70   20.50
  10  -4   3   -7.70   14.60
 -10  -4  -3   12.70   22.90
 -10   4  -3   -7.60   14.80
 -10   4  -3   12.30   18.20
  10   4   3    1.50   14.80
  10   4   3   -5.40   16.20
 -10   4  -3   -4.90   18.50
  11  -5  -3   24.90   18.00
  11  -5  -3   27.40   33.50
 -11  -5   3    2.50   20.70
  -9  -5   3    7.50   10.30
   9  -5  -3   14.00   26.00
   9  -5  -3   23.50   15.30
  -9  -5   3   40.40   16.20
   9  -5  -3    6.70    9.00
   9   5  -3   30.50   15.10
   9   5  -3   12.20   11.60
  -9   5   3    1.80   15.90
   9   5  -3   -9.30   18.80
  -9   5   3   17.10   14.10
  -9   5   3    9.40   15.20
  -7  -5   3   21.80   15.80
   7  -5  -3    1.10    5.80
   7  -5  -3   11.40   13.90
   7  -5  -3   38.80   25.70
  -7  -5   3   11.30    8.20
   7   5  -3  -23.50   12.50
   7   5  -3   13.60   15.30
  -7   5   3   14.30   13.40
  -7   5   3    3.80   12.90
  -7   5   3   -1.80   12.80
   7   5  -3   11.50   11.20
   5  -5  -3   49.50   22.90
   5  -5  -3   61.79   13.50
  -5  -5   3   40.80   14.30
   5  -5  -3   47.20    7.70
  -5  -5   3   60.09    9.00
  -5  -5   3   28.10   16.90
  -5   5   3   65.09   14.50
   5   5  -3   35.70   13.20
   5   5  -3   59.29   14.00
  -5   5   3   32.50   12.20
   5   5  -3   39.30   11.90
  -5   5   3   52.39   13.70
   3  -5  -3  137.29   19.00
  -3  -5   3  142.09   16.40
  -3  -5   3  122.09   20.10
   3  -5  -3  124.39   15.70
   3  -5  -3  129.99   27.90
  -3  -5   3  129.49   24.80
  -3   5   3   73.19   18.30
   3   5  -3   91.69   17.40
   3   5  -3  173.98   18.40
  -3   5   3  143.99   19.60
  -1  -5   3   87.29   16.80
  -1  -5   3  116.29   24.30
   1  -5  -3  109.19   16.70
  -1  -5   3  114.29   13.10
   1  -5  -3  123.79   25.70
  -1  -5   3  106.49   15.20
   1   5  -3   73.49   14.90
   1   5  -3  105.69   14.70
  -1   5   3   92.19   16.30
  -1   5   3  106.69   15.70
   1   5  -3  109.19   13.70
   1   5  -3   94.99   12.60
   1   5  -3  107.49   13.70
   1   5  -3   87.59   16.10
  -1   5   3  114.99   15.40
   1  -5   3   25.70    6.30
   1  -5   3    2.40    9.20
  -1  -5  -3   23.00   10.50
  -1  -5  -3   19.10   18.50
   1  -5   3   14.20   17.70
  -1   5  -3   12.90    4.70
   1   5   3   16.40    6.50
  -1   5  -3   11.20    7.10
  -1   5  -3   -3.20    9.60
   1   5   3   10.00    4.70
  -1   5  -3    2.20    9.00
   1   5   3    8.60    8.10
   3  -5   3   -7.80    9.40
   3  -5   3    9.70   20.40
  -3  -5  -3   -3.40   13.10
  -3  -5  -3  -39.20   19.80
  -3  -5  -3  -15.60   11.00
   3  -5   3    5.90    6.70
   3   5   3  -20.30    7.00
  -3   5  -3   -3.30    8.40
  -3   5  -3    4.40    8.50
   3   5   3    3.90    3.90
  -3   5  -3   12.00   11.40
   3   5   3   -0.90    8.20
  -5  -5  -3   14.40   14.60
   5  -5   3    6.20   11.90
  -5  -5  -3  -39.60   23.10
   5  -5   3    9.10    8.20
  -5   5  -3   20.30   13.60
   5   5   3   -3.70   11.10
  -5   5  -3    3.10   13.00
  -5   5  -3   10.70    9.00
   5   5   3   17.10   12.60
   7  -5   3   35.00   12.20
  -7  -5  -3    0.10   32.60
   7  -5   3   55.39   17.40
  -7   5  -3   18.20   11.00
  -7   5  -3    7.70   13.30
  -7   5  -3   46.00   15.50
   7   5   3   72.69   17.50
   7   5   3   14.80   12.00
   9  -5   3   18.40   13.70
   9  -5   3   35.80   22.40
  -9  -5  -3   -9.10   36.50
  -9  -5  -3    2.70   20.60
  -9   5  -3    8.40   15.90
   9   5   3   24.20   15.40
  -9   5  -3   25.70   16.40
   8  -6  -3   24.20   15.90
   8  -6  -3   33.60   27.90
  -8   6   3   -4.30   14.90
   8   6  -3   10.70   15.50
  -8   6   3   23.80   15.70
  -8   6   3   10.80   17.50
   8   6  -3  -10.30   13.40
  -6  -6   3   13.00    6.20
   6  -6  -3   22.40   25.00
   6  -6  -3   12.60   14.30
  -6  -6   3   -5.70   15.80
   6   6  -3   24.10   13.10
   6   6  -3    5.60   16.20
  -6   6   3    3.20   14.70
   6   6  -3   -9.80   13.50
   6   6  -3    8.10    7.00
  -6   6   3   24.50   13.40
  -4  -6   3    8.40   19.50
   4  -6  -3    7.40    3.60
  -4  -6   3    5.80    4.30
   4  -6  -3   -3.90   22.20
  -4  -6   3   -3.80   13.90
   4  -6  -3    5.70   12.60
   4   6  -3   27.70   11.80
   4   6  -3   15.30    8.30
  -4   6   3   11.30   12.10
   4   6  -3   37.40   12.00
  -4   6   3   -3.40   11.50
   4   6  -3   12.80   11.20
   2  -6  -3   19.20   22.30
   2  -6  -3   -8.10   13.20
  -2  -6   3    0.70   12.60
  -2  -6   3    1.80   20.60
   2  -6  -3   -0.30    2.50
  -2  -6   3   -4.70    2.70
   2   6  -3    1.00    8.10
   2   6  -3    0.30   10.70
   2   6  -3   -8.70    9.10
  -2   6   3    9.10   10.60
  -2   6   3  -11.20    9.70
   0  -6   3   10.60   21.10
   0  -6  -3   20.30   13.20
   0  -6   3    3.10   13.10
   0  -6  -3   15.40   22.40
   0  -6   3    6.10    2.90
   0  -6   3   14.70    7.60
   0   6   3    8.50    9.00
   0   6   3    1.10    9.20
   0   6  -3    4.40   11.10
   0   6   3   -4.60   10.70
   0   6  -3   -1.40    6.50
   0   6  -3   19.70   11.40
   0   6  -3    0.40    6.50
  -2  -6  -3   19.80   25.80
  -2  -6  -3  -10.10   15.40
   2  -6   3   11.10   23.10
  -2  -6  -3   14.00   18.10
   2  -6   3   16.70    7.60
   2  -6   3    7.90   12.10
  -2   6  -3    7.90    9.90
   2   6   3   -6.40    7.40
  -2   6  -3   11.60   11.60
   2   6   3    0.60    8.80
  -2   6  -3   -1.50   12.50
   2   6   3    3.00    6.40
   4  -6   3   10.80    8.10
  -4  -6  -3  -14.20   26.50
  -4  -6  -3   14.30   15.80
   4  -6   3   25.40   15.20
   4  -6   3   26.10   28.70
  -4   6  -3   -4.00   11.60
  -4   6  -3   37.50   12.50
   4   6   3   10.50   10.70
  -4   6  -3   13.50   12.90
   4   6   3   12.40   11.80
   4   6   3   28.60    6.10
   6  -6   3   23.80   17.10
   6  -6   3    2.00    9.90
  -6  -6  -3   -9.70   18.30
  -6  -6  -3  -73.39   28.20
   6  -6   3   47.30   32.00
   6   6   3   26.50   13.40
  -6   6  -3   16.70   15.90
   6   6   3   12.20   13.90
  -6   6  -3    2.00   15.00
  -6   6  -3    3.30   11.40
   8  -6   3  -14.00   19.80
   8  -6   3    4.90   12.00
   8  -6   3   21.70   32.70
  -8  -6  -3   13.80   39.20
   8   6   3    5.20   15.70
  -8   6  -3   -2.30   15.60
  -8   6  -3   14.10   15.70
  -7  -7   3  -30.70   21.90
   7  -7  -3   34.00   17.90
   7  -7  -3   30.90   32.70
  -7   7   3   10.30   17.00
  -7   7   3   -5.40   15.30
   7   7  -3    8.70   16.20
   7   7  -3   -8.20   13.90
   5  -7  -3   39.00   29.80
  -5  -7   3  -14.20   17.40
   5  -7  -3    1.30   16.10
  -5   7   3  -12.50   15.40
   5   7  -3    4.10   14.20
  -5   7   3   -7.30   15.70
   5   7  -3   22.50    9.70
   5   7  -3   -6.70   14.50
  -3  -7   3   -1.20   16.00
  -3  -7   3    5.40   25.30
   3  -7  -3   36.50   29.20
   3  -7  -3   10.20   16.00
  -3   7   3   25.20   12.90
   3   7  -3   25.10   11.70
   3   7  -3   24.10   12.70
   3   7  -3   17.90   14.50
  -3   7   3   -6.80   13.90
   1  -7  -3    8.10   16.20
  -1  -7   3   10.10    8.70
   1  -7  -3   20.50   26.40
  -1  -7   3    9.00   27.30
  -1  -7   3    9.30   15.60
  -1   7   3    8.70   12.40
   1   7  -3    7.50   10.90
   1   7  -3    7.30   12.70
  -1   7   3    5.10   14.40
   1   7  -3  -13.50    8.40
   1  -7   3   12.50   15.50
   1  -7   3    5.40    8.40
   1  -7   3   11.60   26.00
  -1  -7  -3   20.10   27.20
  -1  -7  -3   18.90   17.50
  -1   7  -3    8.70    9.60
   1   7   3  -22.10   10.50
   1   7   3    5.30    9.90
  -1   7  -3   10.50   12.30
  -1   7  -3  -24.90   12.10
   1   7   3    4.90   14.30
  -3  -7  -3   14.40   20.30
  -3  -7  -3   26.20   28.10
   3  -7   3   40.10   30.80
   3  -7   3   15.80   15.80
   3  -7   3   11.80    8.90
   3   7   3    6.70    8.00
  -3   7  -3   19.90   13.80
   3   7   3  -16.00   11.50
  -3   7  -3   -9.70   14.80
  -3   7  -3    5.00   13.30
  -5  -7  -3  -41.80   29.30
   5  -7   3   51.99   19.60
   5  -7   3   24.20   10.40
  -5  -7  -3   41.40   20.20
   5  -7   3   59.09   36.20
  -5   7  -3   16.60   17.10
  -5   7  -3    7.30   13.30
   5   7   3    0.40   13.70
  -5   7  -3  -10.60   16.20
   7  -7   3   36.20   23.80
   7  -7   3   26.60   33.00
   7   7   3   12.60   16.90
   4  -8  -3   22.70   22.30
   4  -8  -3   13.70   30.40
  -4  -8   3  -17.10   20.90
   4   8  -3   19.80   12.40
   4   8  -3   19.90   17.70
   4   8  -3    3.10   14.40
  -4   8   3    7.10   17.40
  -4   8   3    1.20   17.70
   2  -8  -3   42.80   22.90
   2  -8  -3   25.00   34.70
  -2  -8   3   28.20   21.20
  -2  -8   3   11.20   29.90
   2   8  -3    4.10   12.40
   2   8  -3    4.20   11.60
  -2   8   3   10.50   13.90
  -2   8   3   -3.50   14.30
   0  -8   3   21.40   29.30
   0  -8  -3    6.60   20.70
   0  -8   3   25.40   22.60
   0  -8  -3   25.70   35.60
   0  -8   3   10.40    9.10
   0   8   3   -5.90   14.40
   0   8  -3    6.50   17.50
   0   8   3   21.80   12.30
   0   8  -3   29.60   16.20
   0   8   3    3.00   13.00
   2  -8   3    4.10   10.10
   2  -8   3   -0.80   20.30
  -2  -8  -3   33.70   37.10
   2  -8   3   22.90   36.10
  -2  -8  -3  -14.80   19.80
  -2   8  -3   22.40   16.90
   2   8   3    9.60   10.40
  -2   8  -3   20.70   16.80
   2   8   3   11.50   17.00
   2   8   3    0.40   13.00
   4  -8   3    8.20   20.70
  -4  -8  -3    3.00   34.10
   4  -8   3    8.00   36.80
  -4  -8  -3   -6.00   22.30
  -4   8  -3   27.40   20.10
   4   8   3   -8.40   13.90
  -4   8  -3   21.10   16.80
  -4   8  -3   12.60   16.10
 -12   0   4   43.20   19.60
  12   0  -4   24.60   20.80
  12   0  -4   65.09   15.90
  10   0  -4   10.00   11.30
 -10   0   4   11.60   15.40
  10   0  -4   11.50    7.90
  10   0  -4   12.90   17.00
 -10   0   4    1.10    9.80
 -10   0   4  -15.00   12.60
  10   0  -4    7.90    7.00
   8   0  -4    1.60    8.70
  -8   0   4    2.70    6.90
   8   0  -4    0.60    6.00
  -8   0   4  -10.60   10.50
   8   0  -4   -3.00    5.80
  -8   0   4   11.00   12.90
   8   0  -4   -9.00   12.00
  -6   0   4  656.23   76.49
  -6   0   4  626.84   75.99
   6   0  -4  572.24   75.89
  -6   0   4  645.04   75.79
   6   0  -4  643.34   75.89
   6   0  -4  667.93   77.49
   4   0  -4 1290.57  159.28
   4   0  -4 1391.16  160.48
   4   0  -4 1341.47  158.88
  -4   0   4 1339.27  159.28
  -4   0   4 1337.87  158.98
   4   0  -4 1363.56  158.98
  -2   0   4   87.89   10.90
   2   0  -4  102.19   12.60
   2   0  -4   84.49   10.50
   2   0  -4   94.69   10.80
   2   0  -4   87.09   10.80
   2   0  -4   84.09   11.30
  -2   0   4   76.99   10.90
   2   0  -4   88.69   11.10
   2   0  -4   78.69   10.40
  -2   0   4  101.69   12.50
   2   0  -4   86.89   10.60
  -2   0   4   83.69   11.10
   0   0  -4  101.49   17.70
   0   0   4  137.09   16.50
   0   0   4  136.39   16.40
   0   0   4  147.29   16.50
   0   0  -4  141.69   16.40
   0   0  -4  139.09   16.60
   0   0  -4  141.89   16.40
   0   0   4  146.89   18.30
  -2   0  -4 3939.71  475.15
  -2   0  -4 3598.74  475.45
   2   0   4 3916.61  475.35
  -2   0  -4 4562.44  477.95
  -2   0  -4 3962.20  477.15
   2   0   4 3956.20  475.45
  -2   0  -4 4119.29  475.35
  -2   0  -4 4107.69  475.65
   2   0   4 4145.99  475.55
   4   0   4  426.26   50.59
  -4   0  -4  431.76   53.09
   4   0   4  454.55   51.29
  -4   0  -4  433.16   50.59
  -4   0  -4  448.56   51.39
  -4   0  -4  455.25   51.69
   4   0   4  451.25   51.19
  -4   0  -4  331.97   50.79
  -6   0  -4   10.30    7.90
   6   0   4   18.90    9.10
   6   0   4    9.90    3.70
  -6   0  -4   10.70   10.20
   6   0   4   -1.60    7.70
  -6   0  -4    6.20    3.70
   8   0   4  -17.80   12.70
   8   0   4    6.40   11.00
  -8   0  -4   -6.30   11.20
  -8   0  -4   -5.40   13.40
   8   0   4    2.60    5.50
 -10   0  -4   38.70   14.90
  10   0   4   39.00   20.10
  10   0   4   13.30    7.50
 -10   0  -4    3.80   19.00
  10   0   4   48.10   16.80
  12   0   4   23.80   20.00
  12   0   4  -24.00   18.80
 -12   0  -4    6.50   20.70
 -12   0  -4    7.30   16.30
 -13  -1   4   22.90   20.10
  13  -1  -4   24.60   14.10
  13  -1  -4    8.30   21.80
  13  -1  -4   -2.10   17.50
 -13   1   4   19.80   21.10
  13   1  -4   48.40   27.20
  13   1  -4    0.80   15.40
  11  -1  -4  -11.40    6.60
  11  -1  -4   13.00   11.20
  11  -1  -4   -2.30   18.10
 -11  -1   4    4.60   15.70
 -11  -1   4   10.60   16.30
  11   1  -4    7.50   19.30
  11   1  -4   22.50    7.60
 -11   1   4   19.40   17.50
 -11   1   4   22.50   12.90
  11   1  -4    7.70   13.00
   9  -1  -4    4.10    8.90
  -9  -1   4  -10.00   12.30
   9  -1  -4   21.50   13.10
  -9  -1   4   17.00   13.10
  -9  -1   4   -1.00    6.70
   9  -1  -4   -3.60    7.10
   9  -1  -4    5.80   11.50
   9   1  -4   18.70    4.90
  -9   1   4   -8.10   11.90
  -9   1   4   13.40   10.60
   9   1  -4   10.60    6.90
  -9   1   4   15.10   16.00
   9   1  -4    8.20   10.00
   9   1  -4   -0.30   15.20
  -7  -1   4   98.89   17.50
  -7  -1   4  113.69   16.10
   7  -1  -4  120.59   15.10
   7  -1  -4   83.99   14.80
   7  -1  -4  117.49   19.60
  -7   1   4   90.09   15.50
   7   1  -4  108.09   14.50
   7   1  -4  109.99   15.60
  -7   1   4   98.29   16.70
   7   1  -4   98.29   14.80
   7   1  -4   85.69   18.30
  -7   1   4  106.69   17.20
  -5  -1   4   14.70    5.60
   5  -1  -4   28.60    9.70
  -5  -1   4   12.80    6.80
   5   1  -4   30.10    7.70
   5   1  -4   22.80    6.10
  -5   1   4   13.20    8.00
   5   1  -4   24.30    5.10
   5   1  -4   16.00    5.20
  -5   1   4   20.50    6.40
   5   1  -4   23.00    3.50
  -5   1   4   20.40    7.10
  -5   1   4   16.60    6.60
  -5   1   4   23.50    7.50
  -3  -1   4  139.39   16.30
   3  -1  -4  103.59   16.90
   3  -1  -4  119.39   14.60
  -3  -1   4  135.69   15.10
  -3  -1   4  126.29   14.60
   3  -1  -4  128.39   14.50
   3  -1  -4  140.29   15.00
  -3  -1   4  118.39   15.10
   3  -1  -4  129.69   14.70
   3  -1  -4  113.89   15.80
  -3   1   4  116.29   15.20
   3   1  -4  110.19   15.10
  -3   1   4  120.79   15.20
   3   1  -4   90.99   15.60
   3   1  -4  106.79   15.20
  -3   1   4  122.39   15.20
   3   1  -4  117.89   14.60
  -1  -1   4 1116.29  138.69
   1  -1  -4 1316.87  138.49
   1  -1  -4 1153.28  138.69
  -1  -1   4 1129.49  138.89
  -1  -1   4 1065.59  138.49
   1  -1  -4 1154.38  138.79
   1  -1  -4 1156.68  140.29
   1  -1  -4 1161.48  138.59
  -1  -1   4 1215.88  138.89
   1  -1  -4 1249.28  138.89
   1  -1  -4 1212.48  139.89
  -1   1   4 1183.08  139.79
   1   1  -4 1248.48  138.79
  -1   1   4 1164.68  138.69
   1   1  -4 1081.79  140.39
  -1   1   4 1193.48  138.89
   1   1  -4 1106.99  138.59
   1   1  -4 1119.69  138.69
  -1   1   4 1262.97  140.49
  -1   1   4 1185.28  138.59
   1   1  -4 1214.58  138.99
  -1   1   4 1157.48  138.79
   1  -1   4  202.38   31.50
   1  -1   4  237.98   30.10
  -1  -1  -4  246.58   29.90
   1  -1   4  237.08   29.90
   1  -1   4  255.07   30.20
  -1  -1  -4  250.77   29.80
  -1  -1  -4  271.17   31.90
  -1  -1  -4  242.68   30.00
   1  -1   4  250.77   30.00
   1  -1   4  254.27   29.90
  -1   1  -4  259.37   29.70
   1   1   4  268.47   30.10
  -1   1  -4  251.27   30.00
   1   1   4  241.38   30.00
   1   1   4  295.77   31.80
   1   1   4  266.37   29.90
   1   1   4  241.38   30.10
  -1   1  -4  235.58   30.00
  -1   1  -4  266.77   33.00
  -1   1  -4  254.37   29.90
  -1   1  -4  249.38   30.00
  -3  -1  -4  362.36   41.90
  -3  -1  -4  316.47   43.10
   3  -1   4  372.76   42.30
  -3  -1  -4  332.37   47.10
   3  -1   4  345.97   41.80
   3  -1   4  339.47   41.80
   3  -1   4  367.46   42.60
   3   1   4  336.87   42.20
   3   1   4  405.96   43.80
   3   1   4  330.87   42.50
  -3   1  -4  336.77   41.80
  -3   1  -4  343.17   42.20
  -3   1  -4  381.16   42.80
  -3   1  -4  353.06   42.60
   3   1   4  368.76   42.60
   5  -1   4  464.55   51.69
   5  -1   4  458.55   51.69
   5  -1   4  406.86   51.49
  -5  -1  -4  429.46   52.69
  -5  -1  -4  415.56   51.49
  -5  -1  -4  470.85   53.79
   5  -1   4  455.25   52.49
   5  -1   4  407.96   52.79
  -5  -1  -4  426.36   53.69
   5   1   4  431.96   52.79
  -5   1  -4  450.35   51.79
   5   1   4  441.86   52.19
  -5   1  -4  424.26   53.29
  -5   1  -4  434.96   52.19
   5   1   4  411.26   52.79
   5   1   4  449.95   53.39
  -5   1  -4  421.06   53.49
  -7  -1  -4  305.77   41.70
   7  -1   4  278.37   41.90
   7  -1   4  384.06   42.00
   7  -1   4  351.46   40.10
  -7  -1  -4  340.87   43.20
   7   1   4  329.87   40.60
   7   1   4  296.97   42.00
  -7   1  -4  313.07   42.60
  -7   1  -4  304.57   42.80
  -7   1  -4  338.87   40.70
   7   1   4  411.36   43.10
  -9  -1  -4   79.09   15.70
   9  -1   4   83.29   11.10
  -9  -1  -4   50.39   18.90
   9  -1   4   78.69   17.00
   9  -1   4   51.79   16.40
  -9   1  -4   75.39   13.20
   9   1   4   78.79   18.90
  -9   1  -4   50.99   18.50
   9   1   4   70.49   12.70
   9   1   4   86.49   18.80
  -9   1  -4   58.99   16.20
 -11  -1  -4    3.30   20.70
 -11  -1  -4   -9.80   15.10
  11  -1   4   20.30   16.00
  11  -1   4   -3.60   16.70
 -11   1  -4    6.60   16.70
  11   1   4  -11.80   16.20
  11   1   4    0.60   11.70
  11   1   4  -30.30   16.80
 -11   1  -4   -3.60   18.20
 -12  -2   4   37.80   19.40
  12  -2  -4   26.50   15.80
  12  -2  -4   36.70   16.20
  12  -2  -4   14.50   21.50
  12  -2  -4   30.50   13.00
 -12  -2   4   15.20   17.70
 -12   2   4   36.00   20.70
  12   2  -4   64.19   23.80
  12   2  -4   39.70   14.30
 -12   2   4   41.30   17.90
 -10  -2   4   20.30   15.30
  10  -2  -4    2.60   14.50
  10  -2  -4   34.30   12.00
 -10  -2   4   13.00   14.80
  10  -2  -4   -2.60    7.90
  10  -2  -4   12.40    8.90
  10  -2  -4  -10.80   12.30
  10   2  -4   -0.10   16.60
  10   2  -4    3.00   13.70
 -10   2   4    4.10   14.70
 -10   2   4   19.70   13.70
  10   2  -4    3.30    7.80
   8  -2  -4   16.50   10.30
   8  -2  -4   10.20    7.00
  -8  -2   4   14.00   10.60
   8  -2  -4    4.30    7.80
  -8  -2   4   17.70   11.10
   8  -2  -4    1.40    7.30
  -8   2   4    8.70   10.30
  -8   2   4    0.10   13.70
   8   2  -4   15.50   10.30
  -8   2   4   18.10   11.40
  -8   2   4    5.40   11.30
   8   2  -4    8.20    7.10
   8   2  -4   18.40   14.40
  -8   2   4  -15.50   10.50
   6  -2  -4  573.04   68.09
   6  -2  -4  480.95   64.49
   6  -2  -4  530.25   64.59
  -6  -2   4  562.54   65.49
  -6  -2   4  516.35   64.89
  -6   2   4  523.35   65.29
   6   2  -4  589.14   65.09
  -6   2   4  490.05   65.39
  -6   2   4  564.24   65.49
  -6   2   4  544.65   65.19
  -6   2   4  601.74   65.79
   6   2  -4  540.75   64.89
   6   2  -4  488.25   64.99
   6   2  -4  555.54   65.19
   4  -2  -4  116.99   18.50
  -4  -2   4  115.19   14.60
  -4  -2   4  111.39   14.50
   4  -2  -4   99.99   13.10
   4  -2  -4  109.09   13.40
  -4  -2   4  134.99   15.40
  -4   2   4  121.49   14.50
  -4   2   4  113.39   15.00
   4   2  -4   94.99   13.30
  -4   2   4   82.09   14.50
  -4   2   4   99.19   14.80
   4   2  -4  119.79   14.90
   4   2  -4  107.09   14.90
   4   2  -4  112.79   15.10
   2  -2  -4  555.74   78.59
   2  -2  -4  646.84   77.99
  -2  -2   4  616.44   76.19
   2  -2  -4  620.54   75.69
   2  -2  -4  644.84   75.89
   2  -2  -4  660.23   75.79
  -2  -2   4  703.23   76.09
   2  -2  -4  676.43   75.89
  -2  -2   4  621.04   76.49
  -2  -2   4  634.64   76.19
  -2  -2   4  600.34   76.29
   2   2  -4  708.33   77.99
   2   2  -4  635.74   76.49
  -2   2   4  637.74   75.89
  -2   2   4  640.44   75.99
   2   2  -4  660.23   75.99
  -2   2   4  655.33   76.29
   2   2  -4  653.43   75.79
  -2   2   4  603.64   76.29
   2   2  -4  631.84   76.19
   0  -2   4  308.87   39.50
   0  -2   4  331.97   39.30
   0  -2  -4  310.37   38.90
   0  -2  -4  319.57   39.00
   0  -2   4  348.67   39.40
   0  -2  -4  310.57   39.10
   0  -2   4  311.07   39.00
   0  -2  -4  314.87   41.60
   0  -2  -4  349.27   42.20
   0   2  -4  337.07   39.40
   0   2  -4  340.17   39.20
   0   2   4  318.47   39.20
   0   2   4  339.47   39.10
   0   2  -4  339.77   39.30
   0   2   4  360.86   39.30
   0   2   4  317.67   39.00
   0   2  -4  314.17   38.90
   0   2  -4  322.57   38.90
   0   2   4  336.97   39.10
   0   2  -4  339.47   41.80
   2  -2   4   21.30    5.50
   2  -2   4   28.50    3.90
  -2  -2  -4    4.60   11.10
   2  -2   4   15.90    6.10
  -2  -2  -4   22.70    5.90
  -2  -2  -4   22.60    3.40
  -2  -2  -4   24.90    3.90
  -2  -2  -4   20.50    7.60
   2  -2   4   18.20    3.80
  -2   2  -4   28.10    3.90
   2   2   4   36.00    6.90
   2   2   4   35.40    6.10
  -2   2  -4   24.60    3.80
  -2   2  -4   27.10    5.00
  -2   2  -4   24.80    6.70
   2   2   4   28.70    3.50
   2   2   4   22.00    4.90
  -2   2  -4   18.90    5.10
   4  -2   4  107.09   11.60
   4  -2   4   94.39   13.30
   4  -2   4   98.19   13.90
  -4  -2  -4   56.79   22.40
  -4  -2  -4   55.29   13.40
   4  -2   4   81.69   10.30
   4  -2   4   90.19   11.00
  -4  -2  -4   89.89   10.90
  -4   2  -4   73.69   13.90
  -4   2  -4   94.69   14.00
   4   2   4   99.09   12.60
  -4   2  -4  105.99   13.20
   4   2   4   87.29   13.20
  -4   2  -4   91.89   11.20
   4   2   4   95.19   12.50
  -6  -2  -4   -4.00    2.40
   6  -2   4   -3.10    1.90
   6  -2   4   -0.70    6.70
   6  -2   4   -3.10    8.90
  -6  -2  -4   54.99   25.10
   6  -2   4    6.70    2.30
   6  -2   4    4.70    1.80
  -6  -2  -4   22.80   13.80
  -6  -2  -4    0.50    7.40
  -6   2  -4   -0.90    7.30
  -6   2  -4    3.90    9.70
   6   2   4   -5.60   11.50
   6   2   4    6.60    7.30
  -6   2  -4   11.50   10.80
   6   2   4    8.50    3.70
   8  -2   4    6.10    3.30
   8  -2   4   34.70   12.20
   8  -2   4    6.70   13.40
  -8  -2  -4   20.70    9.70
  -8  -2  -4   24.40   15.90
   8   2   4   31.00   14.70
   8   2   4   16.80    8.90
  -8   2  -4   32.90   14.90
  -8   2  -4   53.39   14.60
  -8   2  -4    5.60    8.70
  10  -2   4   41.50   14.70
 -10  -2  -4   -4.20   16.20
  10  -2   4   29.00   16.40
 -10   2  -4   -8.00   15.80
  10   2   4   -0.80   16.00
 -10   2  -4    8.80   17.10
  10   2   4    2.70   11.00
  10   2   4    8.10   18.50
 -12  -2  -4   -4.30   32.80
 -12   2  -4   13.00   24.20
  11  -3  -4  -18.50   11.50
  11  -3  -4   -1.30   14.50
 -11  -3   4   11.80   16.20
 -11  -3   4    5.40   13.90
  11  -3  -4  -13.60   22.60
  11  -3  -4    2.80   13.90
  11  -3  -4    4.40    8.40
  11  -3  -4    2.70    9.20
  11  -3  -4  -12.80   26.60
 -11   3   4  -12.00   13.80
 -11   3   4   -4.40   13.90
  11   3  -4   -1.90   14.20
  11   3  -4  -16.50   20.50
  11   3  -4    2.90    9.40
 -11   3   4  -14.90   16.00
   9  -3  -4    8.40   12.70
  -9  -3   4   18.20   13.60
  -9  -3   4    6.50   11.60
   9  -3  -4   -6.20    8.50
   9  -3  -4    5.30   10.50
   9  -3  -4   16.10    7.60
   9  -3  -4   10.10   19.90
  -9   3   4   -0.10   12.30
   9   3  -4    9.00    8.70
  -9   3   4    9.90   13.50
  -9   3   4    6.50   13.30
   9   3  -4   24.60   16.80
   9   3  -4    4.30   12.50
   7  -3  -4   42.50   18.40
   7  -3  -4   65.19   10.40
   7  -3  -4   52.19    9.40
  -7  -3   4   43.10   11.40
  -7  -3   4   54.89   12.70
   7  -3  -4   45.40   10.60
   7   3  -4   54.69   12.60
  -7   3   4   36.80   12.90
  -7   3   4   54.99   14.10
   7   3  -4   47.90   10.90
  -7   3   4   70.59   14.10
   7   3  -4   62.19   15.30
  -5  -3   4   28.80   10.30
   5  -3  -4   27.90    7.90
  -5  -3   4   50.99    7.30
   5  -3  -4   31.00   14.50
  -5  -3   4   33.30   10.70
   5  -3  -4   39.70    6.40
  -5  -3   4   36.70    8.10
   5   3  -4   35.70    9.60
  -5   3   4   43.20   10.10
   5   3  -4   44.40    7.70
   5   3  -4   25.00   10.50
  -5   3   4   37.10   10.20
  -5   3   4   41.80    9.90
  -3  -3   4  158.88   21.20
  -3  -3   4  148.69   19.60
   3  -3  -4  162.08   18.80
   3  -3  -4  150.38   25.30
   3  -3  -4  148.49   18.80
  -3  -3   4  141.59   20.40
   3  -3  -4  153.18   18.70
   3  -3  -4  169.58   19.50
   3   3  -4  147.79   20.00
   3   3  -4  161.68   21.00
  -3   3   4  173.28   21.00
  -3   3   4  166.08   19.40
  -3   3   4  141.59   20.60
  -1  -3   4  235.68   27.90
   1  -3  -4  233.88   27.00
  -1  -3   4  241.88   27.30
   1  -3  -4  222.78   27.60
  -1  -3   4  231.38   28.00
   1  -3  -4  205.08   31.50
  -1  -3   4  243.28   30.20
  -1   3   4  219.08   28.10
   1   3  -4  226.88   27.50
   1   3  -4  227.18   28.40
   1   3  -4  223.58   27.10
  -1   3   4  227.28   27.20
  -1   3   4  217.98   27.70
   1   3  -4  215.68   27.30
  -1   3   4  233.18   26.90
  -1   3   4  202.58   27.60
  -1  -3  -4   16.80    5.80
   1  -3   4   26.80    3.20
  -1  -3  -4   23.60   11.80
  -1  -3  -4   11.50    3.50
   1  -3   4   22.50    6.60
  -1  -3  -4   17.00   13.10
   1  -3   4   16.90    5.30
   1   3   4   24.60    3.30
   1   3   4   14.10    3.90
   1   3   4   26.60    3.60
   1   3   4   18.50    5.20
  -1   3  -4   14.90    6.50
  -1   3  -4   22.30    5.90
   1   3   4   26.10    6.00
  -1   3  -4   25.60    3.40
  -1   3  -4   24.80    3.40
   3  -3   4   18.00    7.90
  -3  -3  -4   33.90    9.60
   3  -3   4   28.40    4.00
   3  -3   4   21.50    6.40
  -3  -3  -4   24.80    8.10
  -3  -3  -4  -16.70   14.00
  -3   3  -4   19.70    7.40
  -3   3  -4   34.70    5.40
   3   3   4   21.20    6.60
   3   3   4   27.60    3.70
   3   3   4   22.60    7.50
  -3   3  -4   29.60    7.30
  -3   3  -4   25.40    8.00
  -3   3  -4   12.00    3.80
   5  -3   4   53.99   12.80
   5  -3   4  103.09   10.00
  -5  -3  -4   37.40   10.40
  -5  -3  -4   56.29   25.10
   5  -3   4   66.59   12.40
  -5   3  -4   81.19    9.70
  -5   3  -4  101.09   14.50
  -5   3  -4   52.19   13.00
  -5   3  -4   68.39   12.20
   5   3   4   73.39   13.80
   5   3   4   53.49   11.10
   7  -3   4  135.69   23.30
  -7  -3  -4  141.39   25.60
   7  -3   4  165.78   19.70
  -7  -3  -4  160.48   20.30
   7  -3   4  125.19   21.70
  -7  -3  -4  218.88   39.60
  -7   3  -4  118.59   22.40
  -7   3  -4  128.79   23.40
   7   3   4  120.49   21.90
   7   3   4  144.09   21.20
  -7   3  -4  141.89   21.50
   9  -3   4   16.20   13.50
   9  -3   4   -3.00   17.20
  -9  -3  -4  -15.30   17.50
   9  -3   4   27.20   12.70
   9   3   4   17.60   12.10
  -9   3  -4  -10.10   15.50
   9   3   4    2.90   16.90
  -9   3  -4   17.90   11.80
  -9   3  -4   23.80   16.00
  11  -3   4  -30.60   21.10
  11  -3   4    9.40   15.30
  11  -3   4  -13.70   18.00
 -11  -3  -4    1.90   19.20
  11   3   4   13.70   22.30
 -11   3  -4   -4.00   20.90
 -11   3  -4   -3.40   19.10
  11   3   4   -0.90   14.30
  11   3   4    8.90   22.30
  12  -4  -4    2.00   20.50
 -12  -4   4   -3.30   21.40
  12  -4  -4   -1.70   42.90
  10  -4  -4   -6.80    9.50
  10  -4  -4   -3.00   13.10
 -10  -4   4    7.20   13.80
 -10  -4   4   13.60   16.30
  10  -4  -4    9.90   11.80
  10  -4  -4  -15.10   24.20
  10   4  -4    8.70   10.60
 -10   4   4   -5.20   15.20
 -10   4   4   -7.10   16.00
  10   4  -4   19.80   20.20
 -10   4   4    0.10   14.00
  10   4  -4  -12.30   12.50
   8  -4  -4    3.10   12.70
  -8  -4   4   21.90   10.10
   8  -4  -4   16.70   22.00
  -8  -4   4   10.00   13.30
   8  -4  -4   15.40    7.40
   8  -4  -4   13.10    8.40
   8   4  -4   22.30   12.10
   8   4  -4   42.50   16.70
  -8   4   4   31.30   13.70
  -8   4   4   28.90   13.00
  -8   4   4    8.00   12.20
   8   4  -4   31.70   11.30
   6  -4  -4  234.98   26.60
   6  -4  -4  229.18   34.90
  -6  -4   4  231.98   26.80
   6  -4  -4  204.68   25.20
   6  -4  -4  232.58   25.10
  -6  -4   4  169.18   30.20
  -6  -4   4  156.38   28.20
   6   4  -4  160.38   27.30
  -6   4   4  157.48   27.70
  -6   4   4  218.28   28.10
   6   4  -4  202.98   27.10
  -6   4   4  144.19   27.50
   6   4  -4  260.77   29.40
  -4  -4   4  338.27   41.90
  -4  -4   4  358.56   44.40
   4  -4  -4  389.56   49.60
  -4  -4   4  290.97   42.90
   4  -4  -4  397.36   42.10
   4  -4  -4  329.87   41.80
   4  -4  -4  363.36   41.00
   4  -4  -4  342.37   41.20
  -4   4   4  302.77   42.60
   4   4  -4  318.57   42.90
  -4   4   4  314.87   42.90
   4   4  -4  347.17   42.60
   2  -4  -4  137.89   16.80
   2  -4  -4  116.69   14.60
   2  -4  -4  119.59   14.60
   2  -4  -4  105.99   23.80
  -2  -4   4  120.89   17.80
  -2  -4   4   96.39   16.50
  -2  -4   4  146.89   15.70
  -2  -4   4  138.29   21.20
   2   4  -4   95.19   17.20
   2   4  -4  124.89   14.90
   2   4  -4  140.39   16.40
  -2   4   4  116.99   14.70
  -2   4   4  141.49   17.80
  -2   4   4  113.99   17.60
   0  -4   4   76.69   13.90
   0  -4  -4   87.09   11.30
   0  -4   4  116.19   20.10
   0  -4  -4   96.19   21.90
   0  -4   4  109.09   13.50
   0  -4  -4   73.99   19.80
   0  -4  -4   92.99   13.70
   0   4   4   84.69   11.90
   0   4   4   84.79   13.00
   0   4  -4   99.69   12.00
   0   4   4  101.39   13.00
   0   4   4   78.79   11.10
   0   4  -4   90.79   14.60
   0   4  -4  112.49   13.00
   0   4   4   86.39   13.90
   0   4  -4   93.89   11.10
  -2  -4  -4  118.59   21.20
   2  -4   4  107.79   16.20
  -2  -4  -4  111.39   17.50
  -2  -4  -4  112.99   24.70
   2  -4   4  116.89   17.70
   2  -4   4  120.69   14.40
  -2   4  -4  126.99   17.70
   2   4   4  114.49   14.70
  -2   4  -4  122.79   14.60
  -2   4  -4  118.19   17.40
  -2   4  -4  121.29   17.30
  -2   4  -4  129.79   16.60
   2   4   4   95.49   16.30
   2   4   4  136.59   16.30
   2   4   4  132.99   15.30
   4  -4   4   82.19   14.80
   4  -4   4   63.09   13.20
  -4  -4  -4   88.79   15.70
   4  -4   4   96.99   10.40
  -4  -4  -4   74.79   15.20
  -4  -4  -4   10.20   21.60
   4   4   4   76.89   13.10
   4   4   4   77.69   13.80
   4   4   4   89.09   10.20
  -4   4  -4   85.59   14.80
  -4   4  -4   81.99   14.40
  -4   4  -4   61.59   12.10
   6  -4   4   46.20    7.30
   6  -4   4   25.70   13.20
  -6  -4  -4   60.09   31.70
   6  -4   4   31.30   11.70
   6   4   4   41.60   13.40
  -6   4  -4   21.30    8.30
  -6   4  -4    6.20   11.40
   6   4   4   18.90   10.20
  -6   4  -4   34.40   12.80
  -6   4  -4   30.60   15.20
  -8  -4  -4  -13.60   17.90
   8  -4   4    0.90   12.70
  -8  -4  -4   24.10   35.90
   8  -4   4  -16.00   15.40
   8  -4   4   10.10    8.20
  -8   4  -4  -22.80   14.80
   8   4   4   11.50   12.60
   8   4   4    5.00   16.30
  -8   4  -4   -3.20   15.10
  -8   4  -4   12.00   13.40
 -10  -4  -4  -15.30   22.00
  10  -4   4   29.80   16.20
  10  -4   4   13.40   20.70
 -10   4  -4  -11.00   14.60
 -10   4  -4   12.00   18.30
  10   4   4   15.60   23.10
 -10   4  -4   -4.10   17.90
  10   4   4   -9.60   15.20
  11  -5  -4  -32.20   17.20
 -11  -5   4   -5.80   18.30
  11  -5  -4   12.70   34.10
 -11   5   4   32.60   17.80
  11   5  -4   16.70   30.50
  -9  -5   4    5.50   16.60
  -9  -5   4    4.10   11.10
   9  -5  -4    8.70    8.10
   9  -5  -4   -1.50   13.60
   9  -5  -4   35.60   25.60
   9   5  -4    0.10   12.50
  -9   5   4   14.40   17.20
   9   5  -4  -13.90   14.60
   9   5  -4   28.40   24.30
  -9   5   4   27.70   15.70
  -9   5   4    8.60   16.00
   7  -5  -4   35.50   13.60
  -7  -5   4   11.80   16.90
  -7  -5   4    6.60    8.40
   7  -5  -4    0.50    5.20
   7  -5  -4    3.00   21.50
   7   5  -4    9.20   11.90
  -7   5   4   -1.50   12.80
   7   5  -4   -5.50   13.50
  -7   5   4   -0.70   13.50
  -7   5   4   -1.50   14.10
   7   5  -4    0.20   15.70
   5  -5  -4   22.60   20.10
  -5  -5   4   -4.80   12.20
   5  -5  -4   12.20    3.60
  -5  -5   4   15.50    6.50
  -5  -5   4  -10.80   13.00
   5  -5  -4    2.80    9.10
   5   5  -4    3.50   10.90
  -5   5   4   10.00   11.80
   5   5  -4   -7.80   11.20
  -5   5   4   11.30   11.30
   5   5  -4    0.10   12.80
  -3  -5   4  190.68   29.40
   3  -5  -4  216.18   24.60
   3  -5  -4  166.58   21.10
  -3  -5   4  129.19   24.80
  -3  -5   4  202.38   22.20
   3  -5  -4  169.28   33.30
  -3   5   4  115.59   23.70
   3   5  -4  174.78   25.30
  -3   5   4  179.78   24.60
   3   5  -4  198.38   23.70
   1  -5  -4  154.68   23.90
   1  -5  -4  160.38   31.90
  -1  -5   4  191.48   21.60
  -1  -5   4  138.99   24.20
  -1  -5   4  205.88   31.00
  -1  -5   4  174.88   23.10
  -1   5   4  158.28   21.00
   1   5  -4  187.68   24.90
   1   5  -4  188.88   21.00
  -1   5   4  174.48   23.50
  -1   5   4  182.48   23.10
   1   5  -4  158.78   22.30
  -1   5   4  133.79   23.70
   1   5  -4  185.48   21.80
   1   5  -4  174.58   23.80
   1  -5   4   17.10    9.90
   1  -5   4   15.70    7.70
   1  -5   4   39.90   19.50
  -1  -5  -4   38.80   18.80
  -1  -5  -4   25.10   12.10
  -1  -5  -4   61.79   23.60
   1   5   4   18.50    6.20
  -1   5  -4   18.80    7.90
   1   5   4    4.30    8.00
  -1   5  -4   39.00   10.30
  -1   5  -4   18.70    5.10
  -1   5  -4   12.80    9.20
   1   5   4   34.50    7.20
   3  -5   4   15.20   21.80
   3  -5   4   12.80   10.00
  -3  -5  -4  -14.70   22.70
  -3  -5  -4   11.80   13.20
   3  -5   4   21.30    8.20
  -3  -5  -4    2.60   11.70
  -3   5  -4    2.80    9.30
   3   5   4   20.20   10.00
  -3   5  -4    9.30   10.60
   3   5   4   17.70    9.30
  -3   5  -4   -1.50    8.70
   3   5   4   15.60    4.30
  -5  -5  -4  -45.70   22.00
   5  -5   4   23.90   10.10
   5  -5   4   38.00   14.30
  -5  -5  -4   26.30   15.80
   5   5   4   19.20   10.40
   5   5   4   28.10   13.50
  -5   5  -4   14.40    8.70
  -5   5  -4   22.50   14.00
  -5   5  -4   32.80   13.20
   7  -5   4   18.40   12.80
   7  -5   4   12.40   16.60
  -7  -5  -4   31.40   34.70
   7   5   4   50.59   16.90
  -7   5  -4   11.60   16.60
   7   5   4   37.00   14.10
  -7   5  -4   49.30   15.90
  -9  -5  -4   22.20   40.60
   9  -5   4   -7.50   14.40
  -9  -5  -4   -7.30   23.10
   9  -5   4   -7.40   20.40
   9   5   4   13.00   27.30
  -9   5  -4  -15.20   16.20
   9   5   4   21.70   13.60
  -9   5  -4   -7.60   15.80
  -8  -6   4   -5.20   18.30
   8  -6  -4  -10.10   14.30
  -8  -6   4   -1.80    8.70
   8  -6  -4   21.60   29.90
  -8   6   4   -7.70   15.20
   8   6  -4   -4.00   15.70
   8   6  -4    3.50   13.90
  -8   6   4   -8.00   16.50
   8   6  -4    6.60   18.40
   6  -6  -4   45.20   28.60
   6  -6  -4   51.09   14.60
  -6  -6   4   56.49   18.80
  -6  -6   4   30.50    8.90
  -6   6   4   20.20   14.20
   6   6  -4   41.60   18.00
  -6   6   4   22.00   15.40
   6   6  -4   20.00   14.50
   6   6  -4   46.70   15.00
  -4  -6   4   34.20    7.40
  -4  -6   4   43.50   19.30
   4  -6  -4   29.90   23.70
   4  -6  -4   46.70   15.10
  -4  -6   4   44.90   15.40
   4   6  -4   69.19   14.80
   4   6  -4   20.50   12.00
  -4   6   4   46.30   13.50
   4   6  -4   48.90   11.40
  -4   6   4   38.90   14.60
   4   6  -4   34.80   13.60
   2  -6  -4   11.00   12.10
  -2  -6   4    2.40   13.10
   2  -6  -4   26.00   22.80
  -2  -6   4    9.80    4.10
  -2  -6   4   16.40   20.30
  -2  -6   4   -5.70    7.50
  -2   6   4   12.90   10.70
   2   6  -4    5.10   11.30
   2   6  -4    2.90   10.30
  -2   6   4   14.10   10.30
   2   6  -4   29.00    9.50
   0  -6   4   10.00   12.00
   0  -6  -4    8.20   13.00
   0  -6   4   14.80    4.20
   0  -6   4    1.60   23.20
   0  -6  -4   -2.70   25.00
   0  -6   4    6.30    7.20
   0   6   4    8.50    9.30
   0   6  -4   15.60   10.40
   0   6   4   18.40    8.80
   0   6  -4    7.20    7.10
   0   6  -4   30.50   11.70
   0   6   4   -8.00   10.70
   0   6  -4   12.30    6.50
  -2  -6  -4   -7.40   13.50
   2  -6   4    8.00   26.70
  -2  -6  -4   26.10   26.80
   2  -6   4   -1.90   12.20
   2  -6   4    5.40    8.10
  -2  -6  -4    9.80   19.00
   2   6   4   13.50    7.50
  -2   6  -4    5.30   10.40
  -2   6  -4  -10.50   11.20
  -2   6  -4   -9.50   11.00
   2   6   4   12.40    6.10
   2   6   4  -16.50   10.00
   4  -6   4    9.70   26.50
  -4  -6  -4   36.40   18.70
   4  -6   4   -0.60    8.90
   4  -6   4    7.20   13.80
  -4  -6  -4  -52.49   25.70
   4   6   4    7.70   10.40
  -4   6  -4   15.90   14.70
  -4   6  -4    2.40   10.80
   4   6   4   22.40   11.60
  -4   6  -4    3.20   13.70
  -6  -6  -4  -22.90   28.00
   6  -6   4    0.40   10.80
   6  -6   4   17.70   31.50
   6  -6   4   -0.90   16.80
   6   6   4   12.80   14.30
  -6   6  -4    5.80   14.70
   6   6   4    3.30   11.60
  -6   6  -4   18.50   16.10
  -8  -6  -4  -10.80   40.20
   8  -6   4   -2.70   19.50
   8  -6   4  -11.70   12.50
   8   6   4  -10.60   22.20
   8   6   4    3.80   13.10
  -8   6  -4  -11.70   17.30
  -8   6  -4   15.90   16.50
   7  -7  -4   15.10   15.90
   7  -7  -4   -1.70   30.50
  -7  -7   4  -36.80   19.10
   7   7  -4   17.80   17.00
  -7   7   4    9.70   15.60
   7   7  -4  -27.40   15.20
  -7   7   4    7.20   17.60
   5  -7  -4   22.40   16.00
  -5  -7   4   -2.20   18.90
   5  -7  -4   16.10   26.10
  -5   7   4   10.40   14.60
  -5   7   4    9.70   14.30
   5   7  -4   18.30   14.10
   5   7  -4   -3.80   10.90
   5   7  -4   19.20   14.50
  -3  -7   4   14.80   16.60
   3  -7  -4   12.20   26.40
  -3  -7   4   16.70   24.00
   3  -7  -4   32.80   16.10
  -3   7   4   25.70   14.40
   3   7  -4    5.20   10.30
  -3   7   4   14.00   12.90
   3   7  -4    5.50   12.10
   3   7  -4   28.30   14.90
  -1  -7   4   19.10    9.70
   1  -7  -4   20.00   16.40
  -1  -7   4   13.40   26.40
  -1  -7   4   25.40   17.50
   1  -7  -4    2.10   26.20
   1   7  -4   21.40   13.60
  -1   7   4   10.10   12.10
   1   7  -4   10.30    8.90
  -1   7   4   -0.10   12.80
   1   7  -4   24.60   13.50
  -1  -7  -4   23.30   17.40
  -1  -7  -4   -6.00   20.90
  -1  -7  -4    3.60   27.10
   1  -7   4    6.70   16.70
   1  -7   4    8.10   28.70
   1  -7   4   18.00    9.50
   1   7   4    2.90   10.90
   1   7   4  -10.10   12.40
  -1   7  -4  -10.30    9.50
   1   7   4   -4.00    9.80
  -1   7  -4   12.10   12.70
  -1   7  -4   -2.60   14.00
   3  -7   4    4.60    9.10
   3  -7   4    7.40   29.60
  -3  -7  -4   -9.60   27.10
  -3  -7  -4   14.20   20.60
   3  -7   4   -5.70   16.30
  -3   7  -4  -15.40   12.40
   3   7   4   -0.30   12.40
  -3   7  -4  -31.40   14.40
  -3   7  -4  -22.10   12.60
   5  -7   4   23.10   35.70
   5  -7   4   -0.20   18.00
  -5  -7  -4    2.10   23.60
   5  -7   4   10.70   10.60
  -5  -7  -4  -14.30   29.20
  -5   7  -4   -0.10   16.30
  -5   7  -4    6.10   14.70
   5   7   4    9.80   12.60
   7  -7   4   15.20   38.40
   7  -7   4   39.70   27.30
  -7  -7  -4  -27.00   52.09
   4  -8  -4   15.90   30.20
  -4  -8   4    2.70   22.80
   4  -8  -4   18.40   21.80
   4   8  -4   22.60   18.10
   4   8  -4   19.80   13.60
  -4   8   4    7.60   15.00
   4   8  -4   14.40   14.50
  -4   8   4  -10.60   15.10
  -2  -8   4   40.40   22.80
   2  -8  -4    1.90   21.30
  -2  -8   4  -15.10   28.60
   2  -8  -4   39.70   34.80
  -2   8   4   10.30   16.00
   2   8  -4   19.30   15.50
  -2   8   4    8.00   16.50
   0  -8  -4   14.30   35.40
   0  -8   4    3.90    9.90
   0  -8   4   22.30   29.80
   0  -8   4   38.20   20.40
   0  -8  -4   -0.50   19.70
   0  -8  -4   32.80   32.00
   0   8   4  -15.10   15.90
   0   8  -4  -16.90   13.40
   0   8   4   16.50   12.60
   0   8  -4  -34.00   14.70
   0   8   4   12.40   13.10
   2  -8   4   19.80   35.90
  -2  -8  -4   49.30   23.60
   2  -8   4   12.10   20.00
   2  -8   4    4.50   10.30
  -2  -8  -4   11.10   36.50
   2   8   4   -3.00   15.90
  -2   8  -4   21.10   16.30
   2   8   4   16.60   13.00
  -2   8  -4  -14.90   16.30
  -2   8  -4   18.20   13.60
   4  -8   4   31.00   22.40
  -4  -8  -4   12.80   22.60
  -4  -8  -4   -6.20   36.10
   4  -8   4    6.10   34.90
  12   0  -5  -10.90   13.10
  12   0  -5    6.50   22.70
 -12   0   5  -15.80   17.20
 -12   0   5   41.60   20.50
  10   0  -5   -3.90    7.40
  10   0  -5    5.00    7.00
  10   0  -5   13.50   17.50
 -10   0   5   -4.40   12.00
 -10   0   5   -5.20   15.60
  10   0  -5  -15.30   11.30
   8   0  -5   21.20    8.90
  -8   0   5   23.10   13.50
   8   0  -5   25.10    7.90
  -8   0   5   11.00   10.20
   8   0  -5    8.20    7.30
   6   0  -5  565.04   73.19
   6   0  -5  545.35   73.29
   6   0  -5  653.83   75.19
  -6   0   5  656.53   73.29
  -6   0   5  639.64   73.89
   4   0  -5  593.44   71.29
   4   0  -5  611.24   73.29
  -4   0   5  598.84   73.09
  -4   0   5  598.24   71.79
   4   0  -5  638.54   71.39
   4   0  -5  561.94   71.89
   4   0  -5  590.74   71.89
  -4   0   5  608.54   71.39
  -2   0   5    9.80    2.70
  -2   0   5   12.70    3.30
   2   0  -5   14.60    1.90
  -2   0   5   12.70    4.30
   2   0  -5    7.60    4.60
   2   0  -5   12.00    1.60
   2   0  -5   15.40    2.70
   2   0  -5   14.00    2.20
   2   0  -5   10.40    3.30
   2   0  -5    6.00    4.00
   2   0  -5    8.80    2.10
  -2   0   5   12.00    2.80
  -2   0   5   12.70    3.20
   0   0  -5   97.89   16.70
   0   0  -5  131.89   15.30
   0   0   5  127.29   15.00
   0   0   5  138.39   17.20
   0   0   5  129.29   15.10
   0   0   5   98.79   16.20
   0   0  -5  130.59   15.00
   0   0   5  128.19   15.20
   0   0  -5  132.49   15.00
   2   0   5 1183.18  146.99
  -2   0  -5 1275.77  146.79
  -2   0  -5 1420.86  150.48
   2   0   5 1245.38  146.79
   2   0   5 1194.38  147.09
   2   0   5 1211.08  146.59
  -2   0  -5 1280.67  147.29
  -2   0  -5 1210.48  146.69
  -2   0  -5 1198.78  149.59
  -4   0  -5  668.43   81.29
  -4   0  -5  655.93   78.19
   4   0   5  684.73   78.89
  -4   0  -5  613.54   79.09
   4   0   5  673.23   78.99
   4   0   5  648.74   78.29
  -4   0  -5  679.93   79.09
   6   0   5   23.00   10.40
   6   0   5   23.70    3.90
   6   0   5   20.00   10.10
  -6   0  -5   20.90   10.30
   6   0   5   25.00    4.90
  -6   0  -5   15.80   11.50
  -6   0  -5   13.20    4.30
  -8   0  -5    6.00   13.50
  -8   0  -5   13.60   12.70
   8   0   5   -0.10   11.90
   8   0   5    6.90    5.40
   8   0   5    1.90   11.40
  10   0   5   22.70   15.20
  10   0   5   -4.70    6.90
 -10   0  -5    5.80   17.20
  10   0   5    7.50   17.10
 -10   0  -5   17.30   15.10
 -12   0  -5   18.90   21.60
  13  -1  -5   34.50   16.00
  13  -1  -5   34.30   18.30
 -13  -1   5   20.00   19.40
  13  -1  -5  -17.20   23.70
 -13   1   5   29.20   20.30
  13   1  -5   21.20   24.70
  13   1  -5    5.70   16.40
  11  -1  -5   -7.80    8.10
 -11  -1   5    1.50   13.70
  11  -1  -5  -24.50   16.20
  11  -1  -5   -5.50   11.50
  11  -1  -5    6.90   15.10
 -11  -1   5   24.40   18.30
  11   1  -5   -6.30   13.60
  11   1  -5   -0.40   19.90
 -11   1   5   -4.20   18.70
 -11   1   5    4.90   16.20
 -11   1   5   -0.20   12.90
  11   1  -5   13.60    8.40
   9  -1  -5   -7.20    7.50
  -9  -1   5   -3.40   12.70
   9  -1  -5    1.20   11.90
   9  -1  -5    4.20    8.50
   9  -1  -5    0.30   11.00
  -9  -1   5   -2.60   11.50
   9   1  -5   23.00   14.20
  -9   1   5  -23.20   13.90
   9   1  -5    9.60   12.20
   9   1  -5   -0.60    7.40
  -9   1   5    5.60    9.90
  -9   1   5    9.80   12.90
   7  -1  -5  171.88   23.50
  -7  -1   5  196.18   24.50
  -7  -1   5  192.18   23.20
   7  -1  -5  168.78   22.70
   7  -1  -5  177.78   26.30
  -7   1   5  183.58   24.00
  -7   1   5  213.88   25.60
   7   1  -5  144.79   22.80
   7   1  -5  141.39   23.10
   7   1  -5  187.28   23.10
   7   1  -5  182.58   23.60
  -7   1   5  195.38   23.50
  -5  -1   5  609.14   68.09
  -5  -1   5  573.24   67.19
   5  -1  -5  593.74   68.89
   5  -1  -5  596.84   70.19
   5  -1  -5  520.05   67.69
  -5  -1   5  567.74   68.49
   5   1  -5  490.35   67.29
  -5   1   5  600.54   68.09
   5   1  -5  518.15   68.59
   5   1  -5  593.54   66.89
   5   1  -5  569.54   67.69
   5   1  -5  538.35   67.79
  -5   1   5  605.44   67.49
  -5   1   5  575.34   67.79
  -3  -1   5  156.58   20.10
   3  -1  -5  162.78   19.40
   3  -1  -5  161.78   19.40
  -3  -1   5  141.99   19.20
   3  -1  -5  161.38   22.70
  -3  -1   5  154.38   19.80
   3  -1  -5  150.48   20.80
  -3  -1   5  196.48   21.70
   3  -1  -5  158.98   19.20
  -3   1   5  159.08   20.70
   3   1  -5  158.18   19.30
  -3   1   5  167.58   20.40
   3   1  -5  165.98   20.30
   3   1  -5  173.78   20.20
  -3   1   5  161.98   20.50
  -1  -1   5  132.49   14.20
  -1  -1   5   94.19   14.70
  -1  -1   5  116.09   13.80
  -1  -1   5   88.19   14.90
   1  -1  -5  117.69   13.90
   1  -1  -5  126.09   13.60
   1  -1  -5  116.59   13.90
  -1  -1   5  106.39   14.10
   1  -1  -5  108.79   17.30
   1  -1  -5  120.89   16.10
   1  -1  -5  106.79   13.80
   1  -1  -5  108.39   13.60
  -1  -1   5  105.29   13.50
   1   1  -5  125.29   14.50
   1   1  -5   99.59   17.10
  -1   1   5  118.19   13.60
   1   1  -5  112.29   13.80
   1   1  -5  125.79   14.00
  -1   1   5  135.19   16.40
  -1   1   5  103.99   14.00
  -1   1   5  125.59   14.20
  -1   1   5  124.89   15.40
  -1   1   5  120.29   13.60
   1   1  -5  107.59   13.70
   1  -1   5  136.79   18.10
  -1  -1  -5  143.09   17.80
   1  -1   5  141.29   18.20
   1  -1   5  140.69   17.80
   1  -1   5  156.48   17.80
   1  -1   5  138.49   17.80
  -1  -1  -5  115.19   20.40
  -1  -1  -5  139.39   17.70
   1  -1   5  137.39   19.60
   1   1   5  173.98   20.40
   1   1   5  146.19   18.20
   1   1   5  151.58   17.80
  -1   1  -5  145.79   18.00
  -1   1  -5  149.79   17.50
  -1   1  -5  156.88   21.80
  -1   1  -5  136.99   17.80
  -1   1  -5  148.69   18.00
   1   1   5  149.59   17.90
   1   1   5  166.18   18.00
   1   1   5  170.98   17.90
  -3  -1  -5  313.97   38.40
   3  -1   5  250.77   29.80
   3  -1   5  248.88   29.90
  -3  -1  -5  235.98   29.90
  -3  -1  -5  258.47   34.80
   3  -1   5  246.18   30.50
   3  -1   5  215.88   30.70
  -3   1  -5  248.38   29.90
   3   1   5  253.67   30.30
  -3   1  -5  233.18   34.50
   3   1   5  296.07   32.60
  -3   1  -5  259.57   31.20
  -3   1  -5  235.28   30.90
   3   1   5  239.28   31.00
   3   1   5  282.37   30.90
   5  -1   5   83.29   10.30
  -5  -1  -5   95.79   16.40
   5  -1   5   73.59   12.60
   5  -1   5   94.19   14.10
  -5  -1  -5   93.49   15.80
   5  -1   5   88.69   10.50
   5   1   5  109.49   15.10
   5   1   5   76.19   11.60
  -5   1  -5   76.99   10.60
  -5   1  -5   85.19   14.40
  -5   1  -5   83.09   14.70
   5   1   5   76.49   14.30
  -5   1  -5   91.99   12.00
   7  -1   5  279.47   32.00
   7  -1   5  292.77   34.50
  -7  -1  -5  254.47   34.50
   7  -1   5  273.57   35.50
  -7  -1  -5  250.87   37.00
   7   1   5  249.88   32.60
  -7   1  -5  256.47   36.00
  -7   1  -5  248.68   35.00
   7   1   5  236.18   34.30
  -7   1  -5  258.27   32.70
   7   1   5  301.37   35.80
   9  -1   5   42.60    8.30
   9  -1   5   30.10   16.30
  -9  -1  -5   38.10   14.10
   9  -1   5   23.10   14.80
  -9  -1  -5   39.50   18.10
   9   1   5   42.80   10.20
   9   1   5   53.99   17.70
  -9   1  -5   58.49   17.80
  -9   1  -5   49.60   16.20
   9   1   5   30.50   15.40
 -11  -1  -5   -5.60   21.20
  11  -1   5   15.80   17.30
 -11  -1  -5   -5.90   15.50
  11   1   5   28.90   19.40
 -11   1  -5   30.50   19.70
  11   1   5  -27.30   23.40
  11   1   5   -5.90   13.30
 -11   1  -5  -14.90   17.00
  12  -2  -5   10.20   24.30
  12  -2  -5   -7.90   14.30
 -12  -2   5   30.00   20.10
 -12  -2   5   -6.70   17.10
  12  -2  -5   36.10   23.00
  12  -2  -5   11.80   15.70
  12  -2  -5   20.90   12.90
 -12   2   5   12.00   19.00
  12   2  -5   46.50   25.30
  12   2  -5   31.90   16.50
 -12   2   5   26.80   16.10
  10  -2  -5    4.40    9.90
  10  -2  -5   16.70   16.10
 -10  -2   5   36.40   16.20
  10  -2  -5   29.80   20.00
  10  -2  -5   13.00   13.40
  10  -2  -5   -0.70   10.50
  10  -2  -5    4.10   11.30
  10  -2  -5   -2.60    8.50
 -10  -2   5   24.00   14.30
 -10   2   5   10.70   16.00
  10   2  -5   21.10    9.10
  10   2  -5   -2.80   12.30
 -10   2   5   -1.40   12.80
  10   2  -5    6.40   18.50
   8  -2  -5   24.00   16.70
   8  -2  -5   21.20    9.00
  -8  -2   5   32.60   11.90
   8  -2  -5   42.40   15.60
  -8  -2   5   15.60   10.50
   8  -2  -5   39.50    9.70
  -8   2   5   31.80   14.80
  -8   2   5   29.60   11.70
  -8   2   5   26.70   10.50
   8   2  -5   18.30    5.70
   8   2  -5   31.10    8.60
   8   2  -5   13.80   12.10
  -8   2   5   32.20   10.80
  -8   2   5   32.90   13.20
  -6  -2   5  403.46   46.20
   6  -2  -5  393.66   45.20
   6  -2  -5  414.76   49.20
   6  -2  -5  384.36   50.79
  -6  -2   5  341.57   45.70
  -6  -2   5  370.96   45.60
  -6   2   5  403.96   46.40
  -6   2   5  402.16   46.10
  -6   2   5  410.26   46.70
   6   2  -5  355.16   46.30
   6   2  -5  396.86   45.00
   6   2  -5  322.77   45.80
   6   2  -5  336.97   46.10
  -6   2   5  359.06   46.50
  -4  -2   5  948.71  106.79
  -4  -2   5  850.61  105.09
   4  -2  -5  908.41  104.99
   4  -2  -5  853.71  108.69
  -4  -2   5  836.12  105.39
  -4  -2   5  921.31  105.49
   4  -2  -5  866.81  107.29
   4   2  -5  990.20  107.09
  -4   2   5  869.81  105.49
  -4   2   5  800.82  105.49
  -4   2   5  929.51  105.39
   4   2  -5  934.01  105.59
   4   2  -5  792.82  105.59
  -2  -2   5  222.28   29.70
   2  -2  -5  238.28   33.10
  -2  -2   5  262.37   29.50
   2  -2  -5  238.78   29.10
  -2  -2   5  243.28   29.50
   2  -2  -5  259.97   32.20
   2  -2  -5  244.28   29.00
   2   2  -5  242.68   29.90
  -2   2   5  237.08   29.00
   2   2  -5  239.78   29.50
   2   2  -5  260.67   31.80
  -2   2   5  242.98   29.20
  -2   2   5  234.38   29.60
  -2   2   5  239.08   29.50
   2   2  -5  240.08   29.10
   0  -2   5  391.56   46.40
   0  -2  -5  375.16   46.40
   0  -2  -5  373.46   49.10
   0  -2  -5  389.66   49.20
   0  -2  -5  390.06   46.50
   0  -2  -5  395.36   46.60
   0  -2   5  373.06   46.80
   0  -2   5  359.66   46.40
   0  -2   5  381.56   46.60
   0   2  -5  380.56   46.40
   0   2   5  410.96   46.60
   0   2  -5  372.06   46.40
   0   2  -5  412.06   47.00
   0   2  -5  410.06   49.80
   0   2   5  398.76   46.60
   0   2   5  381.26   46.50
   0   2   5  394.96   46.70
   0   2  -5  428.76   46.80
   0   2   5  407.06   46.20
   0   2   5  398.96   46.70
   2  -2   5  265.77   28.70
  -2  -2  -5  244.18   31.80
  -2  -2  -5  232.58   28.60
   2  -2   5  206.58   29.20
   2  -2   5  237.38   28.60
   2  -2   5  229.88   29.30
  -2  -2  -5  226.58   28.30
   2   2   5  263.87   31.00
  -2   2  -5  253.87   29.20
   2   2   5  241.28   29.30
  -2   2  -5  241.98   29.50
   2   2   5  230.08   29.00
  -2   2  -5  238.38   28.90
  -2   2  -5  226.48   28.40
   4  -2   5  188.18   26.90
  -4  -2  -5  178.78   36.20
   4  -2   5  210.88   25.70
  -4  -2  -5  214.88   25.70
   4  -2   5  218.58   26.30
   4  -2   5  220.08   27.60
  -4   2  -5  206.38   27.80
   4   2   5  214.88   26.60
  -4   2  -5  201.58   25.50
   4   2   5  233.78   27.80
  -4   2  -5  222.08   27.60
   4   2   5  223.28   27.70
  -4   2  -5  242.78   27.10
  -6  -2  -5   28.20   14.30
  -6  -2  -5    4.80    3.50
  -6  -2  -5   39.80   26.20
   6  -2   5   16.40    7.10
   6  -2   5    1.40    2.10
   6  -2   5   -7.20    9.40
   6  -2   5    7.10    1.90
  -6   2  -5   -4.30   10.40
  -6   2  -5    2.50    7.50
   6   2   5    8.80    5.10
   6   2   5    8.30    7.00
  -6   2  -5  -12.30    9.70
   6   2   5   10.60   11.30
   8  -2   5   -6.80   12.20
  -8  -2  -5   -7.80   15.90
  -8  -2  -5   11.90   10.70
   8  -2   5    7.30   10.00
   8   2   5    6.90   14.60
   8   2   5    5.80    7.90
  -8   2  -5  -18.40   13.50
  -8   2  -5   -8.20   14.10
  -8   2  -5   -7.10    8.60
   8   2   5   -0.90   13.40
  10  -2   5   -4.80   13.30
 -10  -2  -5   17.40   17.10
 -10  -2  -5    4.20   20.50
  10  -2   5  -20.30   15.70
 -10   2  -5    8.40   17.40
  10   2   5    4.30   18.70
 -10   2  -5   17.80   17.20
  10   2   5    0.10   15.80
  10   2   5  -11.50   10.50
  11  -3  -5   13.40   10.20
 -11  -3   5   37.30   15.90
  11  -3  -5   -7.80   14.30
  11  -3  -5   -8.10   22.80
 -11  -3   5    7.80   16.90
  11  -3  -5   13.70   10.30
  11  -3  -5   -1.00   26.20
  11  -3  -5   -2.90   14.90
  11  -3  -5   15.90   11.40
  11   3  -5    3.50   10.10
  11   3  -5    0.50   13.00
 -11   3   5   17.70   17.00
  11   3  -5    3.00   19.30
   9  -3  -5   -0.10   10.40
   9  -3  -5   23.30   20.10
   9  -3  -5   20.90    8.30
  -9  -3   5   17.80   12.60
   9  -3  -5  -14.40   10.60
  -9  -3   5   13.30   12.50
   9  -3  -5   15.70   21.80
   9  -3  -5   -6.70    7.80
  -9   3   5   11.00   12.60
  -9   3   5   -9.20   12.50
   9   3  -5   13.00   17.20
   9   3  -5    3.20    9.20
  -9   3   5    7.10   12.10
   9   3  -5    9.80   12.00
   7  -3  -5  103.49   13.10
   7  -3  -5   90.59   13.80
  -7  -3   5   70.99   15.30
  -7  -3   5   84.19   15.10
   7  -3  -5  114.59   24.30
  -7   3   5   76.49   15.70
  -7   3   5  109.39   16.90
   7   3  -5   79.49   16.90
   7   3  -5   81.79   15.40
  -7   3   5   83.39   16.90
  -7   3   5   64.99   15.40
  -5  -3   5  214.68   30.20
  -5  -3   5  265.27   30.60
   5  -3  -5  239.48   34.60
   5  -3  -5  263.17   29.70
   5  -3  -5  220.78   29.00
  -5  -3   5  244.18   30.50
  -5  -3   5  242.68   30.80
  -5   3   5  305.57   30.70
  -5   3   5  237.78   30.80
   5   3  -5  251.77   31.10
  -5   3   5  208.58   31.00
   5   3  -5  216.38   30.50
   3  -3  -5    2.00    1.60
   3  -3  -5   -2.60   10.70
  -3  -3   5   -6.00    6.40
   3  -3  -5    3.00    1.10
   3  -3  -5   -3.30    3.10
  -3  -3   5    8.10    6.20
  -3  -3   5   -1.00    3.70
   3  -3  -5   -0.50    1.30
  -3  -3   5    1.00    5.70
   3  -3  -5    6.00   14.00
   3   3  -5    0.40    1.20
  -3   3   5   -2.10    3.50
  -3   3   5   -9.10    5.60
  -3   3   5   -7.00    5.80
   3   3  -5  -14.50    6.60
   3   3  -5   -9.10    6.40
  -1  -3   5   22.10    7.20
   1  -3  -5   29.80   13.90
   1  -3  -5   19.60   14.10
  -1  -3   5   22.00    7.30
   1  -3  -5   29.50    4.20
  -1  -3   5   39.40    4.80
   1  -3  -5   25.20    5.40
  -1   3   5   35.90    6.50
   1   3  -5   35.00    8.20
   1   3  -5   39.40    6.00
   1   3  -5   35.50    5.00
  -1   3   5   30.50    7.30
  -1   3   5   28.70    5.30
  -1   3   5   35.00    4.00
  -1   3   5   17.40    6.20
   1   3  -5   19.10    4.10
   1  -3   5   28.70    7.10
  -1  -3  -5   28.90   14.30
   1  -3   5   49.30    5.90
  -1  -3  -5   33.70    7.20
   1  -3   5   29.60    7.80
  -1  -3  -5   33.20   11.70
   1   3   5   47.30    5.70
  -1   3  -5   40.70    5.40
  -1   3  -5   51.99    8.50
  -1   3  -5   41.50    5.50
   1   3   5   37.10    7.50
  -1   3  -5   49.50    8.10
   1   3   5   39.00    7.30
   1   3   5   45.10    6.20
   3  -3   5   27.40    8.00
  -3  -3  -5   -3.10   16.50
   3  -3   5   28.60    4.30
  -3  -3  -5   24.30   10.10
   3  -3   5   13.00    8.20
  -3  -3  -5   18.50    9.10
  -3   3  -5   22.80    7.30
  -3   3  -5   36.40    8.80
   3   3   5   15.70    6.80
  -3   3  -5    9.80    7.50
   3   3   5   19.70    7.60
  -3   3  -5   17.90    4.90
  -3   3  -5   29.20    6.70
  -5  -3  -5   42.50   12.10
   5  -3   5   63.29   12.80
   5  -3   5   68.09   13.30
   5  -3   5   71.19    9.90
  -5  -3  -5   57.59   26.20
  -5   3  -5   88.49   14.70
  -5   3  -5   72.49   14.50
   5   3   5   59.49   12.40
   5   3   5   40.20   10.70
  -5   3  -5   69.99   12.70
  -5   3  -5   71.89    9.00
  -7  -3  -5   66.79   12.60
   7  -3   5   27.90   13.30
  -7  -3  -5   26.90   18.20
  -7  -3  -5   86.59   33.10
   7  -3   5   87.99   12.20
   7  -3   5   56.49   15.80
   7   3   5   62.09   13.20
  -7   3  -5   51.49   12.70
   7   3   5   40.60   14.30
  -7   3  -5   64.29   15.10
  -7   3  -5   51.39   17.40
  -9  -3  -5    3.90   18.00
   9  -3   5   19.10   12.10
   9  -3   5   -8.70   13.00
   9  -3   5    9.50   17.70
  -9   3  -5   -0.40   14.10
  -9   3  -5  -17.20   11.00
  -9   3  -5  -18.50   17.40
   9   3   5    6.80   15.50
   9   3   5   -3.10   14.50
   9   3   5    6.20   11.90
  11  -3   5    4.00   18.50
 -11  -3  -5   -8.70   19.40
  11  -3   5  -44.50   23.70
  11  -3   5   12.40   15.70
 -11   3  -5  -28.80   15.90
  11   3   5    6.50   14.50
  11   3   5    8.60   23.10
  11   3   5   29.80   25.30
 -11   3  -5  -32.80   18.30
  12  -4  -5    1.20   15.80
  12  -4  -5  -29.50   34.60
 -10  -4   5   21.90   14.60
  10  -4  -5  -10.20    8.90
  10  -4  -5   -1.80    8.20
  10  -4  -5    8.60   27.70
  10  -4  -5   21.50   14.50
  10  -4  -5    5.80   26.90
 -10  -4   5   31.90   15.50
 -10   4   5  -10.90   15.30
  10   4  -5    7.60   19.70
 -10   4   5   20.40   15.50
 -10   4   5  -16.90   15.30
  10   4  -5    6.20   11.30
  10   4  -5    1.60   13.30
   8  -4  -5   38.00   21.20
  -8  -4   5   11.40   10.30
  -8  -4   5    5.30   12.00
   8  -4  -5    0.60    8.00
   8  -4  -5  -11.80    5.80
   8  -4  -5    1.30   11.30
  -8   4   5    3.30   13.70
   8   4  -5    9.10   11.90
  -8   4   5   -3.80   13.00
   8   4  -5   -3.90   11.10
   8   4  -5   -1.80   16.70
  -8   4   5   -9.10   11.80
  -6  -4   5   43.30   16.00
  -6  -4   5   65.79   12.00
   6  -4  -5   66.99   12.00
   6  -4  -5   67.29    9.30
   6  -4  -5   51.29   21.10
  -6  -4   5   66.19   15.20
   6   4  -5   77.99   14.30
  -6   4   5   36.50   13.20
  -6   4   5   62.19   14.00
   6   4  -5   57.99   14.20
  -4  -4   5  316.87   43.40
   4  -4  -5  345.87   40.70
   4  -4  -5  356.06   41.80
   4  -4  -5  346.37   40.90
   4  -4  -5  331.47   40.70
  -4  -4   5  360.96   41.90
   4  -4  -5  352.86   48.00
  -4  -4   5  348.77   43.50
   4   4  -5  319.67   42.30
  -4   4   5  362.66   42.90
  -4   4   5  300.47   42.40
  -2  -4   5   70.49   14.00
   2  -4  -5   99.19   22.40
  -2  -4   5  128.99   19.30
  -2  -4   5  101.59   13.40
   2  -4  -5   92.89   11.90
   2  -4  -5  103.39   14.20
  -2  -4   5  112.99   15.90
  -2   4   5   83.39   14.90
  -2   4   5   93.19   14.60
   2   4  -5   90.89   15.70
   2   4  -5  108.29   14.00
   2   4  -5   98.69   12.30
   0  -4   5   42.30    5.20
   0  -4  -5   27.80    7.70
   0  -4  -5   36.90   17.20
   0  -4   5   31.30    8.60
   0  -4   5   42.80   16.10
   0  -4   5   25.40    7.30
   0  -4  -5   45.70   16.90
   0   4  -5   26.30    8.80
   0   4   5   17.10    6.70
   0   4  -5   35.30    5.70
   0   4   5   32.80    8.40
   0   4  -5   39.40    6.90
   0   4   5   24.30    6.10
   0   4   5   30.10    4.30
   0   4   5   15.70    8.10
   0   4  -5   28.80    4.50
   2  -4   5  188.38   26.40
  -2  -4  -5  206.38   36.10
   2  -4   5  189.28   27.20
  -2  -4  -5  186.98   27.20
  -2  -4  -5  211.28   31.20
   2   4   5  235.08   25.60
  -2   4  -5  185.98   25.20
   2   4   5  228.48   25.30
   2   4   5  204.18   26.50
  -2   4  -5  225.38   28.00
  -2   4  -5  247.68   27.50
  -2   4  -5  247.18   27.70
   2   4   5  182.38   26.90
   4  -4   5  132.79   20.20
  -4  -4  -5  135.29   23.10
   4  -4   5  160.88   18.20
  -4  -4  -5  150.38   22.40
   4  -4   5  136.09   21.30
   4   4   5  164.58   21.20
   4   4   5   91.19   19.90
  -4   4  -5  174.98   22.90
  -4   4  -5  125.39   19.10
  -4   4  -5  158.58   22.10
   4   4   5  160.28   17.80
   6  -4   5   23.20   10.50
   6  -4   5    3.70   12.40
   6  -4   5   32.10    7.10
  -6  -4  -5   -1.50   27.70
  -6   4  -5   25.40    7.30
  -6   4  -5   18.60   11.60
   6   4   5   26.10   13.60
  -6   4  -5   19.30   13.70
  -6   4  -5    9.90   12.30
   6   4   5   35.60   11.70
   8  -4   5    7.20   12.10
  -8  -4  -5   28.00   18.90
   8  -4   5   13.90    9.20
   8  -4   5   -8.80   15.80
  -8  -4  -5   52.99   39.40
   8   4   5    4.40   18.10
   8   4   5    1.10   12.40
  -8   4  -5    1.90   15.30
  -8   4  -5  -20.50   13.00
  -8   4  -5    8.30   15.70
  10  -4   5    4.20   15.50
  10  -4   5   39.40   21.90
 -10  -4  -5   26.60   20.80
 -10   4  -5  -13.20   14.40
  10   4   5   -7.10   15.40
  10   4   5   21.20   21.00
 -10   4  -5   -3.10   20.50
 -10   4  -5   23.60   19.40
  11  -5  -5  -12.20   16.90
  11  -5  -5   18.30   34.80
  11   5  -5   -5.80   13.20
  11   5  -5  -18.80   23.30
 -11   5   5   -6.90   17.70
  -9  -5   5  -14.60   14.50
  -9  -5   5   -6.10   11.40
   9  -5  -5   -2.00   12.20
   9  -5  -5   19.40   25.30
   9   5  -5  -27.50   19.60
   9   5  -5  -26.50   15.00
  -9   5   5    2.00   16.10
  -9   5   5    8.80   16.10
   9   5  -5   15.70   13.50
   7  -5  -5    4.60    4.70
   7  -5  -5   -5.10   11.90
  -7  -5   5  -13.90    8.40
  -7  -5   5    7.90   15.20
   7  -5  -5   15.70   21.70
   7   5  -5   14.80   16.50
   7   5  -5    8.70   12.80
   7   5  -5   -7.10   13.10
  -7   5   5   11.20   13.00
  -7   5   5  -13.20   13.30
  -5  -5   5    2.90   12.40
   5  -5  -5   20.60   23.00
   5  -5  -5   26.80    9.40
   5  -5  -5    5.10    2.60
  -5  -5   5   -1.30   13.80
  -5  -5   5    7.20    6.50
   5   5  -5    6.00   10.90
  -5   5   5   -9.10   10.50
  -5   5   5   15.90   10.50
   5   5  -5   10.60   12.00
   5   5  -5    6.50   12.90
  -3  -5   5    6.80    7.90
   3  -5  -5   13.80   18.90
   3  -5  -5    7.20    2.00
  -3  -5   5    7.60    4.90
  -3  -5   5    7.50   13.80
  -3  -5   5    0.60   11.10
   3  -5  -5   14.70    8.40
   3   5  -5    9.90    9.10
  -3   5   5   11.90    9.30
  -3   5   5    8.50    9.10
   3   5  -5    8.50   10.20
  -1  -5   5   76.19    9.90
   1  -5  -5   33.40   21.60
  -1  -5   5   87.89   20.70
  -1  -5   5   55.59   11.80
   1  -5  -5   52.69   22.20
  -1  -5   5   59.49   14.50
   1  -5  -5   90.39   13.20
   1   5  -5   55.39   13.00
  -1   5   5   26.30   12.40
  -1   5   5   76.59   12.10
   1   5  -5   66.29    9.80
  -1   5   5   66.59   11.50
   1   5  -5   59.69   10.30
   1  -5   5   21.40   10.20
  -1  -5  -5   13.10   10.80
  -1  -5  -5   36.00   21.40
   1  -5   5   22.50    8.00
   1  -5   5   51.49   23.10
  -1  -5  -5   29.00   19.40
  -1   5  -5   37.00    9.10
   1   5   5   22.00    7.10
  -1   5  -5   30.40   10.00
   1   5   5   28.80    6.90
  -1   5  -5   26.20   11.60
   1   5   5    5.40    9.40
  -1   5  -5   30.20    5.40
   1   5   5   35.50   10.50
  -3  -5  -5   24.20   12.50
  -3  -5  -5   36.30   15.20
   3  -5   5   29.80   11.40
   3  -5   5    8.30    9.10
  -3  -5  -5   -7.70   20.70
   3   5   5   12.40    9.40
  -3   5  -5   11.80    8.90
   3   5   5   22.10    9.20
  -3   5  -5   29.10   12.00
   3   5   5   30.00    5.30
  -3   5  -5    5.90   10.90
   5  -5   5   54.49   14.50
   5  -5   5   43.80   11.00
  -5  -5  -5  -46.40   28.20
   5   5   5   37.10   12.40
  -5   5  -5   59.19   14.90
  -5   5  -5   38.00    9.60
  -5   5  -5   68.19   16.10
   5   5   5   47.40   15.60
   7  -5   5   24.30   13.30
  -7  -5  -5    8.80   36.20
   7  -5   5   22.10   16.50
  -7   5  -5   36.10   13.90
   7   5   5    1.90   13.20
  -7   5  -5   29.70   17.00
   7   5   5   25.00   16.40
   9  -5   5    0.90   14.30
  -9  -5  -5   18.50   42.90
  -9  -5  -5   29.30   23.90
   9  -5   5  -11.90   20.30
   9   5   5    3.90   17.10
  -9   5  -5   22.80   16.60
   9   5   5   10.40   20.70
  -9   5  -5   19.40   16.70
  -8  -6   5   21.90   18.40
   8  -6  -5    9.60   26.30
  -8  -6   5   10.50    9.80
   8  -6  -5    6.20   13.50
   8   6  -5    6.50   23.20
   8   6  -5  -11.70   12.50
  -8   6   5    5.20   16.60
  -8   6   5  -13.20   15.40
   8   6  -5   15.60   16.20
  -6  -6   5   19.60    7.80
   6  -6  -5   20.30   24.70
   6  -6  -5   30.60   13.00
  -6  -6   5  -12.90   15.20
  -6   6   5    8.00   14.70
   6   6  -5    9.00   13.80
   6   6  -5    2.90   14.50
  -6   6   5   20.40   15.60
   6   6  -5   22.30   16.90
  -4  -6   5   33.80    7.80
  -4  -6   5   40.30   18.90
   4  -6  -5   21.40   23.00
  -4  -6   5   31.20   15.20
   4  -6  -5   31.90   14.20
  -4   6   5   27.30   14.20
  -4   6   5   28.80   13.10
   4   6  -5   28.60   13.70
   4   6  -5   16.30   12.50
   4   6  -5   36.90   14.40
   2  -6  -5   22.60   23.60
  -2  -6   5   23.00   13.50
  -2  -6   5    0.80    9.50
  -2  -6   5   13.00    5.10
  -2  -6   5   15.20   19.80
   2  -6  -5   10.30   12.20
   2   6  -5    4.00    8.90
  -2   6   5    5.90   10.90
   2   6  -5   16.60   11.60
  -2   6   5   11.00   10.20
   2   6  -5   20.60   10.70
   0  -6   5   10.00    8.70
   0  -6   5    8.60   12.20
   0  -6  -5   -2.10   22.90
   0  -6   5   14.20   21.50
   0  -6  -5   22.90   21.70
   0  -6  -5   12.50   13.40
   0   6   5    6.70   11.20
   0   6  -5    3.30    5.90
   0   6  -5    4.40   10.40
   0   6  -5    4.30    7.00
   0   6  -5   -3.80   10.90
   0   6   5  -13.90    8.50
   0   6   5    9.00    8.70
   2  -6   5   12.60   25.50
  -2  -6  -5   26.80   25.40
  -2  -6  -5   18.20   14.70
  -2  -6  -5    1.00   19.40
   2  -6   5    3.70   12.30
   2  -6   5   -6.10    8.00
  -2   6  -5    0.80   10.80
   2   6   5   -5.90    7.50
  -2   6  -5   -6.40   11.30
  -2   6  -5   -2.80   10.30
   2   6   5   -5.50   10.80
   2   6   5    1.20    6.60
  -4  -6  -5   -0.40   15.60
   4  -6   5   29.90   13.60
   4  -6   5   27.60   28.20
  -4  -6  -5  -39.40   24.10
   4  -6   5   23.80   10.30
   4   6   5    8.30   11.90
   4   6   5   22.40   11.40
  -4   6  -5   12.40   10.90
  -4   6  -5   31.10   13.50
  -4   6  -5   10.20   14.40
  -6  -6  -5  -44.90   33.90
   6  -6   5   13.80   16.20
   6  -6   5   -8.70   10.80
   6   6   5   19.50   19.90
   6   6   5   -6.10   13.10
  -6   6  -5   26.60   15.30
  -6   6  -5    7.10   16.30
  -8  -6  -5  -12.30   40.70
   8  -6   5  -18.30   13.60
   8  -6   5   17.30   20.20
  -8  -6  -5  -14.10   20.60
   8   6   5    3.50   16.50
  -8   6  -5   36.10   17.40
  -8   6  -5  -11.30   17.50
   7  -7  -5   14.90   27.50
  -7  -7   5  -11.60   21.40
   7  -7  -5   23.80   18.30
   7   7  -5    7.20   17.00
   7   7  -5   -7.50   16.20
  -7   7   5   -4.30   17.70
  -7   7   5    9.80   17.70
  -5  -7   5   19.60   17.40
   5  -7  -5   49.30   16.20
   5  -7  -5    2.30   25.70
  -5   7   5    5.50   16.30
   5   7  -5   15.10   13.80
  -5   7   5   34.60   16.90
   5   7  -5    5.50   14.60
   5   7  -5   13.60   11.20
  -3  -7   5   11.30   18.20
   3  -7  -5   31.40   26.50
   3  -7  -5   16.20   17.00
  -3  -7   5   20.30   23.40
  -3   7   5   -6.20   12.60
   3   7  -5   15.50   12.70
   3   7  -5   49.99   15.70
  -3   7   5   13.00   14.40
   3   7  -5   -2.60   11.90
   1  -7  -5   16.90   26.90
  -1  -7   5   30.30   26.50
   1  -7  -5   35.30   18.60
  -1  -7   5    7.80   15.60
  -1  -7   5   -2.50   10.20
   1  -7  -5   46.80   31.40
   1   7  -5   18.90   10.20
   1   7  -5    5.40   13.60
  -1   7   5    4.90   11.60
   1   7  -5   27.10   14.10
  -1   7   5    4.00   11.70
  -1  -7  -5   19.20   19.00
   1  -7   5   23.90   30.10
  -1  -7  -5   25.70   30.80
   1  -7   5   17.50    9.50
   1  -7   5   -0.20   15.50
  -1  -7  -5   29.50   25.40
  -1   7  -5  -15.20   13.70
   1   7   5    0.10   10.60
   1   7   5   -4.10    8.60
   1   7   5    8.40   12.80
  -1   7  -5    1.50   12.60
  -1   7  -5    9.60   10.70
  -3  -7  -5  -14.30   28.40
   3  -7   5   18.00   31.10
   3  -7   5   26.10   16.30
  -3  -7  -5   -0.50   17.10
   3  -7   5   29.40   10.90
  -3   7  -5    9.20   15.30
  -3   7  -5  -24.40   12.80
  -3   7  -5   16.00   14.10
   3   7   5   17.40   13.20
   5  -7   5   20.60   12.00
   5  -7   5   -9.30   35.60
  -5  -7  -5   10.30   24.00
   5  -7   5   14.10   19.20
  -5  -7  -5  -48.40   33.30
  -5   7  -5    5.70   15.90
  -5   7  -5    4.70   15.20
   5   7   5    8.10   12.70
   4  -8  -5   20.20   34.70
   4  -8  -5    1.00   32.20
  -4  -8   5    2.80   20.00
   4  -8  -5   11.50   20.80
   4   8  -5   15.60   14.10
   4   8  -5   -2.30   14.70
  -4   8   5   15.30   17.50
  -4   8   5   14.40   18.50
   4   8  -5   24.80   18.10
   2  -8  -5    0.50   29.00
   2  -8  -5    9.00   21.00
  -2  -8   5    2.70   19.60
   2  -8  -5   20.30   31.90
  -2   8   5   -2.50   14.90
   2   8  -5    1.90   15.40
  -2   8   5    4.70   13.90
   2   8  -5   -6.80   17.20
   0  -8   5   35.70   22.20
   0  -8   5    8.80   11.10
   0  -8  -5   -0.10   19.50
   0  -8  -5   40.20   31.60
   0  -8  -5    3.30   31.70
   0  -8   5   -6.60   31.10
   0   8   5   -2.30   14.40
   0   8  -5   26.30   15.30
  -2  -8  -5   23.40   37.80
   2  -8   5   -1.90   11.00
   2  -8   5   43.50   33.70
  -2  -8  -5  -16.70   22.40
   2  -8   5  -12.10   19.70
  -2   8  -5   16.20   17.50
  -2   8  -5   -3.50   13.60
  -2   8  -5    4.90   15.20
   2   8   5   17.70   14.80
   2   8   5   16.20   13.50
  12   0  -6   12.50   14.90
  12   0  -6    1.80    9.20
 -12   0   6   25.70   20.60
 -12   0   6   -2.50   16.50
  12   0  -6   13.30   18.60
  10   0  -6   -1.50   14.90
  10   0  -6   -9.30    8.60
 -10   0   6   -1.20   13.40
 -10   0   6   29.30   16.80
  10   0  -6   -1.60    7.90
  10   0  -6  -19.10   12.10
   8   0  -6    8.20    7.80
  -8   0   6   18.60    9.70
   8   0  -6   22.10    8.80
   8   0  -6   10.30   10.60
  -8   0   6   17.80   13.90
  -6   0   6  444.86   54.99
   6   0  -6  476.85   54.79
   6   0  -6  455.95   54.59
   6   0  -6  381.86   54.49
  -6   0   6  463.05   54.09
   6   0  -6  453.65   56.39
  -4   0   6  365.56   44.90
   4   0  -6  349.87   44.10
   4   0  -6  387.56   46.90
   4   0  -6  345.97   45.20
  -4   0   6  364.26   44.20
   4   0  -6  385.66   45.00
   4   0  -6  388.96   44.20
  -2   0   6   73.89    8.20
   2   0  -6   50.09    7.40
   2   0  -6   57.49    8.10
  -2   0   6   47.20    7.50
   2   0  -6   53.69   11.10
  -2   0   6   50.89    8.00
   2   0  -6   56.59    8.80
  -2   0   6   51.19    7.90
   2   0  -6   56.99    7.00
   0   0  -6   65.99   12.20
   0   0  -6   60.49    7.60
   0   0  -6   57.39    7.60
   0   0   6   70.39    8.50
   0   0   6   68.09    8.10
   0   0   6   63.49    7.70
   0   0  -6   34.00   11.40
   0   0  -6   61.49    8.60
   0   0  -6   59.99    7.60
   0   0   6   67.29    9.40
   2   0   6  883.51  105.59
  -2   0  -6  996.70  109.99
   2   0   6  843.22  106.09
  -2   0  -6  835.22  108.99
   2   0   6  876.21  106.09
  -2   0  -6  947.91  106.39
   2   0   6  873.71  105.79
  -2   0  -6  907.21  105.79
  -2   0  -6  909.71  105.79
   4   0   6  340.57   47.30
  -4   0  -6  378.06   47.70
   4   0   6  419.26   47.60
  -4   0  -6  413.66   51.29
  -4   0  -6  386.36   46.50
   4   0   6  400.36   46.50
   6   0   6   21.10    4.90
   6   0   6   17.10   10.50
  -6   0  -6   10.90    9.90
  -6   0  -6   16.50   11.60
   6   0   6    7.20   10.30
   6   0   6   28.50    4.00
  -6   0  -6   17.50    4.70
  -8   0  -6   -2.60   16.10
   8   0   6   12.40   12.20
   8   0   6    5.10    5.30
  -8   0  -6  -19.10   12.60
   8   0   6    7.40   12.90
 -10   0  -6  -13.30   17.50
  10   0   6    5.60   17.20
  10   0   6   -3.70    8.60
  10   0   6    1.70   17.50
 -10   0  -6   -2.30   15.50
  13  -1  -6   49.20   22.40
 -13  -1   6   32.20   25.10
  13  -1  -6   30.50   18.40
  13  -1  -6   26.40   15.70
 -13  -1   6    9.90   18.40
  13   1  -6   19.80   27.40
  13   1  -6   45.80   18.70
 -13   1   6   38.50   20.00
  11  -1  -6  -14.90   17.60
  11  -1  -6  -22.40    8.60
  11  -1  -6    8.70   12.90
 -11  -1   6    6.00   15.00
  11  -1  -6   -0.90   15.10
 -11  -1   6    0.40   16.90
  11  -1  -6    0.60   12.40
  11   1  -6   13.60    9.60
 -11   1   6   -7.40   13.80
  11   1  -6  -16.70   14.00
  11   1  -6   14.20   19.20
 -11   1   6  -24.00   20.40
   9  -1  -6   31.20   10.10
   9  -1  -6    6.90   12.20
  -9  -1   6   15.10   15.20
   9  -1  -6   16.00   13.50
  -9  -1   6  -17.30   10.60
   9  -1  -6   16.30   10.70
  -9   1   6   13.90   15.20
  -9   1   6   18.20   11.40
   9   1  -6    6.20    8.50
   9   1  -6  -16.50   10.40
  -7  -1   6  227.48   29.90
   7  -1  -6  243.88   33.50
   7  -1  -6  274.97   32.40
  -7  -1   6  252.87   31.70
   7  -1  -6  235.88   30.60
  -7   1   6  269.87   30.80
  -7   1   6  250.27   32.00
  -7   1   6  215.58   31.20
   7   1  -6  248.88   31.40
   7   1  -6  197.48   30.00
   7   1  -6  260.37   31.10
   7   1  -6  216.88   30.10
   5  -1  -6  555.64   64.89
   5  -1  -6  564.74   66.49
  -5  -1   6  545.95   63.09
   5  -1  -6  466.25   63.69
  -5  -1   6  558.44   63.89
  -5   1   6  506.55   63.89
   5   1  -6  474.45   65.09
   5   1  -6  571.84   62.89
  -5   1   6  594.74   63.89
   5   1  -6  557.44   62.79
   5   1  -6  442.76   62.79
   5   1  -6  570.14   63.79
   5   1  -6  534.75   63.89
   3  -1  -6   80.99   14.30
   3  -1  -6   72.09   10.90
   3  -1  -6   71.09    8.50
  -3  -1   6   66.89    8.60
  -3  -1   6   62.99    8.40
  -3  -1   6   67.89   10.20
  -3  -1   6   78.29    9.40
  -3  -1   6   88.29   10.50
   3  -1  -6   77.79    8.80
   3  -1  -6   77.69    8.70
   3   1  -6   70.09    8.60
   3   1  -6   72.89   10.80
  -3   1   6   84.39   10.60
  -3   1   6   76.09    9.90
  -3   1   6   64.29   10.40
   3   1  -6   47.70   11.50
   1  -1  -6  400.56   46.70
   1  -1  -6  388.66   45.00
   1  -1  -6  344.67   44.80
  -1  -1   6  353.36   45.00
   1  -1  -6  399.06   48.20
  -1  -1   6  463.15   46.30
  -1  -1   6  381.66   44.70
   1  -1  -6  353.96   44.60
   1  -1  -6  379.46   44.60
   1   1  -6  378.56   44.80
  -1   1   6  377.66   45.00
   1   1  -6  353.46   44.50
  -1   1   6  371.36   44.60
  -1   1   6  404.56   46.60
  -1   1   6  381.36   45.00
   1   1  -6  400.16   45.40
  -1   1   6  375.16   44.60
   1   1  -6  353.36   44.60
   1  -1   6  270.67   35.40
   1  -1   6  293.17   35.40
   1  -1   6  314.77   35.20
   1  -1   6  278.57   35.20
   1  -1   6  289.47   35.30
   1   1   6  298.67   35.30
   1   1   6  296.77   35.10
  -1   1  -6  373.26   40.10
  -1   1  -6  305.47   35.40
  -1   1  -6  291.57   35.30
   1   1   6  298.87   35.20
   1   1   6  314.67   35.30
  -1   1  -6  258.87   34.90
  -1   1  -6  295.17   34.90
   1   1   6  281.17   35.40
  -3  -1  -6  472.85   61.29
  -3  -1  -6  441.06   55.69
   3  -1   6  464.05   54.19
   3  -1   6  443.26   54.69
   3  -1   6  434.26   54.09
   3  -1   6  432.16   55.09
  -3  -1  -6  448.46   54.19
  -3   1  -6  493.75   59.89
  -3   1  -6  461.05   54.19
   3   1   6  471.75   54.99
  -3   1  -6  464.55   54.19
  -3   1  -6  503.05   55.69
  -3   1  -6  443.26   55.09
   3   1   6  453.85   54.59
   3   1   6  463.85   55.19
   5  -1   6   50.49    6.40
  -5  -1  -6   46.90   13.90
   5  -1   6   65.89   10.30
   5  -1   6   63.39   12.20
  -5  -1  -6   47.40   13.60
   5   1   6   48.40   10.70
  -5   1  -6   54.49    8.40
  -5   1  -6   43.00    6.70
   5   1   6   35.70   10.50
  -5   1  -6   44.50   11.40
   5   1   6   52.39    8.10
  -5   1  -6   33.40   12.30
  -7  -1  -6    2.90   12.20
  -7  -1  -6    5.40   10.00
   7  -1   6   17.90   11.00
   7  -1   6   -3.40    3.10
   7  -1   6   -7.10   11.10
   7   1   6    3.30    6.00
  -7   1  -6  -11.10   12.90
  -7   1  -6    8.80   12.80
   7   1   6    7.30   11.50
   7   1   6    6.00   12.60
  -7   1  -6    1.30    5.80
   9  -1   6   -6.10   13.50
  -9  -1  -6   -2.00   16.10
   9  -1   6    4.90   14.20
  -9  -1  -6   10.10   13.90
   9   1   6    5.70   16.10
  -9   1  -6   26.20   16.70
   9   1   6    1.70    7.70
  -9   1  -6   22.80   15.50
   9   1   6   25.30   16.50
  11  -1   6  -26.30   22.10
 -11  -1  -6   -6.80   21.40
  11  -1   6    8.70   18.40
 -11  -1  -6  -19.90   15.30
 -11   1  -6   -9.00   18.80
  11   1   6   13.50   17.70
  11   1   6   -2.90   11.80
  11   1   6  -11.20   19.50
 -11   1  -6   22.90   18.50
  12  -2  -6   10.90   10.20
  12  -2  -6  -26.60   12.10
  12  -2  -6   14.20   17.60
 -12  -2   6    4.20   17.80
  12  -2  -6   -8.90   13.10
  12  -2  -6   11.80   22.90
 -12  -2   6   -2.80   17.20
  12  -2  -6   -9.70   12.20
  12   2  -6   11.00   10.70
 -12   2   6   -0.80   18.60
  12   2  -6   15.90   16.90
  12   2  -6   22.60   23.50
 -10  -2   6   -5.10   14.40
  10  -2  -6   -0.90   13.50
  10  -2  -6  -17.90   10.50
  10  -2  -6    7.70   18.70
  10  -2  -6   -6.30   14.70
  10  -2  -6    9.80   10.90
  10  -2  -6  -10.90    9.30
 -10  -2   6    7.30   13.30
  10  -2  -6   32.20   10.90
 -10   2   6   10.70   13.80
 -10   2   6   -9.20   16.80
  10   2  -6   14.00   14.30
  10   2  -6  -12.10   18.70
  10   2  -6   -2.20    9.20
  -8  -2   6   48.70   11.00
   8  -2  -6   48.80    9.70
   8  -2  -6   42.10   17.20
  -8  -2   6   48.40   13.40
   8  -2  -6   52.99   19.90
   8  -2  -6   30.10   10.80
  -8   2   6   32.10   12.70
  -8   2   6   65.39   16.40
   8   2  -6   24.40   12.20
  -8   2   6   42.90   12.60
   8   2  -6   35.40    8.40
   8   2  -6   28.50    9.90
   6  -2  -6  132.09   24.20
  -6  -2   6   98.89   17.00
  -6  -2   6  145.69   18.50
   6  -2  -6  137.99   16.30
  -6  -2   6  136.09   17.20
   6  -2  -6  138.69   21.90
   6   2  -6  119.09   18.10
   6   2  -6  132.89   15.20
  -6   2   6  128.39   18.50
  -6   2   6  156.58   19.10
   6   2  -6  150.18   19.30
  -6   2   6  121.19   18.70
   6   2  -6  123.79   18.70
  -4  -2   6   68.19   10.40
  -4  -2   6   72.69    8.60
   4  -2  -6   53.79    7.90
   4  -2  -6   57.59   13.70
   4  -2  -6   62.29   16.40
  -4  -2   6   53.89    9.60
  -4   2   6   62.89   10.20
   4   2  -6   61.79   12.60
   4   2  -6   45.40   10.50
  -4   2   6   75.49   10.30
  -4   2   6   55.59   10.10
   4   2  -6   59.49   10.30
  -2  -2   6  207.78   25.70
   2  -2  -6  178.68   29.80
   2  -2  -6  209.68   25.20
   2  -2  -6  217.58   28.50
  -2  -2   6  202.38   26.00
  -2   2   6  236.98   25.60
  -2   2   6  204.68   25.20
   2   2  -6  209.18   25.30
   2   2  -6  207.38   26.00
   2   2  -6  237.48   29.50
   2   2  -6  217.38   26.80
  -2   2   6  192.28   25.90
  -2   2   6  211.58   26.00
   0  -2  -6  148.39   21.80
   0  -2   6  131.39   16.60
   0  -2  -6  131.79   15.80
   0  -2  -6  110.09   20.20
   0  -2   6  120.39   15.90
   0  -2   6  119.99   15.70
   0  -2  -6  127.59   15.80
   0  -2   6  120.69   16.20
   0   2  -6  164.38   17.10
   0   2  -6  119.59   15.80
   0   2   6  123.49   16.60
   0   2  -6  157.08   22.00
   0   2   6  125.39   15.40
   0   2   6  123.59   16.40
   0   2  -6  178.68   16.70
   0   2   6  125.49   16.10
   0   2   6  126.59   15.80
   2  -2   6   99.69   12.10
   2  -2   6   93.69   13.30
   2  -2   6   90.59   13.20
  -2  -2  -6   91.49   11.30
   2  -2   6   92.09   11.70
  -2  -2  -6   74.59   11.40
  -2  -2  -6   92.89   17.10
  -2   2  -6  100.49   13.00
   2   2   6  108.99   12.80
  -2   2  -6   83.19   19.80
  -2   2  -6   88.59   13.60
  -2   2  -6  109.09   12.80
   2   2   6  105.99   12.50
   2   2   6   83.79   12.90
   4  -2   6  364.16   44.00
   4  -2   6  398.36   45.60
  -4  -2  -6  359.16   44.00
   4  -2   6  385.86   44.60
   4  -2   6  359.56   45.50
  -4  -2  -6  296.07   53.19
   4   2   6  358.86   44.70
  -4   2  -6  383.76   45.80
   4   2   6  376.76   45.10
   4   2   6  384.26   45.30
  -4   2  -6  359.16   45.00
  -4   2  -6  407.06   45.90
  -6  -2  -6   97.79   17.80
   6  -2   6  134.89   18.40
   6  -2   6   95.89   12.50
   6  -2   6  130.29   16.10
  -6  -2  -6  100.99   20.30
  -6  -2  -6  166.18   34.90
   6   2   6  114.39   17.30
  -6   2  -6  100.79   18.20
   6   2   6  124.39   18.20
  -6   2  -6  119.59   16.00
   6   2   6   84.59   14.70
  -6   2  -6   87.19   18.00
   8  -2   6    8.30   10.60
  -8  -2  -6   18.00   17.10
  -8  -2  -6   10.40   11.80
   8  -2   6  -18.50   12.20
  -8   2  -6    0.40    8.80
   8   2   6    6.10   14.40
  -8   2  -6   -2.10   12.70
   8   2   6   22.60   15.20
   8   2   6   10.40    9.10
  -8   2  -6   -1.20   15.90
 -10  -2  -6  -19.10   16.60
  10  -2   6   -1.10   14.70
 -10  -2  -6    2.30   21.50
 -10   2  -6  -13.50   17.30
 -10   2  -6    3.10   17.20
  10   2   6    9.00   10.80
  10   2   6    2.80   22.80
  10   2   6    2.90   19.40
  11  -3  -6   -8.20   10.50
  11  -3  -6    1.60   10.80
  11  -3  -6  -20.00   12.90
  11  -3  -6   -0.20   24.50
 -11  -3   6   -2.10   15.00
  11  -3  -6   13.40   24.30
 -11  -3   6   19.80   15.60
  11  -3  -6   -7.30   15.60
  11  -3  -6  -16.00   10.50
  11   3  -6   33.50   21.30
  11   3  -6    4.40   11.10
  11   3  -6  -11.60   15.00
   9  -3  -6    7.70   10.20
   9  -3  -6   -4.60   17.60
  -9  -3   6   14.30   11.40
   9  -3  -6    7.00   21.70
   9  -3  -6    9.70   11.00
   9  -3  -6    2.30    7.50
  -9  -3   6   -1.70   13.60
   9   3  -6    6.40   10.50
   9   3  -6   -0.40   15.20
  -9   3   6   14.90   14.90
   9   3  -6   -0.20   14.00
  -9   3   6    2.40   13.60
   7  -3  -6  151.88   17.70
   7  -3  -6  112.39   15.80
  -7  -3   6  121.79   17.80
  -7  -3   6  135.29   19.00
   7  -3  -6  129.39   24.90
   7  -3  -6  117.09   28.40
   7   3  -6   88.69   19.00
  -7   3   6  134.09   19.30
   7   3  -6  122.09   19.20
  -7   3   6  146.79   20.40
  -7   3   6   83.99   18.90
  -5  -3   6  315.07   38.10
   5  -3  -6  319.47   42.30
   5  -3  -6  277.97   36.00
   5  -3  -6  311.27   44.40
  -5  -3   6  302.17   37.30
   5  -3  -6  310.67   36.50
  -5   3   6  315.67   37.40
   5   3  -6  321.87   37.70
  -5   3   6  300.37   37.80
  -5   3   6  279.97   37.70
   5   3  -6  304.77   38.60
   5   3  -6  269.77   38.20
  -3  -3   6   16.40    6.30
   3  -3  -6   13.90    3.80
   3  -3  -6    9.20   11.80
  -3  -3   6    8.40    4.70
  -3  -3   6   17.50    7.60
   3  -3  -6   17.00   14.70
  -3  -3   6    8.90    7.00
   3  -3  -6   13.30    1.90
   3   3  -6    4.40    8.10
   3   3  -6   16.80    8.80
  -3   3   6   11.70    4.50
   3   3  -6   14.80    2.60
  -3   3   6    9.30    6.60
   3   3  -6   10.30    7.40
  -3   3   6    6.00    6.60
   1  -3  -6   72.29   18.00
   1  -3  -6   88.09   17.80
   1  -3  -6   85.39   10.10
  -1  -3   6   58.89    8.90
  -1  -3   6   77.59   11.30
  -1  -3   6   73.39   10.80
  -1   3   6   71.09    9.10
   1   3  -6   78.09    9.90
  -1   3   6   71.49   10.20
   1   3  -6   79.39   10.00
   1   3  -6   71.69   16.80
  -1   3   6   60.79    9.90
   1   3  -6   70.79   12.40
  -1   3   6   59.09   10.60
  -1  -3  -6   64.29   16.30
   1  -3   6   70.89    8.70
   1  -3   6   43.60   10.10
   1  -3   6   59.09   10.60
  -1  -3  -6   73.99   10.80
  -1  -3  -6   54.19   18.80
  -1   3  -6   81.29   11.30
  -1   3  -6   77.89   11.50
   1   3   6   76.19   10.30
   1   3   6   61.69    8.70
   1   3   6   66.59   10.90
   1   3   6   69.79   10.40
  -1   3  -6   66.89    8.20
   3  -3   6  114.89   18.90
   3  -3   6  136.89   19.60
  -3  -3  -6  137.49   23.20
   3  -3   6  151.48   17.50
  -3   3  -6  149.59   18.60
   3   3   6  147.09   19.40
  -3   3  -6  148.79   19.00
  -3   3  -6  150.78   20.10
  -3   3  -6  154.08   19.40
  -3   3  -6  132.89   17.30
   3   3   6  117.59   18.50
   5  -3   6   60.09   13.20
   5  -3   6   62.59    9.90
   5  -3   6   47.70   13.40
  -5  -3  -6   41.00   13.40
  -5  -3  -6   73.49   28.30
  -5   3  -6   74.49   12.90
   5   3   6   50.19   13.10
  -5   3  -6   44.90   13.20
  -5   3  -6   67.19    8.20
   5   3   6   46.50   10.70
  -5   3  -6   56.69   13.40
   7  -3   6   12.90   10.10
   7  -3   6    7.00   14.10
   7  -3   6   17.90   11.70
  -7  -3  -6   44.50   36.40
  -7  -3  -6   37.20   17.20
   7   3   6    9.40   15.00
  -7   3  -6   23.50   11.10
   7   3   6   22.70   13.70
  -7   3  -6    7.70   14.00
  -7   3  -6    6.30   14.60
   7   3   6    9.60   10.70
   9  -3   6   17.40   12.00
   9  -3   6   15.00   20.40
   9  -3   6   39.40   14.10
  -9  -3  -6  -19.20   18.40
   9   3   6    2.90   17.90
  -9   3  -6    8.70   17.00
   9   3   6    7.60   12.80
   9   3   6   -4.90   20.70
  -9   3  -6  -13.40   14.50
  -9   3  -6    5.40   11.50
  11  -3   6  -16.70   26.90
 -11  -3  -6   21.30   23.10
 -11   3  -6   -8.90   24.20
  12  -4  -6   15.20   21.00
  12  -4  -6    0.90   36.10
  12  -4  -6   -1.20   18.40
  12   4  -6   15.80   22.20
  10  -4  -6    2.10    8.20
 -10  -4   6    3.90   13.90
  10  -4  -6   25.70   26.80
  10  -4  -6    8.10   29.50
 -10  -4   6   -8.20   12.50
  10  -4  -6   -0.70   13.00
  10   4  -6   13.70   13.90
  10   4  -6   22.50   19.80
  10   4  -6  -20.40   11.70
 -10   4   6    3.20   15.90
 -10   4   6   22.00   16.50
   8  -4  -6   18.90   23.10
   8  -4  -6   34.20    8.90
  -8  -4   6    8.70   11.90
  -8  -4   6    9.70   12.10
   8  -4  -6   33.00   25.90
   8  -4  -6    3.60    9.20
   8  -4  -6   15.30    6.30
  -8   4   6   25.70   13.20
  -8   4   6   -1.00   12.40
   8   4  -6    6.40   13.90
   8   4  -6   13.50   12.10
   8   4  -6   45.40   17.60
   6  -4  -6   33.50   18.90
  -6  -4   6   26.90   13.10
   6  -4  -6   19.50    7.90
   6  -4  -6   35.10    5.50
   6  -4  -6   27.20   23.60
  -6  -4   6   36.70   10.00
   6   4  -6   34.80   12.60
  -6   4   6    2.10   11.10
  -6   4   6   42.10   11.90
   6   4  -6   19.30   11.50
   4  -4  -6   70.59    8.60
  -4  -4   6   72.29   14.00
   4  -4  -6   53.09   23.30
  -4  -4   6   73.69   13.40
   4  -4  -6   59.79    8.00
  -4  -4   6   60.59   11.10
   4  -4  -6   77.09   11.00
   4  -4  -6   63.09   19.90
  -4   4   6   48.20   12.30
   4   4  -6   61.99   12.60
  -4   4   6   69.99   12.80
   4   4  -6   48.20   13.70
  -2  -4   6  261.07   35.50
  -2  -4   6  256.07   33.50
  -2  -4   6  212.68   33.00
   2  -4  -6  279.77   31.80
   2  -4  -6  292.37   32.60
  -2  -4   6  268.27   32.60
   2  -4  -6  233.58   40.40
   2  -4  -6  258.17   39.00
   2   4  -6  290.77   32.00
   2   4  -6  254.17   34.40
   2   4  -6  273.77   32.50
  -2   4   6  269.97   33.10
  -2   4   6  232.68   33.30
   0  -4  -6  123.19   23.60
   0  -4  -6   92.59   12.80
   0  -4  -6   88.59   20.80
   0  -4   6   71.29   12.90
   0  -4   6   90.89   13.40
   0   4   6   78.39   11.50
   0   4  -6   98.19   10.90
   0   4  -6  101.99   12.40
   0   4  -6   79.19   14.40
   0   4   6   88.09   13.30
   0   4   6   67.09    9.80
   0   4   6  103.19   12.10
   0   4   6   76.69   13.10
  -2  -4  -6   79.69   14.20
   2  -4   6  101.49   10.80
   2  -4   6   66.89   12.90
  -2  -4  -6   74.29   19.00
  -2  -4  -6   42.40   22.20
   2  -4   6   71.19   14.70
   2   4   6   84.39   13.10
  -2   4  -6   86.09   14.30
   2   4   6   80.59   10.70
   2   4   6   97.39   11.10
  -2   4  -6   79.59   14.30
  -2   4  -6   71.09   14.50
   2   4   6   74.39   13.30
  -4  -4  -6  134.29   23.50
   4  -4   6  160.08   18.20
   4  -4   6  133.19   21.30
   4  -4   6  123.49   20.50
   4   4   6  176.28   21.30
  -4   4  -6  142.49   18.50
  -4   4  -6  117.69   21.30
  -4   4  -6  149.19   21.90
   4   4   6  131.89   20.50
   6  -4   6   30.00    8.40
   6  -4   6   25.10   11.60
  -6  -4  -6   62.39   35.40
   6  -4   6   11.10   15.40
  -6   4  -6   40.90   12.70
  -6   4  -6   55.79   16.20
   6   4   6   26.50   11.90
   6   4   6   61.59   15.10
  -6   4  -6   21.90   15.00
  -8  -4  -6   66.19   41.50
  -8  -4  -6   -7.50   18.40
   8  -4   6    1.00   12.70
   8  -4   6  -14.10   16.40
   8  -4   6   -8.30   10.70
  -8   4  -6  -14.90   16.10
  -8   4  -6   -5.00   13.50
   8   4   6   18.90   17.20
   8   4   6    1.40   12.10
  -8   4  -6   10.20   16.00
  10  -4   6  -23.10   14.30
  10  -4   6   -8.50   21.50
 -10  -4  -6   -2.70   21.00
 -10   4  -6    0.40   18.60
  10   4   6  -26.30   20.70
  10   4   6  -25.00   15.90
 -10   4  -6  -13.50   18.10
  10   4   6   19.60   24.00
  11  -5  -6    9.80   29.40
  11  -5  -6    0.00   17.20
  11   5  -6   -3.40   15.50
  11   5  -6   11.90   30.40
   9  -5  -6   -8.10   11.60
  -9  -5   6   -8.20   15.90
  -9  -5   6   13.20   13.10
   9  -5  -6   13.10   30.40
   9  -5  -6    9.80   24.80
   9   5  -6   20.30   14.50
   9   5  -6    0.40   15.70
  -9   5   6   21.30   14.80
   9   5  -6   15.00   20.60
  -9   5   6   18.20   16.60
  -7  -5   6   51.29   18.20
  -7  -5   6   36.90   11.50
   7  -5  -6   37.10   11.30
   7  -5  -6   47.60   26.30
  -7   5   6   28.50   15.40
  -7   5   6   25.00   13.80
   7   5  -6   21.80   13.70
   7   5  -6   45.00   17.70
   7   5  -6   31.50   15.00
  -5  -5   6   60.29   20.10
   5  -5  -6   59.99   23.10
   5  -5  -6   93.69   13.80
  -5  -5   6   66.49   16.00
  -5  -5   6   75.09   12.10
  -5   5   6   54.89   14.40
   5   5  -6   53.79   14.90
   5   5  -6   61.79   14.90
  -5   5   6   47.80   15.90
  -3  -5   6   -6.70   13.50
   3  -5  -6    2.80    7.60
   3  -5  -6    0.90   23.30
   3  -5  -6  -12.50   19.20
  -3  -5   6    2.00    5.30
  -3  -5   6  -15.30   12.50
  -3  -5   6    6.90    9.60
   3   5  -6    2.20   11.00
   3   5  -6    2.10    2.30
   3   5  -6   -7.00    8.60
  -3   5   6    0.40    9.10
  -3   5   6    8.00   10.90
  -1  -5   6   17.30   11.10
   1  -5  -6   36.10   10.10
  -1  -5   6   18.40    9.70
   1  -5  -6   19.40   22.60
  -1  -5   6   50.89   19.40
   1  -5  -6   33.20   21.20
   1   5  -6   34.60   11.20
   1   5  -6   39.20    7.60
   1   5  -6   25.70    6.80
  -1   5   6   22.60    9.80
  -1   5   6   45.00    9.80
   1  -5   6   13.50   10.90
  -1  -5  -6   37.80   24.20
   1  -5   6   26.90    9.70
  -1  -5  -6   22.20   18.00
  -1  -5  -6   14.20   10.90
   1  -5   6   37.70   23.10
  -1   5  -6   33.30    5.20
  -1   5  -6   22.90   10.20
   1   5   6   33.30   10.60
  -1   5  -6   20.40   11.80
   1   5   6   23.30   10.60
   1   5   6   38.50    7.70
  -1   5  -6   25.80    9.60
   1   5   6   39.10    8.00
  -3  -5  -6  -14.60   12.20
  -3  -5  -6   27.10   16.80
   3  -5   6   -2.20   10.70
  -3  -5  -6  -33.30   21.20
   3  -5   6   13.00    9.90
   3   5   6    6.10   10.40
  -3   5  -6   23.50   10.90
  -3   5  -6   -0.30    7.90
   3   5   6   25.10   10.10
   3   5   6   24.50    4.50
  -3   5  -6   26.80   11.60
  -5  -5  -6  -51.79   28.60
   5  -5   6    7.90   12.90
   5  -5   6    6.50   10.90
  -5   5  -6   40.30   14.20
  -5   5  -6   19.90   13.10
   5   5   6   18.00   11.60
   5   5   6   11.00   15.80
   7  -5   6  -16.80   13.30
  -7  -5  -6    1.80   37.50
   7  -5   6   -3.30   15.90
  -7   5  -6    3.30   16.30
   7   5   6   13.70   13.90
  -7   5  -6   18.50   13.80
   7   5   6  -17.60   16.30
   9  -5   6   11.50   16.10
   9  -5   6  -20.10   20.80
  -9  -5  -6   43.70   46.60
  -9  -5  -6  -26.50   20.10
  -9   5  -6  -11.40   15.20
   9   5   6  -16.10   15.90
   9   5   6  -14.40   21.50
  -9   5  -6   11.10   17.30
   8  -6  -6  -22.00   28.50
   8  -6  -6   13.70   33.50
  -8  -6   6    6.30   20.60
   8  -6  -6    5.10   13.00
  -8  -6   6  -14.60    9.80
   8   6  -6   55.99   24.40
   8   6  -6   15.50   16.80
  -8   6   6  -10.20   14.60
   8   6  -6    8.20   13.80
  -8   6   6   10.90   17.00
   6  -6  -6    1.90   13.20
   6  -6  -6    9.30   25.90
  -6  -6   6   14.20   17.60
  -6  -6   6   10.00    8.00
   6   6  -6  -18.00   17.10
  -6   6   6  -18.80   12.80
   6   6  -6   -5.30   13.50
   6   6  -6   14.60   15.10
  -6   6   6   -5.10   12.70
   4  -6  -6   14.80   25.60
  -4  -6   6   13.70   14.60
   4  -6  -6    2.20   11.10
  -4  -6   6    7.70    6.90
   4  -6  -6   26.30   28.30
   4   6  -6   -2.10   14.20
  -4   6   6    1.30   11.60
   4   6  -6   -7.30   12.80
  -4   6   6   13.60   13.50
   4   6  -6    4.50   11.20
  -2  -6   6    4.50   10.50
  -2  -6   6   -0.60   20.10
   2  -6  -6   11.00   25.90
   2  -6  -6   22.30   13.30
  -2  -6   6    6.60    5.40
  -2  -6   6   26.30   13.80
   2  -6  -6   -7.30   25.20
   2   6  -6   -3.40   10.00
   2   6  -6    5.20   11.80
  -2   6   6   -6.30    9.70
  -2   6   6   10.10   10.70
   2   6  -6    6.10    4.20
   2   6  -6   -5.90    8.80
   0  -6   6   14.00    9.90
   0  -6  -6    3.60   14.30
   0  -6   6  -17.90   23.60
   0  -6  -6   -0.40   21.50
   0  -6   6    6.30   12.10
   0  -6  -6   19.20   26.70
   0   6   6   -8.80   10.70
   0   6   6  -14.50    9.20
   0   6  -6    2.60    5.50
   0   6  -6    4.90    7.60
   0   6   6   -1.10    7.70
   0   6  -6   -7.90   10.00
   0   6  -6   -3.80   11.70
  -2  -6  -6   -2.90   15.50
  -2  -6  -6  -14.10   23.60
   2  -6   6   38.80   26.40
   2  -6   6  -17.50    9.30
   2  -6   6    3.10   13.60
  -2  -6  -6   -4.80   20.90
  -2   6  -6  -30.70   11.30
  -2   6  -6   29.20   11.80
   2   6   6    3.60    6.20
   2   6   6   -5.70   11.00
   2   6   6    0.00   12.20
   2   6   6   -6.80    9.00
  -2   6  -6    5.90   10.80
  -4  -6  -6   17.10   16.90
   4  -6   6   -7.30   13.80
   4  -6   6   59.19   30.40
   4  -6   6   10.50   10.00
  -4  -6  -6  -60.29   23.70
  -4   6  -6   15.70   15.00
   4   6   6    7.00   13.20
  -4   6  -6   20.30   11.80
   4   6   6   -1.00   12.40
  -4   6  -6   21.50   15.40
   6  -6   6    3.80   12.90
   6  -6   6  -13.50   18.60
  -6  -6  -6  -50.69   34.70
   6   6   6   -1.10   13.50
  -6   6  -6    0.80   15.20
  -6   6  -6    2.10   17.20
  -8  -6  -6  -12.00   50.09
   8  -6   6   -6.80   25.70
  -8  -6  -6   -5.10   21.40
  -7  -7   6  -15.80   18.80
   7  -7  -6   25.00   28.50
   7  -7  -6   36.70   36.90
   7  -7  -6   29.90   15.30
  -7   7   6    6.50   17.80
   7   7  -6   46.20   18.50
   7   7  -6   17.10   17.20
  -7   7   6  -12.60   15.80
   5  -7  -6   35.00   16.60
   5  -7  -6   -7.10   32.60
   5  -7  -6   33.60   29.70
  -5  -7   6   25.90   17.30
   5   7  -6   20.30   14.60
   5   7  -6    5.20   11.60
  -5   7   6   -1.20   14.00
  -5   7   6   -3.60   14.50
   5   7  -6    7.20   14.00
  -3  -7   6    3.60   16.60
   3  -7  -6   65.89   32.30
   3  -7  -6   13.40   14.40
   3  -7  -6   16.40   26.00
   3   7  -6   33.30   12.80
   3   7  -6    9.60   13.30
   3   7  -6   23.00   15.50
  -3   7   6   17.10   15.30
  -3   7   6    4.10   13.10
  -1  -7   6  -24.10   25.50
   1  -7  -6   18.20   17.50
  -1  -7   6  -16.30   16.40
  -1  -7   6   -9.00   10.70
   1  -7  -6  -13.10   25.70
   1  -7  -6   -3.10   26.10
  -1   7   6   -0.60   11.20
   1   7  -6   23.80   14.30
   1   7  -6   11.70   13.60
  -1   7   6   -7.10   11.70
   1  -7   6   28.10   31.70
  -1  -7  -6   26.00   26.50
   1  -7   6    5.70   10.90
   1  -7   6   11.80   14.50
  -1  -7  -6    0.50   16.00
  -1  -7  -6   22.80   31.50
   1   7   6    4.40    9.10
   1   7   6    3.10   12.70
  -1   7  -6    4.40   10.50
  -1   7  -6   16.40   13.50
   1   7   6   19.90   11.20
  -1   7  -6    5.80   13.40
  -3  -7  -6   27.50   18.40
   3  -7   6   14.00   18.20
   3  -7   6    7.30   11.40
   3  -7   6   34.90   31.70
  -3  -7  -6  -25.90   28.40
  -3   7  -6   15.00   14.30
  -3   7  -6   -8.50   14.30
   3   7   6    8.80   13.50
  -3   7  -6   14.40   13.30
   3   7   6    3.20   14.20
   5  -7   6   37.30   35.20
  -5  -7  -6   11.20   23.50
  -5  -7  -6  -63.49   34.30
   5  -7   6   -9.40   18.90
   5  -7   6   15.50   12.70
  -5   7  -6   27.90   16.60
   5   7   6   -0.90   12.60
  -5   7  -6   13.60   15.90
  -4  -8   6   -3.50   19.10
   4  -8  -6   12.20   38.60
   4  -8  -6    5.10   20.30
   4  -8  -6    8.90   32.70
   4   8  -6   -8.10   21.80
  -4   8   6   20.20   21.00
   4   8  -6    1.30   14.00
  -4   8   6  -12.10   14.80
   4   8  -6   15.20   17.30
   2  -8  -6   11.80   17.80
   2  -8  -6   21.80   35.00
  -2  -8   6   22.20   19.40
   2  -8  -6   34.10   31.30
   2   8  -6   29.90   18.90
  -2   8   6    8.90   13.50
   2   8  -6   -3.40   16.00
  -2   8   6  -11.10   15.00
   0  -8   6   10.70   12.70
   0  -8  -6   17.60   19.40
   0  -8   6   13.80   19.30
   0  -8   6   30.00   33.10
   0  -8  -6   -2.30   29.90
   0  -8  -6  -16.80   30.90
   0   8   6    1.00   13.20
   0   8  -6   19.90   15.60
  -2  -8  -6   16.20   37.90
   2  -8   6   -3.20   31.90
   2  -8   6  -11.20   19.70
  -2  -8  -6   11.50   19.50
   2  -8   6    2.60   11.20
  -2   8  -6  -37.00   13.90
   2   8   6   12.60   14.90
  -2   8  -6  -16.60   16.90
   2   8   6  -15.70   13.60
  -2   8  -6   -5.20   15.50
  12   0  -7    6.00   10.50
 -12   0   7   31.30   16.40
  12   0  -7   28.50   16.00
 -12   0   7   12.00   23.20
  12   0  -7   24.80   22.40
  10   0  -7    2.90   10.60
  10   0  -7   10.50   13.10
  10   0  -7    0.00    8.70
  10   0  -7    5.50    9.70
 -10   0   7   -2.30   12.50
 -10   0   7    1.20   18.30
   8   0  -7   -4.80    9.50
   8   0  -7   13.40    9.80
  -8   0   7   19.50   12.90
  -8   0   7   11.50    9.30
   8   0  -7    5.70    6.30
   8   0  -7    9.10    9.00
   6   0  -7  152.88   22.80
   6   0  -7  136.39   20.70
  -6   0   7  144.99   19.30
  -6   0   7  175.88   22.00
   6   0  -7  146.79   19.50
   4   0  -7  354.36   40.80
   4   0  -7  322.97   39.60
   4   0  -7  322.37   41.00
   4   0  -7  327.67   39.80
   4   0  -7  349.27   43.30
  -4   0   7  328.87   40.80
  -4   0   7  327.07   40.70
   2   0  -7   43.80    5.50
  -2   0   7   46.60    7.80
   2   0  -7   32.50    7.20
  -2   0   7   32.90    6.30
  -2   0   7   56.89    6.90
   2   0  -7   40.10    8.10
   2   0  -7   37.30   10.90
   0   0  -7   64.19    9.40
   0   0  -7   77.29   10.40
   0   0   7   80.29    9.20
   0   0  -7   76.89    9.20
   0   0  -7   77.09    9.20
   0   0   7   89.69    9.90
   0   0  -7   82.89   15.00
   0   0  -7   70.59    9.10
   0   0  -7   32.70   14.00
   0   0   7   68.39    9.90
  -2   0  -7  409.96   58.49
  -2   0  -7  472.35   54.39
   2   0   7  440.86   54.19
  -2   0  -7  511.45   59.79
  -2   0  -7  452.75   53.89
   2   0   7  452.55   53.59
   2   0   7  443.66   54.19
   2   0   7  451.55   53.79
  -4   0  -7  386.46   48.40
   4   0   7  350.86   42.00
   4   0   7  366.46   43.40
   4   0   7  306.87   43.10
  -4   0  -7  352.66   43.50
  -6   0  -7   82.59   10.50
   6   0   7   71.29   15.00
  -6   0  -7   81.19   15.40
   6   0   7   76.89   10.80
   6   0   7   61.49   14.90
  -6   0  -7   71.69   15.90
   8   0   7    9.20    5.50
  -8   0  -7   29.50   16.90
   8   0   7    5.00   14.90
   8   0   7    3.70   15.60
  -8   0  -7    3.80   14.40
 -10   0  -7  -25.50   15.70
 -10   0  -7   -6.60   18.20
  10   0   7   -8.90   15.20
  10   0   7    9.80   15.80
  13  -1  -7   24.70   15.80
  13  -1  -7    1.40   25.50
 -13  -1   7   12.00   24.90
 -13  -1   7   40.70   18.80
 -13   1   7   11.40   16.60
  13   1  -7   22.80   26.60
  13   1  -7    5.90   18.30
 -11  -1   7   -6.50   13.60
  11  -1  -7  -11.50   15.00
  11  -1  -7   14.40   13.30
 -11  -1   7    2.70   19.90
  11  -1  -7   23.40   18.70
  11  -1  -7   19.10   13.50
  11  -1  -7    6.10   10.70
 -11   1   7   19.10   18.70
  11   1  -7   21.10   11.10
  11   1  -7   -7.40   12.90
 -11   1   7  -15.00   15.10
  11   1  -7    8.00   21.00
  -9  -1   7   19.80   10.80
   9  -1  -7   13.10   10.30
  -9  -1   7    8.70   14.20
   9  -1  -7   17.00   12.70
   9  -1  -7   31.40   13.80
   9  -1  -7    1.00   10.90
  -9   1   7   16.30   15.50
  -9   1   7   29.90   12.30
   9   1  -7   19.50   13.80
   9   1  -7   26.40    9.20
   9   1  -7   17.80   10.80
   7  -1  -7  296.77   33.60
  -7  -1   7  251.37   33.10
  -7  -1   7  256.97   30.80
   7  -1  -7  252.27   35.70
   7  -1  -7  244.08   31.90
   7   1  -7  198.88   30.50
  -7   1   7  233.78   32.70
  -7   1   7  291.27   31.70
   7   1  -7  209.68   32.10
  -7   1   7  277.47   33.40
   7   1  -7  269.97   30.40
   7   1  -7  229.18   31.90
   7   1  -7  241.38   32.50
  -5  -1   7  409.96   52.39
   5  -1  -7  437.46   51.19
   5  -1  -7  474.45   55.59
  -5  -1   7  434.66   51.29
   5  -1  -7  474.95   53.39
   5  -1  -7  359.86   52.69
   5   1  -7  419.76   52.19
  -5   1   7  470.15   52.69
   5   1  -7  453.65   51.29
   5   1  -7  403.96   52.79
  -5   1   7  479.35   52.79
   5   1  -7  353.76   51.39
  -3  -1   7  465.35   57.79
  -3  -1   7  407.76   57.99
  -3  -1   7  556.44   57.69
   3  -1  -7  492.85   57.29
  -3  -1   7  445.56   58.09
   3  -1  -7  489.45   59.29
   3  -1  -7  492.35   61.29
   3  -1  -7  500.95   57.49
  -3   1   7  489.25   58.19
  -3   1   7  493.85   58.09
   3   1  -7  452.15   58.49
   3   1  -7  499.05   57.39
   1  -1  -7  362.86   47.10
  -1  -1   7  370.46   43.40
   1  -1  -7  376.46   43.30
   1  -1  -7  345.27   45.80
  -1  -1   7  351.86   43.70
  -1  -1   7  374.06   43.80
   1   1  -7  382.06   44.30
  -1   1   7  363.46   43.80
  -1   1   7  364.36   43.40
  -1   1   7  357.76   43.70
  -1   1   7  381.76   43.30
   1   1  -7  363.76   43.20
   1   1  -7  341.87   43.50
   1  -1   7  813.82   98.99
   1  -1   7  893.21   98.99
   1  -1   7  801.02   98.99
  -1  -1  -7  775.82   98.79
   1  -1   7  809.22   98.99
   1  -1   7  742.33   99.09
  -1   1  -7  751.22   98.59
   1   1   7  850.31   98.99
  -1   1  -7  998.50  104.09
   1   1   7  854.51   98.99
  -1   1  -7  802.12   98.99
  -1   1  -7  857.11   98.69
  -1   1  -7  969.50   99.19
   1   1   7  832.22   98.89
   1   1   7  818.62   99.19
   1   1   7  854.61   98.89
  -3  -1  -7  834.02  104.69
   3  -1   7  788.32   99.09
   3  -1   7  846.42   98.89
  -3  -1  -7  844.62   99.79
   3  -1   7  837.82   98.39
   3   1   7  831.42   99.19
  -3   1  -7  813.12   98.29
  -3   1  -7  864.41  103.19
  -3   1  -7  879.21   99.69
  -3   1  -7  853.11   99.29
   3   1   7  824.72   98.99
   3   1   7  804.02   98.69
  -3   1  -7  819.62   98.39
  -5  -1  -7   11.30   12.60
   5  -1   7   34.20   11.00
  -5  -1  -7   24.20   14.20
   5  -1   7   27.50    4.10
   5  -1   7   13.40    9.40
   5   1   7   27.20    6.20
   5   1   7   22.80    9.90
  -5   1  -7   37.70   12.50
   5   1   7   32.70   10.00
  -5   1  -7   31.80   11.80
  -5   1  -7   23.00    6.60
   7  -1   7   67.09   13.70
   7  -1   7   33.30    6.30
   7  -1   7   32.00   14.50
  -7  -1  -7   12.20   14.20
  -7  -1  -7   41.20   12.90
  -7   1  -7   54.89    8.70
  -7   1  -7   34.60   14.60
   7   1   7   42.00    8.60
  -7   1  -7   47.10   15.70
   7   1   7   73.69   15.10
   7   1   7   44.50   14.90
   9  -1   7  -16.10   16.70
  -9  -1  -7  -11.70   14.50
   9  -1   7   -8.20   14.00
  -9  -1  -7   -0.50   16.70
   9   1   7   25.30   16.70
  -9   1  -7    5.30   16.40
   9   1   7   -7.30   17.10
   9   1   7   -0.70    8.20
  -9   1  -7   31.20   16.20
  11  -1   7   -7.70   19.30
 -11  -1  -7   20.50   17.20
  11  -1   7   11.20   19.30
 -11  -1  -7   25.60   22.40
  11   1   7  -34.20   25.20
 -11   1  -7   21.40   19.30
  11   1   7  -17.00   20.40
 -11   1  -7   11.80   19.50
  12  -2  -7    0.30   24.50
 -12  -2   7   24.20   16.90
 -12  -2   7  -29.70   17.80
  12  -2  -7   12.20   12.70
  12  -2  -7   12.60   12.80
  12  -2  -7   16.80   11.20
  12  -2  -7   16.00   13.80
  12  -2  -7   39.20   20.90
  12   2  -7   -5.90   16.80
 -12   2   7   29.20   16.70
  12   2  -7   13.50   22.10
  12   2  -7   20.00   11.80
  10  -2  -7   17.10   17.40
 -10  -2   7   15.50   17.00
  10  -2  -7   26.10   10.70
  10  -2  -7   24.60   11.30
  10  -2  -7   28.20   18.80
  10  -2  -7   17.00   14.90
  10  -2  -7   15.50   11.40
 -10  -2   7   35.90   12.60
  10   2  -7   16.90   15.10
  10   2  -7   19.90   18.60
 -10   2   7   29.40   19.90
  10   2  -7   13.30   11.00
   8  -2  -7   18.70   13.40
   8  -2  -7  -14.30    5.80
   8  -2  -7  -10.10   10.50
  -8  -2   7    9.80   13.10
  -8  -2   7    8.10    8.60
   8  -2  -7   -8.20   14.20
   8   2  -7  -10.20   12.10
  -8   2   7   11.50   14.50
   8   2  -7   -9.90    9.60
  -8   2   7   -9.70   12.70
   8   2  -7   11.70    5.50
   6  -2  -7   74.89   19.30
  -6  -2   7   68.69   10.70
   6  -2  -7   93.19   16.40
   6  -2  -7   77.09   10.10
  -6  -2   7   82.19   13.30
   6   2  -7   79.89   14.20
   6   2  -7   85.09   13.80
  -6   2   7   57.39   12.80
  -6   2   7   78.89   14.10
   6   2  -7   54.89   12.80
   6   2  -7   72.59    8.90
  -6   2   7   58.59   13.90
  -4  -2   7   16.50    3.40
  -4  -2   7   22.40    6.80
   4  -2  -7   12.70   13.30
  -4  -2   7    7.50    6.70
   4  -2  -7   11.70    8.80
   4  -2  -7   20.60    3.20
   4   2  -7   10.00    9.10
  -4   2   7   20.40    7.10
   4   2  -7    1.70    7.80
   4   2  -7   20.60    8.70
  -4   2   7   16.10    7.70
  -4   2   7   16.60    6.70
  -2  -2   7  482.05   58.49
  -2  -2   7  466.85   58.09
  -2  -2   7  460.75   57.69
  -2  -2   7  437.16   57.19
   2  -2  -7  487.25   60.39
   2  -2  -7  452.25   61.69
   2  -2  -7  495.65   57.39
  -2   2   7  471.05   57.99
  -2   2   7  526.05   57.69
  -2   2   7  495.55   57.29
   2   2  -7  470.65   57.79
   2   2  -7  548.65   61.89
   2   2  -7  507.45   57.69
   2   2  -7  491.35   58.69
   0  -2   7    3.80    4.60
   0  -2  -7   -3.60   11.00
   0  -2  -7    7.30   11.50
   0  -2   7   10.10    2.20
   0  -2   7    2.00    5.70
   0  -2   7   12.20    3.70
   0  -2  -7    8.80    2.90
   0   2   7   12.10    2.70
   0   2   7    4.80    3.40
   0   2   7    4.90    4.50
   0   2  -7   11.00    2.50
   0   2  -7    9.30    6.50
   0   2   7   10.00    5.40
   0   2   7    9.10    2.20
   0   2  -7   11.50   12.80
  -2  -2  -7   -1.00   12.40
   2  -2   7   20.40    7.10
   2  -2   7   14.80    7.60
   2  -2   7   26.40    5.60
  -2  -2  -7    3.70   15.50
  -2  -2  -7   28.30    3.90
  -2   2  -7   26.10    3.30
   2   2   7   25.10    7.30
  -2   2  -7   17.50    8.40
   2   2   7   27.20    5.10
  -2   2  -7   25.20    6.10
  -2   2  -7   38.40    6.70
  -2   2  -7   29.80   15.70
   2   2   7   28.20    6.10
   2   2   7   25.60    6.10
   4  -2   7  116.99   17.20
   4  -2   7  120.29   17.80
   4  -2   7  131.59   15.80
  -4  -2  -7  111.29   14.00
  -4  -2  -7   82.59   20.20
   4  -2   7  118.19   14.00
  -4  -2  -7  102.19   31.00
  -4   2  -7  118.09   17.10
   4   2   7   78.19   15.00
   4   2   7  100.69   17.00
   4   2   7  158.58   17.20
  -4   2  -7  135.39   19.10
  -4   2  -7  132.19   16.30
  -6  -2  -7   89.49   20.00
   6  -2   7  107.19   15.70
   6  -2   7   84.39   17.80
  -6  -2  -7   86.09   18.60
  -6  -2  -7  118.59   34.80
  -6   2  -7  103.99   15.10
   6   2   7   65.39   16.10
   6   2   7   76.29   17.40
  -6   2  -7  102.69   18.90
  -6   2  -7  116.39   18.60
   6   2   7  109.59   14.70
   8  -2   7    8.70   13.30
   8  -2   7    1.90   14.40
  -8  -2  -7    9.80   12.70
  -8  -2  -7   15.30   17.70
  -8   2  -7    4.30   13.50
  -8   2  -7   20.20    9.50
   8   2   7   -0.50    9.10
   8   2   7   13.50   16.00
   8   2   7   -1.40   13.60
  -8   2  -7   36.30   15.80
  10  -2   7   17.50   15.90
 -10  -2  -7   -7.20   18.10
 -10  -2  -7  -16.70   22.30
  10  -2   7   -2.20   16.80
 -10   2  -7   -1.90   20.40
  10   2   7    3.80   10.50
  10   2   7    9.30   17.00
 -10   2  -7    9.60   18.50
  10   2   7   -5.00   20.00
  11  -3  -7   -7.70   24.20
  11  -3  -7  -11.80   11.90
  11  -3  -7   -2.50   11.50
  11  -3  -7    5.80   10.20
  11  -3  -7   -7.80   20.90
  11  -3  -7  -31.50   16.00
  11  -3  -7    2.90   11.10
 -11  -3   7   -4.20   17.40
  11   3  -7   21.30   21.10
  11   3  -7    2.80   16.00
  11   3  -7    4.70   12.40
  -9  -3   7   12.40   13.00
   9  -3  -7    7.20   17.00
   9  -3  -7   -2.30    6.80
   9  -3  -7    6.40   21.60
  -9  -3   7    5.10   10.20
   9  -3  -7    7.80    9.20
  -9   3   7    6.50   15.20
   9   3  -7   16.50   14.90
  -9   3   7   17.00   13.80
   9   3  -7  -11.00   10.80
  -9   3   7   10.00   14.90
   7  -3  -7  175.68   19.30
  -7  -3   7  138.49   20.00
  -7  -3   7  131.89   21.40
   7  -3  -7  158.48   28.20
   7  -3  -7  147.29   31.20
   7  -3  -7  131.79   18.60
  -7   3   7  154.28   22.60
   7   3  -7  128.39   22.70
  -7   3   7  106.79   21.80
   7   3  -7  138.99   20.80
  -7   3   7  209.78   23.40
   7   3  -7  153.48   22.40
   5  -3  -7  181.98   28.10
   5  -3  -7  206.38   21.90
   5  -3  -7  191.18   32.60
  -5  -3   7  147.59   23.30
  -5  -3   7  161.58   23.60
   5  -3  -7  161.48   21.30
   5   3  -7  165.08   24.80
  -5   3   7  149.69   24.20
  -5   3   7  174.08   24.10
   5   3  -7  182.98   25.30
  -5   3   7  213.38   23.80
   5   3  -7  163.98   24.50
   3  -3  -7   -1.70    2.60
  -3  -3   7    4.70    7.30
   3  -3  -7  -11.60   10.90
  -3  -3   7   -0.10    7.80
   3  -3  -7   11.90   16.40
  -3  -3   7    6.30    5.50
  -3  -3   7    2.20    6.00
   3   3  -7    7.00    9.80
  -3   3   7    8.50    4.60
   3   3  -7   17.30    9.40
   3   3  -7    5.80    2.40
   3   3  -7    8.40    7.80
  -3   3   7   -3.70    6.80
  -3   3   7    8.10    6.70
   1  -3  -7   40.70   16.10
  -1  -3   7   58.59    9.50
   1  -3  -7   49.60    7.70
  -1  -3   7   48.10    6.60
  -1  -3   7   45.20    9.20
   1  -3  -7   53.09   16.10
  -1   3   7   54.39    8.50
   1   3  -7   46.50   15.00
   1   3  -7   53.89    8.10
   1   3  -7   49.30    8.30
  -1   3   7   54.79    9.40
  -1   3   7   56.69    7.20
   1   3  -7   46.00   10.00
  -1   3   7   46.90    8.60
  -1  -3  -7  118.39   26.60
  -1  -3  -7  139.89   18.70
   1  -3   7  140.09   19.40
  -1  -3  -7  160.78   24.60
   1  -3   7  168.68   18.20
   1  -3   7  138.59   19.70
   1   3   7  147.59   19.30
   1   3   7  150.68   17.90
  -1   3  -7  172.68   20.20
  -1   3  -7  136.69   17.60
   1   3   7  120.29   19.00
  -1   3  -7  158.18   19.90
   1   3   7  144.19   18.80
   3  -3   7  204.18   24.40
  -3  -3  -7  154.28   29.70
   3  -3   7  163.48   25.40
   3  -3   7  182.88   26.00
   3   3   7  223.08   25.00
  -3   3  -7  207.88   27.50
   3   3   7  189.08   25.10
   3   3   7  236.58   26.30
  -3   3  -7  203.58   25.40
  -3   3  -7  218.68   25.10
  -3   3  -7  188.88   23.80
  -3   3  -7  210.68   26.30
   5  -3   7  -10.20   10.60
  -5  -3  -7   36.50   28.10
  -5  -3  -7   21.00   13.20
   5  -3   7   -8.80    6.10
   5  -3   7    7.50   11.20
  -5   3  -7   21.40   10.10
  -5   3  -7  -11.00   11.50
   5   3   7   -7.20    7.30
  -5   3  -7    8.10   11.90
   5   3   7   17.90   11.30
   5   3   7    6.70   10.10
  -7  -3  -7   37.10   36.80
   7  -3   7    0.00   13.90
   7  -3   7    1.70    9.00
  -7  -3  -7    5.60   16.60
   7  -3   7    0.50   11.70
   7   3   7   -2.00   10.20
  -7   3  -7  -29.60   12.60
  -7   3  -7    7.60   11.30
  -7   3  -7   -4.60   14.50
   7   3   7   -2.50   14.40
   7   3   7    6.30   14.20
   9  -3   7    5.40   18.40
   9  -3   7  -10.40   13.50
  -9  -3  -7    9.30   19.30
   9  -3   7    6.40   16.00
   9   3   7   -5.30   18.70
   9   3   7    8.70   18.20
  -9   3  -7   15.10   15.90
   9   3   7    5.00   12.50
  -9   3  -7   12.90   15.60
  -9   3  -7   19.20   17.40
  10  -4  -7   26.30   25.70
  10  -4  -7   22.30   12.40
 -10  -4   7   -0.60   15.00
  10  -4  -7    9.20   27.30
  10   4  -7    7.90   13.00
 -10   4   7   10.00   14.60
  10   4  -7   18.10   20.40
 -10   4   7    9.10   15.20
  10   4  -7   -1.90   15.40
   8  -4  -7   25.70   22.70
  -8  -4   7    3.50   12.30
   8  -4  -7   -7.00    8.80
   8  -4  -7    2.30    5.20
   8  -4  -7   32.60   26.30
  -8  -4   7    7.50   10.40
  -8   4   7    6.30   14.10
   8   4  -7   30.90   12.00
  -8   4   7    4.60   12.80
   8   4  -7  -10.80   14.50
   6  -4  -7   49.20    7.50
   6  -4  -7   63.19   26.40
   6  -4  -7   47.70   19.80
   6  -4  -7   56.79   10.30
  -6  -4   7   56.59   12.60
  -6  -4   7   60.79   15.60
  -6   4   7   47.30   14.40
   6   4  -7   57.09   14.80
  -6   4   7   72.09   14.70
   6   4  -7   46.20   14.30
  -4  -4   7   47.20   15.20
   4  -4  -7  104.69   25.70
   4  -4  -7   76.59    9.70
   4  -4  -7  105.89   12.70
   4  -4  -7   77.49   21.90
  -4  -4   7   78.99   12.70
  -4  -4   7   79.69   13.90
  -4   4   7  106.49   11.90
   4   4  -7   82.59   10.00
  -4   4   7   56.59   13.70
   4   4  -7   82.59   15.80
  -4   4   7   83.39   14.30
   4   4  -7   91.29   14.60
  -2  -4   7  128.49   19.70
  -2  -4   7   76.19   15.20
  -2  -4   7   84.29   15.60
   2  -4  -7  103.49   26.00
  -2  -4   7   88.49   14.00
   2  -4  -7  141.39   14.80
   2  -4  -7  115.49   25.00
   2   4  -7  108.29   13.10
  -2   4   7   67.39   14.90
  -2   4   7   91.19   12.30
   2   4  -7  109.99   14.40
  -2   4   7  104.49   15.30
   2   4  -7   88.49   16.70
   0  -4   7  137.39   22.60
   0  -4   7  152.28   23.00
   0  -4  -7  174.18   30.20
   0  -4  -7  148.29   30.50
   0  -4  -7  169.28   22.20
   0   4  -7  215.38   22.60
   0   4  -7  172.88   21.00
   0   4   7  174.08   22.90
   0   4   7  171.88   20.50
   0   4  -7  189.78   24.40
   0   4   7  183.28   22.20
   0   4   7  197.18   22.00
   0   4   7  128.59   22.50
   2  -4   7   48.70   14.30
   2  -4   7   75.29   13.90
  -2  -4  -7   27.10   22.80
  -2  -4  -7   96.59   21.20
  -2  -4  -7   94.59   15.70
   2  -4   7  100.29   11.80
   2   4   7   78.59   14.00
   2   4   7   82.29   14.00
   2   4   7  107.49   11.80
  -2   4  -7   96.49   15.10
   2   4   7  104.89   11.80
  -2   4  -7   60.59   14.60
  -2   4  -7  101.09   15.50
   2   4   7   84.59   13.80
   4  -4   7   80.49    9.80
   4  -4   7   45.00   12.00
  -4  -4  -7   55.89   16.10
  -4  -4  -7  -14.10   23.70
   4  -4   7   72.49   15.50
   4   4   7   45.10   11.90
   4   4   7   69.59   13.90
  -4   4  -7   82.89   15.00
  -4   4  -7   65.29    9.30
  -4   4  -7   89.59   15.20
   6  -4   7   53.79   16.70
  -6  -4  -7   25.70   32.00
   6  -4   7   48.90   13.90
   6  -4   7   38.30    9.00
  -6   4  -7   42.20   14.60
  -6   4  -7   30.20   16.00
   6   4   7   21.20   15.10
  -6   4  -7   51.79   13.10
   6   4   7   31.20   11.10
   8  -4   7  -21.10   14.10
  -8  -4  -7  -10.10   17.90
   8  -4   7   11.90   13.10
   8  -4   7    3.80   17.30
  -8  -4  -7   65.19   38.90
   8   4   7   12.20   11.30
  -8   4  -7    4.10   15.90
  -8   4  -7    5.20   16.90
  -8   4  -7  -14.40   13.10
   8   4   7   -1.20   18.40
   8   4   7   -4.20   15.80
  10  -4   7    1.60   32.50
  11  -5  -7    6.40   19.60
  11  -5  -7   12.40   48.50
   9  -5  -7   11.70   27.60
   9  -5  -7    7.40   31.00
  -9  -5   7    0.10   11.30
   9  -5  -7    4.60   11.80
   9   5  -7   27.80   20.40
  -9   5   7  -13.00   14.10
   9   5  -7   22.90   16.60
  -9   5   7   28.00   17.40
   9   5  -7   23.90   15.50
   7  -5  -7   20.20   22.00
  -7  -5   7   30.50   18.30
   7  -5  -7   73.19   12.80
   7  -5  -7   57.69   30.40
  -7  -5   7   37.60   12.60
  -7   5   7   41.80   14.90
   7   5  -7   29.30   14.10
  -7   5   7   46.90   14.70
   7   5  -7   45.20   16.20
  -5  -5   7   55.19   12.50
   5  -5  -7  100.29   13.70
   5  -5  -7   56.99   24.00
  -5  -5   7   69.99   17.70
   5  -5  -7   71.39   29.80
  -5   5   7   67.99   14.90
   5   5  -7   61.49   15.60
   5   5  -7   66.29   15.50
  -5   5   7   72.89   15.10
  -3  -5   7   36.10   14.00
   3  -5  -7   36.00   22.10
  -3  -5   7   51.89   16.20
  -3  -5   7   54.39   12.40
  -3  -5   7   51.19   10.20
   3  -5  -7   76.79   12.30
   3  -5  -7   75.49   26.20
   3   5  -7   58.29   11.90
  -3   5   7   48.70   12.30
   3   5  -7   62.69    7.90
   3   5  -7   38.20   13.60
  -3   5   7   40.10   13.40
   1  -5  -7   13.20   20.70
  -1  -5   7    3.60   18.40
  -1  -5   7    4.40   12.00
  -1  -5   7   23.10    8.90
   1  -5  -7   20.50   21.90
   1  -5  -7   15.70   10.10
   1   5  -7   19.10   11.60
  -1   5   7   10.50    7.30
   1   5  -7   25.50    6.90
   1   5  -7   23.40    6.50
  -1   5   7   17.00    9.50
  -1   5   7   20.50    6.30
  -1  -5  -7   39.50   12.10
  -1  -5  -7   29.70   20.90
   1  -5   7   13.80    9.70
   1  -5   7   -1.00   10.30
  -1  -5  -7   14.50   21.60
   1   5   7   29.80    6.60
   1   5   7   28.50    8.50
  -1   5  -7   40.60   10.20
   1   5   7    8.30    9.70
  -1   5  -7   17.00   10.60
   1   5   7   49.00   11.10
  -1   5  -7   16.60   12.00
  -1   5  -7   22.00    5.70
  -3  -5  -7   33.00   15.10
   3  -5   7   19.30   11.60
   3  -5   7   41.80   10.20
  -3  -5  -7  -36.70   22.10
  -3  -5  -7   19.60   16.90
  -3   5  -7   14.90   13.30
   3   5   7   25.80   10.30
  -3   5  -7   20.00   12.00
  -3   5  -7   17.40    8.40
   3   5   7   40.10   11.50
   3   5   7   39.00    5.50
  -5  -5  -7  -40.10   26.90
   5  -5   7    2.20   11.30
   5  -5   7   11.20   13.90
  -5   5  -7   -3.30   13.30
   5   5   7   -8.80   10.20
   5   5   7   17.50   13.20
  -5   5  -7   -8.30   13.80
  -7  -5  -7   32.70   36.90
   7  -5   7   -0.50   12.00
   7  -5   7  -13.40   15.80
   7   5   7  -14.10   17.70
   7   5   7    8.70   13.90
  -7   5  -7   21.00   17.30
  -7   5  -7   -6.20   14.70
  -9  -5  -7   24.50   71.99
  -9  -5  -7   10.80   23.70
   9  -5   7  -17.70   30.50
   8  -6  -7   28.00   38.20
  -8  -6   7   11.50   11.50
   8  -6  -7   21.30   26.10
  -8  -6   7   27.10   18.60
   8  -6  -7   20.00   13.80
  -8   6   7   36.90   18.50
   8   6  -7   19.50   20.50
   8   6  -7    2.40   16.90
   8   6  -7   -8.90   14.20
  -8   6   7   -8.20   14.80
   6  -6  -7    5.10   29.80
  -6  -6   7    0.20   15.20
   6  -6  -7    5.30   10.90
  -6  -6   7  -11.50    8.30
   6  -6  -7   21.70   24.50
  -6   6   7   17.80   15.30
   6   6  -7    7.90   17.70
   6   6  -7   16.70   14.00
  -6   6   7    5.60   13.70
   6   6  -7    4.40   15.40
   4  -6  -7   -3.00   11.90
  -4  -6   7   10.40    7.70
   4  -6  -7    7.40   22.70
  -4  -6   7  -13.30   14.10
   4  -6  -7   20.20   27.70
   4   6  -7   -0.80   11.30
  -4   6   7   10.30   12.40
   4   6  -7   33.20   14.80
  -4   6   7    3.70   11.60
  -2  -6   7   -1.50   14.80
   2  -6  -7    0.40   22.90
   2  -6  -7   32.90   29.20
  -2  -6   7  -12.60    9.60
   2  -6  -7   18.10   12.70
  -2  -6   7  -11.10    5.90
  -2  -6   7   19.50   19.30
   2   6  -7   16.40    5.50
  -2   6   7    1.70   11.00
   2   6  -7   21.20   12.60
  -2   6   7    2.50   11.50
   2   6  -7   10.80    8.90
   0  -6   7   -6.20   13.50
   0  -6  -7   11.70   12.70
   0  -6   7   -3.80   24.30
   0  -6  -7    4.80   25.70
   0  -6   7   11.60    9.40
   0  -6  -7    2.00   24.40
   0   6  -7    5.90   10.90
   0   6   7   -0.70   10.90
   0   6  -7    6.90   13.60
   0   6   7   -0.50    8.30
   0   6   7   -5.20    9.70
   0   6  -7    8.90    8.30
  -2  -6  -7  -38.70   26.80
  -2  -6  -7   -1.30   13.70
   2  -6   7   28.80   29.60
   2  -6   7   10.50   12.50
  -2  -6  -7   -1.50   20.50
   2  -6   7    7.60   10.60
  -2   6  -7   -2.70   12.20
  -2   6  -7   -7.10   13.50
   2   6   7   11.20    7.20
   2   6   7   -0.10   12.40
   2   6   7  -19.40   11.30
   2   6   7  -13.50    9.20
  -2   6  -7   -0.50   11.70
  -2   6  -7    8.30   10.70
  -4  -6  -7   34.70   18.00
  -4  -6  -7  -41.40   26.60
   4  -6   7  -15.40   10.30
   4  -6   7   -4.60   13.70
  -4   6  -7   -2.10   13.40
   4   6   7    6.10   12.50
  -4   6  -7    5.40   15.40
   6  -6   7    7.60   13.70
  -6  -6  -7    2.80   35.00
   6  -6   7  -17.90   17.00
   6   6   7    1.30   17.30
  -6   6  -7  -20.20   15.40
   6   6   7  -11.60   14.30
  -6   6  -7   22.40   15.80
   7  -7  -7   24.80   14.30
   7  -7  -7   10.20   30.70
  -7  -7   7   -0.90   19.00
   7  -7  -7   23.60   33.70
  -7   7   7   11.00   16.80
  -7   7   7   -3.50   15.10
   7   7  -7  -13.80   17.00
   7   7  -7   13.60   17.80
   5  -7  -7   30.10   33.40
   5  -7  -7   -3.90   15.40
  -5  -7   7    4.60   17.20
   5  -7  -7   18.50   26.90
  -5   7   7    6.40   16.30
   5   7  -7    0.70   16.40
  -5   7   7   31.90   16.80
   5   7  -7   -0.90   12.00
   5   7  -7   -5.30   14.10
   3  -7  -7   22.10   26.90
   3  -7  -7   45.00   30.40
  -3  -7   7   11.80   16.00
   3  -7  -7    5.90   13.90
   3   7  -7   -8.40   11.80
  -3   7   7   -5.30   14.00
  -3   7   7   15.50   13.40
   3   7  -7   -8.10   13.90
   3   7  -7  -19.70   13.40
   1  -7  -7   -5.90   25.90
  -1  -7   7  -13.30   11.20
  -1  -7   7  -21.90   14.80
   1  -7  -7   15.10   15.10
  -1  -7   7   -4.60   26.90
   1  -7  -7    1.60   27.60
  -1   7   7    9.40   12.10
  -1   7   7    1.80   11.10
   1   7  -7    2.80   14.10
   1   7  -7   -7.20   15.60
  -1  -7  -7   17.50   16.00
   1  -7   7    3.20   10.20
   1  -7   7   -5.60   14.90
  -1  -7  -7   11.50   26.40
   1  -7   7   10.20   31.80
  -1  -7  -7   17.60   28.50
  -1   7  -7  -14.30   15.50
  -1   7  -7    1.20   11.60
   1   7   7   -2.40    9.10
   1   7   7   25.00   12.80
  -1   7  -7   -2.80   13.50
   1   7   7   -1.60   12.70
   3  -7   7   15.00   32.50
  -3  -7  -7  -46.00   28.40
   3  -7   7    0.30   12.00
   3  -7   7   -9.10   16.00
  -3  -7  -7   11.10   18.20
   3   7   7   35.70   15.60
  -3   7  -7   -3.20   15.00
   3   7   7   -9.40   13.50
  -3   7  -7   -5.80   14.80
   5  -7   7   51.49   20.40
   5  -7   7  -10.90   13.20
   5  -7   7   72.39   37.60
  -5  -7  -7  -13.60   38.00
  -5   7  -7   18.80   18.70
   5   7   7   -1.10   15.00
  -5   7  -7   -1.00   16.90
  -4  -8   7    3.40   22.50
   4  -8  -7   14.50   30.10
   4  -8  -7   25.10   17.00
   4   8  -7   21.30   16.90
  -4   8   7    3.90   19.00
   2  -8  -7   20.40   31.40
   2  -8  -7   44.10   36.20
   2  -8  -7   31.10   17.60
  -2  -8   7   21.90   21.90
   2   8  -7   11.10   16.30
  -2   8   7   -8.80   14.60
  -2   8   7    1.90   15.30
   2   8  -7    8.00   17.20
   0  -8  -7   15.50   21.00
   0  -8   7    5.50   12.50
   0  -8   7    8.10   34.00
   0  -8  -7    6.40   28.00
   0  -8  -7   36.80   33.00
   0  -8   7   25.20   19.10
   0   8  -7   -9.40   17.10
   0   8   7   36.60   14.60
  -2  -8  -7   12.50   38.40
   2  -8   7   33.40   38.70
  -2  -8  -7   11.10   20.20
   2  -8   7   31.60   20.80
   2   8   7   16.00   15.30
   2   8   7    8.40   15.90
 -12   0   8   28.10   15.70
 -12   0   8    1.60   20.00
  12   0  -8  -18.10   15.00
  12   0  -8   -7.30   19.80
  12   0  -8   21.20   12.20
  10   0  -8    6.80   12.20
  10   0  -8   -6.90   10.10
  10   0  -8   14.80   11.10
 -10   0   8    9.60   17.00
 -10   0   8   10.30   11.80
  -8   0   8    7.10    8.60
   8   0  -8    7.50   10.70
  -8   0   8   41.50   14.00
   8   0  -8    3.90    5.30
   8   0  -8   -2.70   11.40
   8   0  -8    4.90   10.30
   6   0  -8   73.09   15.70
   6   0  -8   65.39   13.70
  -6   0   8   99.39   16.30
   6   0  -8  117.89   19.20
   6   0  -8  114.59   14.20
  -6   0   8  104.19   13.70
   4   0  -8   80.69   12.80
   4   0  -8   70.39    8.30
  -4   0   8   54.99   10.10
   4   0  -8   73.19    8.50
  -4   0   8   69.09   11.00
   4   0  -8   60.69   14.90
  -4   0   8   76.39   11.20
   4   0  -8   67.29   10.10
  -2   0   8   60.89   11.50
   2   0  -8   96.09   13.30
  -2   0   8   92.09   10.90
  -2   0   8   95.49   10.60
   2   0  -8   57.59   16.60
   2   0  -8   71.69   12.20
   0   0   8  174.38   22.00
   0   0   8  171.08   21.60
   0   0  -8  157.58   26.10
   0   0  -8  170.28   22.20
   0   0   8  166.28   21.20
   0   0  -8  166.88   21.10
   0   0  -8  219.28   21.60
   2   0   8  323.47   42.80
  -2   0  -8  342.17   43.00
  -2   0  -8  479.35   51.69
   2   0   8  341.57   43.00
   2   0   8  356.76   42.10
  -2   0  -8  361.46   42.50
  -2   0  -8  332.87   48.90
  -4   0  -8  165.98   28.40
   4   0   8  138.29   18.20
  -4   0  -8  162.48   21.30
   4   0   8  152.28   20.80
   4   0   8  145.09   20.50
   6   0   8   16.40    4.60
  -6   0  -8   10.80   12.00
  -6   0  -8    9.10    4.10
   6   0   8  -31.30   11.90
   6   0   8   15.40   12.10
  -6   0  -8   -2.90   13.60
  -8   0  -8  -16.90   15.20
   8   0   8    0.40    5.30
   8   0   8    1.80   13.60
   8   0   8   -9.10   15.50
  -8   0  -8   36.80   17.50
 -10   0  -8   13.70   15.60
  10   0   8   19.60   18.70
  10   0   8    3.50   22.10
 -10   0  -8   -8.30   18.50
  13  -1  -8    2.10   15.70
 -13  -1   8   12.70   21.70
  13  -1  -8   -4.00   23.40
  13  -1  -8  -10.80   16.60
 -13   1   8  -15.00   24.70
  13   1  -8   -3.60   13.00
 -13   1   8   -1.20   17.80
  13   1  -8  -25.90   17.70
  13   1  -8    0.80   23.10
  11  -1  -8   28.50   18.00
 -11  -1   8    6.10   13.00
  11  -1  -8    1.40   11.30
  11  -1  -8   -7.00   12.60
  11  -1  -8  -20.70   13.30
 -11  -1   8   -4.20   18.20
  11   1  -8    1.00   13.40
 -11   1   8   16.00   14.40
  11   1  -8    2.20   19.10
 -11   1   8    9.60   19.60
  11   1  -8   -2.90   11.60
   9  -1  -8   17.00   12.20
   9  -1  -8   17.40   10.70
   9  -1  -8   30.80   12.30
  -9  -1   8   48.50   15.60
  -9  -1   8   13.80    9.70
   9  -1  -8   14.80   13.10
  -9   1   8   31.00   18.00
   9   1  -8   17.30   14.00
  -9   1   8   21.60   11.50
   9   1  -8   16.60   10.50
  -7  -1   8  362.16   44.00
  -7  -1   8  379.36   41.30
   7  -1  -8  317.97   43.10
   7  -1  -8  315.27   45.70
   7  -1  -8  377.16   43.80
   7   1  -8  283.07   43.70
   7   1  -8  351.06   40.70
  -7   1   8  414.26   44.50
   7   1  -8  365.76   43.20
   7   1  -8  297.17   42.60
  -7   1   8  290.67   42.90
   5  -1  -8  233.58   27.00
   5  -1  -8  241.78   29.50
  -5  -1   8  216.18   27.10
  -5  -1   8  216.98   29.10
   5  -1  -8  211.08   29.80
   5  -1  -8  240.38   32.80
   5   1  -8  201.38   29.10
   5   1  -8  215.58   27.10
  -5   1   8  234.78   29.20
  -5   1   8  234.78   29.10
   5   1  -8  225.08   29.30
  -3  -1   8   12.60    4.10
   3  -1  -8   17.80    2.30
  -3  -1   8   10.50    6.80
  -3  -1   8   27.60    3.90
   3  -1  -8   23.00   12.60
   3  -1  -8   12.50    8.20
   3  -1  -8   24.00    7.40
   3  -1  -8   20.40    3.00
  -3  -1   8   20.20    7.20
  -3   1   8   18.30    6.60
   3   1  -8   17.60    2.70
  -3   1   8   17.50    6.10
   3   1  -8   17.80    8.90
   3   1  -8   -0.30    8.50
   1  -1  -8  282.87   32.80
  -1  -1   8  286.87   33.00
  -1  -1   8  276.97   33.50
  -1  -1   8  249.78   33.40
  -1  -1   8  305.67   35.00
   1  -1  -8  240.58   37.70
   1   1  -8  198.88   38.80
  -1   1   8  275.87   33.70
   1   1  -8  261.47   33.00
  -1   1   8  301.17   33.40
   1   1  -8  282.77   33.90
   1   1  -8  281.07   32.80
  -1   1   8  276.67   33.00
  -1   1   8  280.97   32.80
   1  -1   8  585.14   69.39
   1  -1   8  647.14   69.29
   1  -1   8  556.54   69.39
   1  -1   8  520.95   69.39
   1   1   8  555.04   69.59
  -1   1  -8  530.85   68.79
   1   1   8  599.84   69.29
   1   1   8  581.64   69.09
  -1   1  -8  606.14   69.49
  -1   1  -8  597.24   69.29
  -1   1  -8  654.83   75.59
  -1   1  -8  582.84   68.89
  -3  -1  -8  487.65   58.99
   3  -1   8  540.95   58.29
  -3  -1  -8  393.26   57.39
   3  -1   8  515.45   57.39
   3  -1   8  449.36   58.49
  -3  -1  -8  474.35   65.89
  -3   1  -8  481.65   57.39
   3   1   8  508.35   57.79
   3   1   8  531.95   58.79
  -3   1  -8  530.85   64.49
  -3   1  -8  496.05   59.09
  -3   1  -8  494.95   58.39
  -3   1  -8  487.75   57.29
   3   1   8  458.05   58.19
   3   1   8  462.15   57.39
   5  -1   8  -17.40    9.10
  -5  -1  -8   -6.80   14.20
   5  -1   8    0.70    9.20
  -5  -1  -8   10.70   12.00
   5  -1   8   -0.80    1.90
  -5   1  -8    7.40    9.70
   5   1   8   -0.50    5.00
  -5   1  -8   -3.90    6.00
   5   1   8   -2.60    9.40
  -5   1  -8  -12.40   12.40
   5   1   8   -4.90   10.00
   7  -1   8  -30.90   11.40
  -7  -1  -8    9.10   13.80
   7  -1   8    6.40    3.30
  -7  -1  -8    0.60   13.80
   7  -1   8    4.50   12.20
  -7   1  -8    9.20   13.20
   7   1   8   -7.10   13.80
   7   1   8   23.80   14.30
   7   1   8    2.00    6.40
  -7   1  -8   -6.30    6.00
  -7   1  -8   15.70   13.80
   9  -1   8   10.40   16.90
   9  -1   8   30.20   18.20
  -9  -1  -8   50.99   18.70
  -9  -1  -8   33.90   16.20
  -9   1  -8   13.10   17.00
   9   1   8   25.80   10.70
   9   1   8   18.30   21.00
   9   1   8   21.60   15.60
  -9   1  -8   14.00   16.00
 -11  -1  -8   24.90   24.90
 -11   1  -8   34.80   23.30
 -12  -2   8   37.80   22.70
  12  -2  -8   26.30   13.20
  12  -2  -8   10.10   13.00
  12  -2  -8   40.00   26.80
  12  -2  -8   22.70   13.70
  12  -2  -8   38.80   15.40
  12  -2  -8    4.20   17.50
  12   2  -8    6.30   25.60
  12   2  -8   25.20   12.90
  12   2  -8   12.70   17.20
 -12   2   8   44.30   21.90
  10  -2  -8   31.50   10.50
 -10  -2   8   54.99   17.30
  10  -2  -8   12.80   12.60
  10  -2  -8   48.90   18.00
 -10  -2   8   29.30   12.40
  10  -2  -8   62.59   13.90
  10  -2  -8   57.39   22.30
  10   2  -8   30.30   13.00
  10   2  -8   58.49   16.60
 -10   2   8   70.69   19.60
   8  -2  -8   45.40   19.10
   8  -2  -8   47.30    8.90
  -8  -2   8   58.19   10.60
  -8  -2   8   47.70   14.40
   8  -2  -8   42.20   12.70
   8  -2  -8   55.89   16.30
  -8   2   8   38.10   15.20
  -8   2   8   60.69   15.50
   8   2  -8   38.40   15.00
   8   2  -8   31.80   13.50
   8   2  -8   53.29   10.70
  -6  -2   8   27.40    5.50
   6  -2  -8   17.10   11.50
   6  -2  -8   21.80   16.10
   6  -2  -8   26.60    4.60
  -6  -2   8   14.40   10.10
   6   2  -8    4.70   10.40
   6   2  -8   10.60   12.00
  -6   2   8   13.90   11.30
  -6   2   8   21.40   11.00
   6   2  -8    9.10    9.00
   6   2  -8   27.50    3.70
  -4  -2   8   17.20    8.80
  -4  -2   8   24.40    8.40
   4  -2  -8   19.50   14.70
  -4  -2   8   34.50    4.70
   4  -2  -8   43.10    5.20
  -4  -2   8   44.40    8.10
   4  -2  -8   46.50   12.10
   4  -2  -8   41.50    5.10
   4   2  -8   43.70    9.90
   4   2  -8   19.50   10.60
  -4   2   8   37.20    8.50
   4   2  -8   18.00   10.70
  -4   2   8   32.70    8.50
  -2  -2   8   76.79   13.10
   2  -2  -8   93.29   10.90
  -2  -2   8   76.69   12.90
  -2  -2   8   79.49   10.60
   2  -2  -8  109.79   17.70
  -2  -2   8  107.39   12.30
   2  -2  -8   94.09   19.60
   2  -2  -8   83.19   10.60
  -2   2   8  103.79   10.90
   2   2  -8   92.39   12.70
  -2   2   8   87.29   12.50
  -2   2   8   93.79   12.20
  -2   2   8   82.79   12.50
   2   2  -8  108.59   14.90
   2   2  -8   90.39   19.00
   0  -2   8  359.76   43.90
   0  -2   8  351.56   44.20
   0  -2   8  374.76   44.30
   0  -2   8  313.67   44.50
   0  -2  -8  337.77   48.40
   0   2  -8  442.96   51.09
   0   2   8  376.46   44.50
   0   2  -8  396.76   43.90
   0   2  -8  384.76   44.90
   0   2   8  386.36   44.40
   0   2   8  350.96   43.70
  -2  -2  -8   22.60    3.50
  -2  -2  -8   -3.60   16.60
   2  -2   8   29.10    7.40
  -2  -2  -8   -5.80   12.90
   2  -2   8   19.70    7.30
   2  -2   8   15.70    5.80
  -2   2  -8   25.80    6.20
   2   2   8   22.10    7.90
  -2   2  -8   23.70    6.10
   2   2   8   28.40    4.60
  -2   2  -8   20.70    2.90
  -2   2  -8   29.90    9.10
   2   2   8   19.00    6.00
  -2   2  -8   17.40    2.70
  -2   2  -8   28.80   17.10
   2   2   8   22.00    5.80
   4  -2   8   26.90    7.80
   4  -2   8   24.90    4.30
  -4  -2  -8   35.00   25.60
  -4  -2  -8   26.80    4.30
  -4  -2  -8   -2.70   12.20
   4  -2   8   18.40    9.60
  -4  -2  -8   21.20   16.30
   4  -2   8   36.20   11.20
   4   2   8   36.00   10.60
  -4   2  -8   30.00    8.30
   4   2   8   30.00    9.70
  -4   2  -8   26.50   10.20
  -4   2  -8   40.30   12.70
   4   2   8    9.30    7.40
  -6  -2  -8   23.30   15.20
   6  -2   8    9.40   11.00
  -6  -2  -8   22.20   15.60
   6  -2   8   11.00   10.20
  -6  -2  -8   52.39   35.80
   6   2   8   13.50   13.50
   6   2   8   23.60    8.50
  -6   2  -8    9.80   13.40
  -6   2  -8   22.70   13.80
  -6   2  -8   16.90    9.00
   6   2   8   33.00   12.70
  -8  -2  -8    7.90   13.60
   8  -2   8   32.90   16.20
  -8  -2  -8   10.80   17.70
   8  -2   8   -5.90   13.70
   8   2   8    9.00    9.50
  -8   2  -8   15.00   16.60
   8   2   8   19.20   19.70
  -8   2  -8   -0.60   15.50
  -8   2  -8    0.80   14.00
   8   2   8   25.20   16.00
  10  -2   8   19.10   16.30
 -10  -2  -8   34.90   24.40
 -10  -2  -8  -12.30   18.60
  10  -2   8   14.80   17.30
 -10   2  -8   -1.60   16.60
  10   2   8   14.00   11.40
  10   2   8  -14.20   23.30
 -10   2  -8   -2.90   20.80
  10   2   8   -6.30   19.40
  11  -3  -8    7.50   14.50
  11  -3  -8   19.10   10.40
  11  -3  -8   -5.10   11.10
  11  -3  -8    8.70   21.40
  11  -3  -8   21.60   12.30
 -11  -3   8    4.50   16.50
  11  -3  -8   -5.70   12.90
  11  -3  -8   10.70   23.20
  11   3  -8  -18.50   12.60
  11   3  -8   51.39   17.70
  11   3  -8   18.50   22.50
   9  -3  -8   28.70    7.70
   9  -3  -8   22.00   22.00
   9  -3  -8   30.60   19.40
  -9  -3   8   19.60   10.20
   9  -3  -8  -17.00   12.40
   9  -3  -8   12.00    8.30
  -9  -3   8    2.30   14.90
   9   3  -8    0.00   15.30
  -9   3   8   -4.20   17.10
  -9   3   8   25.50   14.00
   9   3  -8    6.50   11.60
  -7  -3   8   96.49   17.20
   7  -3  -8   95.19   22.60
   7  -3  -8  106.69   12.70
   7  -3  -8   73.49   11.70
   7  -3  -8   91.99   26.50
  -7  -3   8  105.89   13.30
  -7   3   8  122.49   17.40
   7   3  -8   71.59   17.20
   7   3  -8   77.49   15.50
   7   3  -8   63.99   17.60
  -7   3   8   60.59   16.10
  -7   3   8   51.89   15.70
  -5  -3   8   93.79   14.30
  -5  -3   8   90.09   11.00
  -5  -3   8   71.09   14.00
   5  -3  -8   95.99   10.90
   5  -3  -8   72.39   18.80
   5  -3  -8  112.89   25.20
   5  -3  -8   61.39    9.70
  -5   3   8  107.89   13.40
   5   3  -8   69.09   14.10
   5   3  -8   70.29   14.90
  -5   3   8   55.59   13.70
   5   3  -8   79.69    9.60
  -5   3   8   73.99   13.90
   5   3  -8   67.79   16.30
  -3  -3   8    5.40    8.30
  -3  -3   8    9.60    6.20
   3  -3  -8   -1.70   15.40
   3  -3  -8   14.80    3.60
  -3  -3   8   13.80    7.10
   3  -3  -8    1.70   12.40
  -3  -3   8   13.30    7.80
   3   3  -8   18.20    3.50
   3   3  -8   10.20    7.80
   3   3  -8   11.00   10.10
   3   3  -8   13.40   12.60
  -3   3   8    6.70    6.80
  -3   3   8   11.80    5.50
  -3   3   8   11.20    7.10
   1  -3  -8   22.40   14.90
   1  -3  -8   22.50    4.70
  -1  -3   8   18.10    3.40
   1  -3  -8   14.50   18.00
  -1  -3   8   16.40    7.30
  -1  -3   8   15.90    7.10
   1   3  -8   18.70    8.60
  -1   3   8   20.50    6.10
  -1   3   8   19.10    4.70
   1   3  -8   26.50   14.40
   1   3  -8   33.70    6.20
   1   3  -8   10.40    5.80
  -1   3   8   15.30    6.30
  -1   3   8   10.00    6.80
  -1  -3  -8  150.68   26.30
   1  -3   8  119.49   19.00
  -1  -3  -8  142.89   18.60
   1  -3   8  158.88   18.00
  -1  -3  -8   74.39   25.60
   1  -3   8  143.19   19.00
   1   3   8  144.19   17.40
  -1   3  -8  156.18   28.30
   1   3   8  117.19   18.70
  -1   3  -8  163.48   20.00
  -1   3  -8  155.78   19.60
   1   3   8  154.28   19.10
   1   3   8  148.29   18.50
  -1   3  -8  135.79   17.10
   3  -3   8  191.28   22.70
  -3  -3  -8  124.89   28.10
   3  -3   8  140.39   24.00
   3  -3   8  166.78   24.30
  -3  -3  -8  178.78   21.50
   3   3   8  203.48   23.10
  -3   3  -8  194.78   24.50
  -3   3  -8  208.38   26.00
   3   3   8  167.78   23.20
   3   3   8  189.18   22.80
  -3   3  -8  192.58   23.30
  -3   3  -8  180.28   21.60
   3   3   8  194.98   24.60
   5  -3   8   -1.90    6.80
   5  -3   8   10.90   11.50
  -5  -3  -8   12.80   14.30
   5  -3   8    9.00   11.50
  -5  -3  -8   45.50   32.20
  -5   3  -8    7.20   10.20
   5   3   8  -13.20   10.40
  -5   3  -8    1.10   12.50
   5   3   8    5.80   10.90
  -5   3  -8   25.50   11.40
   5   3   8   13.20    8.30
  -7  -3  -8   58.89   35.50
  -7  -3  -8   14.90   17.20
   7  -3   8   -2.80   12.20
   7  -3   8    0.60   13.90
   7  -3   8   13.00   11.70
  -7   3  -8   31.80   12.40
   7   3   8   -4.30   15.10
  -7   3  -8   18.40   15.90
   7   3   8    1.60   10.40
   7   3   8   20.10   14.60
  -7   3  -8    6.60   16.00
   9  -3   8    5.30   14.00
   9  -3   8    2.50   16.00
  -9  -3  -8    3.20   21.60
   9  -3   8    0.80   19.20
  -9   3  -8   -8.80   17.00
   9   3   8   17.40   16.30
  -9   3  -8    0.20   18.40
   9   3   8    4.50   12.30
   9   3   8  -51.49   17.10
  10  -4  -8   19.60   22.90
  10  -4  -8   16.50   10.50
 -10  -4   8   25.30   14.60
  10  -4  -8   16.80   27.40
  10   4  -8   12.30   13.10
 -10   4   8   13.90   15.00
  10   4  -8    1.50   21.00
  10   4  -8   12.90   16.60
 -10   4   8   -3.10   15.20
   8  -4  -8    5.40    8.70
   8  -4  -8   28.60   26.80
   8  -4  -8   21.80   22.60
  -8  -4   8    9.00   12.60
  -8  -4   8    3.50   11.50
   8   4  -8   39.10   14.90
   8   4  -8   29.60   15.70
  -8   4   8   -1.70   12.40
  -8   4   8    6.50   13.30
  -6  -4   8   11.70   13.10
   6  -4  -8   23.90   24.20
   6  -4  -8    9.40    3.10
  -6  -4   8   17.90    7.70
   6  -4  -8    6.90    6.70
   6  -4  -8   10.60   19.20
  -6  -4   8   15.40    9.40
   6   4  -8   19.90   13.70
  -6   4   8   -3.20   10.80
   6   4  -8    9.70   13.50
  -6   4   8   18.60   11.20
  -6   4   8    7.50    9.40
   4  -4  -8   82.09   11.30
   4  -4  -8   86.49   26.40
   4  -4  -8   65.69   21.40
  -4  -4   8   76.79   12.90
  -4  -4   8   89.99   13.10
  -4  -4   8   80.99   14.20
  -4  -4   8   56.89   13.60
  -4   4   8   44.40   13.90
   4   4  -8   52.99   14.80
   4   4  -8   57.59   13.90
   4   4  -8   73.09    9.30
  -4   4   8   82.79   11.10
  -4   4   8   57.09   13.50
   2  -4  -8   89.09   12.20
  -2  -4   8   67.39   14.80
   2  -4  -8   82.39   23.90
  -2  -4   8   61.69   12.00
   2  -4  -8   80.89   23.80
  -2  -4   8  103.29   18.30
  -2  -4   8   59.89   13.40
  -2   4   8   89.19   12.80
   2   4  -8   61.59   12.40
  -2   4   8   59.69   13.30
  -2   4   8   80.59   10.40
   2   4  -8   81.89   16.00
   2   4  -8   90.19   11.30
   0  -4  -8  112.19   15.90
   0  -4  -8   79.19   23.60
   0  -4   8   97.99   16.20
   0  -4   8   97.59   15.90
   0  -4  -8   99.29   26.80
   0   4   8   69.99   15.40
   0   4   8   93.89   15.70
   0   4  -8  118.09   18.10
   0   4   8  144.29   15.50
   0   4  -8  144.89   16.50
   0   4  -8  111.99   13.80
   0   4   8  109.39   15.40
  -2  -4  -8   52.09   27.20
  -2  -4  -8  174.88   20.60
   2  -4   8   94.59   19.20
   2  -4   8  108.49   19.30
  -2  -4  -8  139.99   26.60
   2  -4   8  165.28   17.30
   2   4   8  113.59   19.20
   2   4   8  156.38   17.30
   2   4   8  121.29   18.60
  -2   4  -8  162.38   20.20
   2   4   8  103.49   18.70
  -2   4  -8  162.28   20.70
   4  -4   8   57.29   15.30
   4  -4   8   88.79   10.20
  -4  -4  -8   41.90   16.60
  -4  -4  -8   18.20   26.60
   4  -4   8   57.79   13.40
  -4   4  -8   62.89   16.10
  -4   4  -8   76.19   14.80
   4   4   8   74.59   12.50
   4   4   8   45.90   12.10
   4   4   8   47.40   14.00
  -4   4  -8   46.90   12.70
   6  -4   8   42.30   14.30
   6  -4   8    9.50   13.30
  -6  -4  -8   10.90   34.60
   6  -4   8   12.20    7.80
  -6   4  -8    8.00   12.70
   6   4   8   -1.50   11.30
  -6   4  -8    0.40   15.00
  -6   4  -8    2.70   15.40
   6   4   8   17.30   12.60
   6   4   8   -6.60   15.90
   8  -4   8   -2.90   17.50
  -8  -4  -8   -4.50   19.40
  -8  -4  -8   39.70   39.50
   8  -4   8   31.90   15.90
   8   4   8   17.50   20.70
  -8   4  -8   -2.70   13.80
  -8   4  -8   24.00   16.50
  -8   4  -8  -11.40   15.90
   8   4   8    6.40   16.20
   8   4   8   -9.40   13.30
   9  -5  -8   21.20   34.20
   9  -5  -8   -9.40   23.00
   9  -5  -8    2.50   11.30
  -9  -5   8  -13.00   13.70
   9   5  -8  -11.20   20.50
   9   5  -8    2.40   17.30
  -9   5   8  -11.50   16.80
   9   5  -8   -1.60   15.50
  -9   5   8    3.40   16.50
   7  -5  -8   23.90   29.00
   7  -5  -8    8.20    9.00
   7  -5  -8   15.20   21.50
  -7  -5   8   14.50   10.40
  -7  -5   8    6.00   15.20
   7   5  -8   -6.50   13.80
  -7   5   8    7.30   14.20
  -7   5   8   20.00   15.10
   7   5  -8   15.40   15.20
  -5  -5   8    4.10   12.90
  -5  -5   8  -15.10    8.80
   5  -5  -8   -0.60    7.70
   5  -5  -8   30.60   27.30
   5  -5  -8   23.20   20.90
   5   5  -8   15.80   12.10
  -5   5   8   -9.10   12.40
  -5   5   8   10.80   11.40
   5   5  -8    4.70   14.40
   3  -5  -8   -0.30   22.80
  -3  -5   8   -1.20   12.90
  -3  -5   8   29.40   13.90
   3  -5  -8    3.20   20.40
  -3  -5   8    1.50    6.80
   3  -5  -8   24.30    8.90
  -3  -5   8   -9.20    9.60
   3   5  -8    4.20    3.20
   3   5  -8   13.20   12.20
  -3   5   8   14.10   10.40
   3   5  -8    1.50    9.70
  -3   5   8    9.10   10.10
   1  -5  -8   44.80   26.40
  -1  -5   8   56.19   14.30
   1  -5  -8   92.89   14.00
  -1  -5   8   69.89   22.40
   1  -5  -8   73.99   25.20
  -1  -5   8   52.59   13.70
  -1   5   8  100.79   13.10
   1   5  -8   69.49   11.40
   1   5  -8   62.99   10.80
   1   5  -8   54.59   16.20
  -1   5   8   71.69   14.60
  -1   5   8   68.19   11.30
  -1  -5  -8  105.89   30.00
   1  -5   8   99.29   18.30
  -1  -5  -8  105.79   27.10
   1  -5   8  119.69   20.10
  -1  -5  -8  137.59   20.00
  -1   5  -8  158.18   21.30
  -1   5  -8  105.79   19.30
   1   5   8   68.09   18.00
   1   5   8  175.78   17.10
   1   5   8  110.99   18.70
   1   5   8  130.89   17.80
  -1   5  -8  150.28   19.40
  -3  -5  -8   59.39   15.30
   3  -5   8   50.99   14.90
  -3  -5  -8   34.80   18.80
   3  -5   8   25.20   11.00
  -3  -5  -8  -23.70   23.30
  -3   5  -8   49.90   13.30
   3   5   8   60.99   13.40
  -3   5  -8   29.00   13.20
   3   5   8   40.20   12.30
  -3   5  -8   55.09    9.10
   3   5   8   30.70   11.40
  -3   5  -8   35.50   13.40
   5  -5   8   10.60   14.30
   5  -5   8    1.10   11.50
  -5  -5  -8  -48.10   27.60
   5   5   8   21.20   12.30
  -5   5  -8  -24.50   14.10
  -5   5  -8   30.80   14.40
   5   5   8   12.10   14.30
   5   5   8    3.80   12.40
  -7  -5  -8    9.30   19.40
   7  -5   8  -13.70   14.10
   7  -5   8  -40.20   16.10
  -7  -5  -8   29.80   43.10
   7   5   8  -33.90   20.20
   7   5   8   22.60   24.00
  -7   5  -8  -16.30   17.50
  -7   5  -8   18.50   16.70
   7   5   8   -0.80   12.20
  -8  -6   8   -2.70   18.50
   8  -6  -8   -3.90   12.80
   8  -6  -8   16.40   34.00
  -8  -6   8   -0.50   11.80
   8  -6  -8   33.70   30.40
   8   6  -8   14.90   16.90
  -8   6   8   18.50   17.00
   8   6  -8   14.60   22.70
  -8   6   8   18.70   18.10
   8   6  -8    6.40   16.80
  -6  -6   8   15.40   10.60
  -6  -6   8  -16.90   15.40
   6  -6  -8    2.50   11.30
   6  -6  -8   -4.80   22.70
   6  -6  -8    1.80   30.10
  -6   6   8   -7.00   13.40
   6   6  -8    9.00   14.10
  -6   6   8    0.60   13.20
   6   6  -8  -18.20   15.10
   4  -6  -8   -0.60   26.60
  -4  -6   8   -5.80    7.40
  -4  -6   8   17.10   16.60
   4  -6  -8   15.50   23.30
   4  -6  -8   -5.20   11.00
   4   6  -8   -0.70   11.90
  -4   6   8   -3.80   11.90
   4   6  -8   23.80   14.00
  -4   6   8   -3.00   13.00
   2  -6  -8   25.10   29.80
  -2  -6   8   14.80   13.80
  -2  -6   8   11.70    7.20
   2  -6  -8    7.30   10.80
   2  -6  -8   15.50   23.80
  -2  -6   8   13.80   12.10
  -2  -6   8   13.30   19.90
  -2   6   8   -6.60   10.80
   2   6  -8   -3.60    8.70
  -2   6   8  -12.00   11.40
   2   6  -8   -8.10   12.50
   0  -6   8    1.10   10.90
   0  -6  -8    1.50   11.70
   0  -6  -8    9.70   25.40
   0  -6   8   19.90   24.60
   0  -6   8    6.40   13.00
   0  -6  -8   13.50   23.50
   0   6   8   12.10   11.40
   0   6   8   -0.10   11.50
   0   6   8    5.20    8.60
   0   6  -8    0.40    9.00
   0   6  -8    3.80   14.60
   0   6  -8   -0.70   11.90
   2  -6   8   16.60   13.20
   2  -6   8   -8.40   11.10
   2  -6   8   14.30   30.10
  -2  -6  -8  -17.50   15.30
  -2  -6  -8  -43.00   26.50
  -2  -6  -8   11.00   22.50
  -2   6  -8    6.30   13.00
   2   6   8    7.00   12.20
  -2   6  -8   -9.20   13.90
  -2   6  -8   16.70   10.50
  -2   6  -8   15.40   13.90
   2   6   8   -8.80   10.90
   2   6   8   -6.20   10.70
  -4  -6  -8  -42.70   27.50
   4  -6   8    1.90   14.30
   4  -6   8  -15.70   12.00
  -4   6  -8  -14.80   15.50
  -4   6  -8   -6.40   14.10
   4   6   8   -6.10   12.20
   4   6   8    9.20   15.60
   4   6   8   -6.00   10.90
   6  -6   8   22.90   17.90
   6  -6   8   -0.30   13.50
  -6  -6  -8    0.40   42.20
  -6   6  -8   25.80   17.80
   6   6   8    5.20   12.60
  -6   6  -8    8.30   16.40
  -7  -7   8    5.60   21.50
   7  -7  -8    9.10   15.50
   7  -7  -8   -8.20   27.20
   7  -7  -8   24.20   36.90
  -7   7   8   41.30   19.50
   7   7  -8    6.10   17.00
  -7   7   8   30.10   21.10
   7   7  -8   14.40   18.70
   5  -7  -8   14.50   14.80
   5  -7  -8    8.70   33.00
   5  -7  -8   10.10   26.90
  -5  -7   8   11.20   17.80
  -5   7   8    2.20   13.90
   5   7  -8   -1.80   14.50
  -5   7   8   14.70   15.00
   5   7  -8    8.00   16.60
   3  -7  -8   42.80   34.60
  -3  -7   8   -4.20   11.70
   3  -7  -8   16.40   30.20
  -3  -7   8  -13.60   18.00
   3  -7  -8   32.80   16.10
   3   7  -8   -2.20   14.50
   3   7  -8    2.10   14.40
  -3   7   8    7.20   13.30
  -3   7   8  -19.90   14.20
   1  -7  -8   10.40   26.90
  -1  -7   8   30.10   27.60
   1  -7  -8   16.20   16.60
  -1  -7   8    2.80   12.80
   1  -7  -8   30.70   32.10
  -1  -7   8   43.20   16.60
   1   7  -8   -6.60   14.60
  -1   7   8   21.30   12.80
   1   7  -8   23.00   17.00
  -1   7   8    0.10   11.20
  -1  -7  -8   -5.90   17.20
   1  -7   8   20.40   32.50
   1  -7   8   30.10   12.90
  -1  -7  -8   11.90   27.50
  -1  -7  -8    7.80   28.90
   1  -7   8    7.30   15.50
   1   7   8   13.90   10.40
  -1   7  -8   20.70   14.50
   1   7   8   -0.30   14.20
  -1   7  -8    3.20   16.00
   1   7   8  -19.30   12.80
  -1   7  -8    5.40   11.70
  -3  -7  -8    2.00   20.30
   3  -7   8  -16.20   16.30
   3  -7   8   12.40   13.10
  -3  -7  -8  -34.50   29.70
   3  -7   8   24.40   37.50
   3   7   8  -11.10   14.40
   3   7   8   -8.70   14.20
  -3   7  -8    6.20   15.70
  -3   7  -8   -3.60   16.90
   5  -7   8   20.70   41.60
   5  -7   8    3.90   19.20
  -5  -7  -8  -75.69   32.50
   5   7   8   10.80   16.80
   2  -8  -8   37.90   35.80
  -2  -8   8    4.70   14.10
   2  -8  -8   31.70   33.20
   2  -8  -8   20.70   19.90
  -2  -8   8   30.10   19.70
   2   8  -8   41.20   19.80
  -2   8   8   -2.90   14.10
   0  -8  -8   25.30   32.80
   0  -8   8    6.90   14.20
   0  -8   8  -21.90   20.70
   0  -8  -8   23.60   33.10
   0  -8  -8  -16.00   19.90
   0   8   8   20.90   14.20
   0   8  -8    3.50   17.20
  12   0  -9   13.70   15.60
  12   0  -9   13.50   13.30
 -12   0   9   28.50   21.60
 -12   0   9    2.90   15.20
  12   0  -9    6.20   22.20
  10   0  -9   18.80   13.20
 -10   0   9   26.80   12.30
 -10   0   9   37.30   18.70
  10   0  -9   13.70   12.40
  10   0  -9   23.80   13.80
   8   0  -9   10.90    5.80
  -8   0   9    0.20    7.80
  -8   0   9    4.80   15.30
   8   0  -9   10.50   11.50
   8   0  -9   22.60   12.20
   8   0  -9   -4.60   12.20
   6   0  -9   13.20    9.90
   6   0  -9   19.30   11.90
  -6   0   9   28.60   10.50
   6   0  -9   16.30    3.10
   6   0  -9   17.70    5.40
  -4   0   9   58.79    9.80
   4   0  -9   52.49   14.70
  -4   0   9   51.59    8.50
   4   0  -9   48.70   11.20
   4   0  -9   47.50    6.40
  -4   0   9   48.70   10.50
  -2   0   9   -2.20    5.10
   2   0  -9  -24.30   10.60
   2   0  -9    4.10    7.10
   2   0  -9    6.10    5.70
  -2   0   9   -0.30    3.60
   0   0  -9  268.17   29.10
   0   0   9  245.38   28.80
   0   0  -9  213.18   34.00
   0   0  -9  224.68   28.70
   0   0   9  231.18   29.70
   0   0   9  253.17   29.40
   0   0  -9  231.38   29.80
   2   0   9  416.16   51.89
  -2   0  -9  418.16   51.49
   2   0   9  418.66   50.99
  -2   0  -9  473.85   52.19
  -2   0  -9  506.45   59.29
  -2   0  -9  368.66   58.29
   2   0   9  439.56   52.19
  -4   0  -9  108.99   24.40
   4   0   9   89.09   15.40
   4   0   9   95.49   16.10
  -4   0  -9   86.89   15.40
   4   0   9   82.79   11.60
  -6   0  -9  -17.10   12.00
  -6   0  -9    7.70    5.40
  -6   0  -9  -15.30   12.60
   6   0   9    4.20   12.40
  -6   0  -9  -15.50   17.00
   6   0   9   -2.00    4.00
   6   0   9    1.00   12.40
  -8   0  -9  -10.00   15.90
   8   0   9    1.20    5.20
   8   0   9   -8.70   15.90
  -8   0  -9    9.30   15.50
   8   0   9   -2.70   15.60
  10   0   9   12.70   18.80
 -10   0  -9  -23.70   20.90
  10   0   9   -9.10   19.60
 -10   0  -9  -13.90   18.60
 -13  -1   9    9.70   22.50
  13  -1  -9    6.90   16.70
  13  -1  -9   -7.20   20.70
  13  -1  -9   12.00   13.60
 -13   1   9    4.00   25.70
 -13   1   9    5.70   20.00
  13   1  -9   -7.30   21.30
  13   1  -9   23.80   19.30
  13   1  -9    4.60   12.50
 -11  -1   9   -5.20   18.80
  11  -1  -9   34.00   13.20
  11  -1  -9   30.90   15.10
 -11  -1   9   18.30   13.60
  11  -1  -9    3.70   15.30
  11   1  -9    7.90   12.60
  11   1  -9    6.30   13.90
 -11   1   9   16.50   14.20
 -11   1   9   22.10   22.30
  -9  -1   9   23.50   15.20
   9  -1  -9   -1.70   12.70
   9  -1  -9   26.00   11.00
   9  -1  -9    4.70   14.50
   9  -1  -9   14.00   12.70
  -9  -1   9    4.30    9.20
   9   1  -9   24.10   14.40
   9   1  -9   30.80   13.50
  -9   1   9   18.90   16.40
  -7  -1   9   67.99   14.50
   7  -1  -9   58.29    8.40
  -7  -1   9   49.90    9.30
   7  -1  -9   58.29   14.70
   7  -1  -9   64.09   13.10
   7  -1  -9   60.99   17.30
   7   1  -9   78.69   15.30
  -7   1   9   58.79   15.80
  -7   1   9   59.59   15.10
   7   1  -9   62.99   13.60
   7   1  -9   52.09   13.50
  -5  -1   9  201.08   28.80
   5  -1  -9  207.48   33.00
   5  -1  -9  246.98   29.60
   5  -1  -9  226.58   26.40
   5  -1  -9  197.48   29.00
   5   1  -9  218.48   26.50
  -5   1   9  252.97   29.80
   5   1  -9  187.18   28.90
  -5   1   9  230.28   29.30
  -3  -1   9   12.70    4.40
   3  -1  -9   18.30    2.80
  -3  -1   9   10.90    6.90
   3  -1  -9   14.00    8.70
   3  -1  -9   23.50   13.50
   3  -1  -9    8.50    7.10
  -3  -1   9   15.10    3.60
  -3  -1   9   14.00    7.20
   3   1  -9  -16.70    9.80
  -3   1   9    8.30    7.10
  -3   1   9   10.40    6.00
   3   1  -9   14.60    2.30
   3   1  -9   11.40    9.60
   1  -1  -9   76.49   20.40
   1  -1  -9  118.19   15.70
   1  -1  -9  105.29   12.90
  -1  -1   9   89.69   13.20
  -1  -1   9   88.59   14.10
  -1  -1   9  100.59   14.50
   1   1  -9  118.19   12.80
  -1   1   9  103.99   14.70
  -1   1   9  118.49   13.80
   1   1  -9  108.79   15.60
   1   1  -9   87.99   22.40
  -1   1   9  104.79   13.40
  -1   1   9  107.69   12.80
   1  -1   9  521.35   64.19
  -1  -1  -9  482.45   64.19
   1  -1   9  557.84   64.19
   1  -1   9  522.55   64.39
  -1   1  -9  606.84   71.49
   1   1   9  545.25   64.59
   1   1   9  525.75   63.79
   1   1   9  520.95   63.99
  -1   1  -9  598.84   64.09
  -1   1  -9  564.94   64.39
  -1   1  -9  505.15   63.49
  -3  -1  -9  269.57   42.60
  -3  -1  -9  278.17   32.80
   3  -1   9  224.58   31.70
  -3  -1  -9  222.78   30.60
  -3  -1  -9  211.78   39.60
   3  -1   9  267.07   31.90
  -3   1  -9  302.67   43.30
   3   1   9  259.57   31.60
   3   1   9  255.97   30.30
  -3   1  -9  254.47   31.60
   3   1   9  270.27   30.80
  -3   1  -9  250.87   30.50
   3   1   9  271.87   32.60
   5  -1   9    9.20   10.00
  -5  -1  -9   13.50   14.10
   5  -1   9   -5.60    9.80
  -5  -1  -9    5.60    2.90
  -5  -1  -9   43.80   19.50
  -5   1  -9   14.10    6.30
   5   1   9   -1.50    5.20
   5   1   9   -6.70   10.10
   5   1   9    3.10   10.90
   5   1   9   -1.30    2.00
  -5   1  -9   15.10   21.10
  -5   1  -9   -2.60   12.30
  -5   1  -9  -11.50    9.80
  -7  -1  -9   20.10   15.20
  -7  -1  -9   13.60   14.60
   7  -1   9    0.00   12.30
   7  -1   9   21.40   14.40
   7   1   9   11.00   12.80
   7   1   9   23.20   14.40
  -7   1  -9   10.20   14.40
  -7   1  -9    0.70   14.00
   7   1   9    7.60    6.60
   9  -1   9   46.80   16.90
   9  -1   9   19.70   17.80
  -9  -1  -9   29.50   17.30
  -9  -1  -9   44.90   20.70
  -9   1  -9   30.80   18.40
   9   1   9   31.30   19.70
   9   1   9   47.80    9.60
   9   1   9   17.40   18.60
  -9   1  -9   20.10   17.30
  12  -2  -9   13.10   12.90
 -12  -2   9   -5.10   21.80
  12  -2  -9   17.30   14.70
  12  -2  -9   -5.60   19.50
  12  -2  -9   -5.60   20.70
  12  -2  -9   -7.20   12.60
  12   2  -9   13.10   13.60
 -12   2   9    9.00   23.70
  12   2  -9   31.90   17.70
  12   2  -9   15.70   24.80
 -10  -2   9   58.69   18.00
  10  -2  -9   48.30   17.40
  10  -2  -9   52.69   15.20
  10  -2  -9   46.60   14.60
  10  -2  -9   28.30   21.30
  10  -2  -9   44.40    9.80
  10   2  -9   31.30   14.80
 -10   2   9   38.80   19.30
  10   2  -9   12.20   16.00
  -8  -2   9   63.49   17.80
   8  -2  -9   75.09   17.20
   8  -2  -9   88.19   23.20
   8  -2  -9  102.19   19.50
  -8  -2   9   90.29   12.60
   8  -2  -9   96.49   11.80
  -8   2   9  127.29   20.00
   8   2  -9   47.80   15.60
   8   2  -9   59.89   14.20
   8   2  -9   73.39   18.00
  -8   2   9   64.29   17.30
   6  -2  -9   90.39   10.10
   6  -2  -9   74.99   21.20
  -6  -2   9   86.39   10.40
   6  -2  -9   89.49   17.80
  -6  -2   9   77.79   14.60
  -6   2   9   99.59   16.20
   6   2  -9   77.19    9.80
   6   2  -9   38.50   15.40
   6   2  -9   55.59   15.70
   6   2  -9   93.19   16.10
  -6   2   9   49.10   14.10
   4  -2  -9   23.00   15.60
  -4  -2   9   13.60    8.00
  -4  -2   9    6.30    7.50
   4  -2  -9   11.40   10.80
   4  -2  -9   12.20    2.40
   4  -2  -9   19.60    2.80
  -4  -2   9   16.80    6.30
   4   2  -9  -14.00    8.90
  -4   2   9   19.60    7.80
   4   2  -9   -0.20   12.70
  -4   2   9   18.80    7.90
   4   2  -9    4.40    9.40
  -2  -2   9   18.20    4.50
   2  -2  -9    1.60    1.20
   2  -2  -9    1.70    1.70
  -2  -2   9  -11.20    6.00
   2  -2  -9   -3.90   13.10
   2  -2  -9   -0.70    9.20
  -2  -2   9    3.80    5.30
   2   2  -9    0.50    6.50
   2   2  -9    3.40   13.00
  -2   2   9    2.00    1.70
   2   2  -9    2.50    7.90
  -2   2   9    0.60    5.70
  -2   2   9    5.60    5.70
  -2   2   9    8.30    6.40
   0  -2  -9    6.90   14.10
   0  -2   9   35.30    9.20
   0  -2   9   37.30    7.20
   0  -2   9   41.80    7.60
   0  -2  -9   33.20   15.10
   0  -2   9   41.20    5.90
   0   2   9   45.80    6.00
   0   2  -9   37.00    5.70
   0   2   9   34.30    6.90
   0   2  -9   43.00    5.80
   0   2  -9   54.79   10.00
   0   2  -9   60.69   19.40
   0   2   9   32.00    7.80
  -2  -2  -9    0.70   18.50
   2  -2   9    4.30    5.60
   2  -2   9   -2.00    6.70
  -2  -2  -9  -12.60   12.20
   2  -2   9    1.30    6.80
  -2  -2  -9   10.80    2.60
  -2   2  -9   -7.10   17.40
  -2   2  -9    9.40    5.90
   2   2   9   13.30    5.60
   2   2   9    9.60    4.00
  -2   2  -9   10.90    2.00
  -2   2  -9   10.50    9.40
   2   2   9   -0.90    8.80
  -2   2  -9    8.90    5.30
   2   2   9    9.90    6.30
   4  -2   9    7.90    9.80
   4  -2   9    1.60    8.00
   4  -2   9    8.80   10.70
  -4  -2  -9    3.30   17.00
  -4  -2  -9   19.20   12.30
  -4  -2  -9   40.70   26.40
  -4   2  -9   40.70   21.80
   4   2   9   18.50   10.50
  -4   2  -9   23.40    8.40
   4   2   9   41.10    9.70
  -4   2  -9   21.60   13.20
   4   2   9   13.30    7.50
  -4   2  -9   27.40    9.90
   4   2   9   27.10    4.80
   6  -2   9   22.30   13.80
  -6  -2  -9  -19.70   16.80
  -6  -2  -9   79.49   34.50
   6  -2   9   -9.70    9.80
  -6  -2  -9   12.70   16.40
   6  -2   9    0.80   11.50
   6   2   9   -1.50    8.00
   6   2   9  -12.20   13.50
  -6   2  -9   13.50   14.30
   6   2   9    1.10   12.60
  -6   2  -9   13.80   13.90
  -6   2  -9   12.30    8.80
  -8  -2  -9   15.60   15.50
   8  -2   9   -0.20   14.80
   8  -2   9  -20.70   14.00
  -8  -2  -9   16.60   20.00
   8   2   9  -11.80    9.10
  -8   2  -9   -7.40   16.10
   8   2   9  -10.90   15.90
  -8   2  -9    1.60   17.70
   8   2   9    8.30   16.00
  10  -2   9    2.60   20.70
 -10  -2  -9  -10.60   20.40
  10  -2   9   -0.60   16.80
 -10  -2  -9   13.40   19.60
  10   2   9   -3.90   21.40
 -10   2  -9   19.80   22.10
 -10   2  -9    3.60   17.80
  10   2   9   -1.40   10.40
  10   2   9  -10.00   19.20
 -11  -3   9    0.80   16.80
  11  -3  -9    0.90    9.70
  11  -3  -9  -20.40   13.30
  11  -3  -9    6.50   25.60
  11  -3  -9   19.40   13.20
  11  -3  -9   25.90   21.50
  11  -3  -9   -3.80   15.70
 -11   3   9   -9.30   21.70
  11   3  -9    7.70   17.50
  11   3  -9   31.70   14.70
  11   3  -9   23.00   22.80
   9  -3  -9   25.80   18.50
  -9  -3   9   -4.10   13.90
   9  -3  -9   29.40   25.90
   9  -3  -9  -19.10   13.30
   9  -3  -9   12.80    6.90
   9  -3  -9   16.40    7.90
  -9   3   9   40.50   17.90
   9   3  -9   -0.80   14.10
  -9   3   9    3.60   13.70
   9   3  -9   12.10   16.20
   7  -3  -9   32.10    6.30
  -7  -3   9   21.30    6.60
   7  -3  -9   19.30   16.30
  -7  -3   9   36.00   12.30
   7  -3  -9   11.90   21.70
   7  -3  -9   27.00    5.40
  -7   3   9   15.90   13.20
   7   3  -9   43.00   14.70
  -7   3   9   14.00   13.10
   7   3  -9   20.90   11.00
   7   3  -9    6.10   12.20
  -5  -3   9   31.00   11.20
  -5  -3   9   61.69   12.50
  -5  -3   9   55.89    8.00
   5  -3  -9   63.29   22.40
   5  -3  -9   66.19   18.60
   5  -3  -9   49.60    7.60
   5  -3  -9   79.59    8.60
   5  -3  -9   60.89    7.50
  -5   3   9   53.79   13.10
   5   3  -9   80.39   14.10
  -5   3   9   57.89   12.50
   5   3  -9   37.30   13.40
   5   3  -9   39.90   15.30
  -5   3   9   78.39   12.30
  -3  -3   9  -11.40    4.50
   3  -3  -9    9.30   17.00
  -3  -3   9   -3.30    7.10
  -3  -3   9   -3.40    8.00
  -3  -3   9   -1.40    6.50
  -3  -3   9    6.40    1.70
   3  -3  -9    7.40   14.90
   3  -3  -9    5.90    2.70
   3   3  -9   12.70   12.90
   3   3  -9    0.70    9.60
  -3   3   9    1.10    7.00
   3   3  -9   -0.50    3.30
  -3   3   9   -2.50    6.70
  -3   3   9    7.00    5.70
   3   3  -9   15.00    8.40
   1  -3  -9   54.29    7.60
  -1  -3   9   50.99    6.80
  -1  -3   9   49.90    9.50
   1  -3  -9   52.29   19.40
   1  -3  -9   31.20   17.10
  -1  -3   9   32.90   10.30
  -1   3   9   40.70    9.60
  -1   3   9   41.90    9.50
   1   3  -9   48.20    8.40
   1   3  -9   44.00    8.90
   1   3  -9   77.09   13.10
   1   3  -9   49.90   18.70
   1  -3   9  231.68   27.40
   1  -3   9  238.58   28.10
   1  -3   9  186.48   28.30
  -1  -3  -9  217.38   35.60
   1   3   9  214.98   28.90
  -1   3  -9  203.78   26.60
   1   3   9  190.78   28.00
   1   3   9  219.88   26.80
  -1   3  -9  256.97   39.10
  -1   3  -9  252.97   29.40
  -1   3  -9  253.47   29.10
   1   3   9  243.78   27.90
   3  -3   9   55.79   13.00
   3  -3   9   80.89   11.70
   3  -3   9   79.79   14.10
  -3  -3  -9    4.80   23.10
  -3   3  -9   84.89   12.20
  -3   3  -9   77.59   16.40
   3   3   9   78.29   14.20
  -3   3  -9   85.59   13.10
   3   3   9   92.59   12.20
   3   3   9   83.59   11.60
   3   3   9   55.29   12.70
   5  -3   9  -16.70   13.10
  -5  -3  -9   39.50   16.00
  -5  -3  -9   21.80   29.30
   5  -3   9   29.10   12.30
  -5  -3  -9   29.90   17.70
   5  -3   9    0.20    8.40
   5   3   9    3.90   10.50
  -5   3  -9    0.90   10.70
  -5   3  -9   18.30   11.20
  -5   3  -9   19.40   13.90
   5   3   9    8.60    9.50
   5   3   9    0.50   13.50
   7  -3   9   16.90   13.10
  -7  -3  -9   57.09   37.80
   7  -3   9   10.30   15.30
   7  -3   9   19.50   13.40
  -7  -3  -9    4.70   16.70
  -7   3  -9   -3.80   14.20
  -7   3  -9   12.40   16.60
   7   3   9    3.30   15.90
  -7   3  -9   -4.60   11.20
   7   3   9    9.90   11.40
   7   3   9   -7.20   13.90
  -9  -3  -9    1.50   19.50
   9  -3   9  -10.10   14.60
   9  -3   9   18.90   21.50
   9  -3   9   26.70   18.20
   9   3   9   28.00   13.10
   9   3   9   37.90   25.30
   9   3   9   46.80   21.30
  -9   3  -9    9.90   17.70
  -9   3  -9   -6.90   16.40
  10  -4  -9   15.20   21.90
  10  -4  -9    8.60   30.90
 -10  -4   9   -3.40   14.50
  10  -4  -9    1.10   10.30
  10   4  -9    7.10   15.10
  10   4  -9   40.80   21.20
  10   4  -9   16.80   16.00
 -10   4   9  -11.70   15.20
   8  -4  -9   23.10   26.20
   8  -4  -9   24.80    8.70
  -8  -4   9   26.60   14.60
   8  -4  -9   16.90   22.10
  -8   4   9   43.60   14.70
  -8   4   9   41.90   14.00
  -8   4   9   -5.30   13.20
   8   4  -9   28.50   16.30
   8   4  -9   32.90   15.60
  -6  -4   9   19.80   11.90
   6  -4  -9   29.90    6.90
   6  -4  -9   36.30   25.90
  -6  -4   9   29.30   12.00
   6  -4  -9   24.30   20.80
  -6  -4   9   34.40    8.80
  -6   4   9    6.40   11.70
   6   4  -9   27.30   14.00
   6   4  -9   33.30   13.50
  -6   4   9   14.30   12.10
  -6   4   9   26.40   10.30
   4  -4  -9    4.20    5.40
  -4  -4   9    2.60   11.50
  -4  -4   9    0.80    6.60
  -4  -4   9   16.00    8.00
   4  -4  -9   15.00   19.70
  -4  -4   9   13.00   10.50
   4  -4  -9    6.80   22.30
   4   4  -9   12.80   14.20
  -4   4   9   12.60   10.20
  -4   4   9    0.30    9.30
  -4   4   9   17.30    6.50
   4   4  -9   32.60   12.00
   4   4  -9    8.90    2.90
   4   4  -9   12.80   10.70
   2  -4  -9   94.99   25.60
   2  -4  -9  104.39   26.20
  -2  -4   9  108.29   20.00
   2  -4  -9  105.49   13.70
  -2  -4   9   74.49   14.80
  -2  -4   9   54.09   14.70
  -2   4   9   96.49   15.00
   2   4  -9   96.69   13.20
   2   4  -9   87.29   22.80
  -2   4   9  111.09   12.50
  -2   4   9   54.99   14.50
   2   4  -9   82.29   13.80
   2   4  -9   97.09   17.80
   0  -4  -9   63.29   10.90
   0  -4  -9   35.80   21.90
   0  -4  -9   70.79   23.40
   0  -4   9   42.40   11.50
   0  -4   9   42.60   12.30
   0   4  -9   69.29   14.10
   0   4   9   74.89   10.40
   0   4   9   60.59   11.40
   0   4  -9   64.69    8.80
   0   4   9   47.50   11.10
   0   4  -9   56.89   11.20
  -2  -4  -9   43.00   19.60
   2  -4   9   30.40    6.30
   2  -4   9   12.60   10.30
   2  -4   9   22.50    9.40
  -2  -4  -9  -31.60   20.60
   2   4   9   25.80   10.70
  -2   4  -9   44.10   11.40
   2   4   9   14.20    8.00
  -2   4  -9   30.50   10.50
   2   4   9   28.90   10.40
   2   4   9   27.70    6.30
   4  -4   9   33.50   12.00
   4  -4   9   42.30   14.60
  -4  -4  -9  -14.50   25.70
   4  -4   9   51.89    8.20
  -4  -4  -9   20.30   16.30
   4   4   9    9.00   11.30
  -4   4  -9    2.90   12.70
   4   4   9   46.50    9.80
   4   4   9   37.40   13.10
  -4   4  -9    5.80   14.10
  -4   4  -9   40.70   12.20
   4   4   9   23.60    9.10
   6  -4   9    8.10   14.50
   6  -4   9   15.40   12.90
  -6  -4  -9  -11.80   17.00
  -6  -4  -9   -2.10   32.60
   6  -4   9   11.90    9.00
  -6   4  -9  -18.80   14.80
  -6   4  -9   11.70   14.20
   6   4   9   21.40   16.00
   6   4   9    6.10   12.80
   6   4   9   -3.10   11.50
  -6   4  -9   19.20   16.10
   8  -4   9    3.20   20.20
  -8  -4  -9   31.60   46.40
   8  -4   9   17.30   16.30
  -8  -4  -9   16.00   22.00
   8   4   9   15.60   16.30
  -8   4  -9    6.60   16.60
  -8   4  -9  -13.00   13.70
   8   4   9    5.60   14.90
  -8   4  -9   -1.10   16.30
   8   4   9    6.10   21.30
   9  -5  -9    3.50   23.40
   9  -5  -9   39.20   33.30
   9  -5  -9   -6.60   11.20
  -9  -5   9   -7.20   12.80
   9   5  -9  -34.70   16.30
  -9   5   9    1.90   17.30
   9   5  -9   24.80   21.30
   9   5  -9   -0.90   15.50
  -9   5   9  -31.50   16.00
  -7  -5   9   -3.40   12.30
  -7  -5   9   -4.50   14.70
   7  -5  -9   32.00   22.80
   7  -5  -9   -0.30   27.50
   7  -5  -9   -2.70    8.80
  -7   5   9   -5.80   13.30
   7   5  -9   31.20   15.40
  -7   5   9   11.00   13.30
   7   5  -9   -2.30   12.90
  -5  -5   9   -5.20    9.60
   5  -5  -9   12.80   20.60
   5  -5  -9    3.40   26.10
   5  -5  -9    6.50    7.60
  -5  -5   9   12.40   13.30
   5   5  -9   -3.60   14.50
  -5   5   9   13.20   11.80
   5   5  -9   -5.70   12.30
  -5   5   9   19.10   11.50
  -3  -5   9   -2.40   11.50
  -3  -5   9    6.40   11.70
   3  -5  -9    2.20   23.70
   3  -5  -9   -9.20   20.40
   3  -5  -9    8.80    7.60
  -3  -5   9   -2.60   13.00
  -3  -5   9   13.50    7.50
  -3   5   9   -5.10   10.10
   3   5  -9   16.30   14.50
   3   5  -9    2.60    3.50
   3   5  -9   -7.20    9.70
  -3   5   9   10.90   11.00
   1  -5  -9   29.60   25.30
  -1  -5   9   15.00    9.60
  -1  -5   9    1.20   19.00
   1  -5  -9    4.70   22.70
   1  -5  -9    2.90    8.90
  -1  -5   9   18.40   11.30
   1   5  -9   11.90    7.10
  -1   5   9   -5.30    7.70
  -1   5   9   10.50    9.10
   1   5  -9   12.70    6.80
   1   5  -9   13.20   13.80
  -1   5   9   32.60    8.10
  -1  -5  -9   56.59   13.20
  -1  -5  -9   21.20   24.40
   1  -5   9   46.50   12.30
  -1  -5  -9   46.50   22.10
   1  -5   9   31.60   14.10
   1   5   9   68.59    9.50
  -1   5  -9   39.10   14.00
   1   5   9   28.70   11.80
   1   5   9   60.99   13.50
  -1   5  -9   63.79   13.50
   1   5   9   65.49   11.90
   3  -5   9   38.60   12.50
  -3  -5  -9  -37.40   22.90
  -3  -5  -9   45.40   20.20
   3  -5   9   17.10   14.30
   3   5   9   12.60   10.70
  -3   5  -9   27.40   13.60
   3   5   9   49.80   13.00
  -3   5  -9   25.00   13.90
   3   5   9   44.30   12.60
  -3   5  -9   46.80   13.50
   5  -5   9  -11.00   12.20
  -5  -5  -9  -10.00   30.80
   5  -5   9   13.60   14.00
   5   5   9   -2.20   10.70
  -5   5  -9   23.50   14.00
  -5   5  -9    4.30   14.70
   7  -5   9   11.90   17.80
  -7  -5  -9  -36.70   20.40
   7  -5   9    8.90   14.50
  -7  -5  -9   31.90   41.20
  -7   5  -9   -2.00   14.50
   7   5   9   13.50   14.70
  -7   5  -9  -18.20   15.40
   8  -6  -9    3.70   11.80
   8  -6  -9   21.40   37.60
  -8  -6   9    4.00   13.40
   8  -6  -9   11.30   26.50
  -8  -6   9    9.60   18.20
  -8   6   9   33.70   17.00
   8   6  -9   29.60   15.80
   8   6  -9   27.90   21.00
   8   6  -9   40.30   18.90
  -8   6   9   22.10   15.30
   6  -6  -9   25.00   34.30
  -6  -6   9  -10.00   17.00
   6  -6  -9   12.00   10.80
  -6  -6   9    1.50   10.90
   6  -6  -9   29.20   24.90
   6   6  -9   22.20   15.20
  -6   6   9   12.30   14.30
  -6   6   9   15.00   15.10
   6   6  -9   37.30   15.50
   4  -6  -9    5.60   10.20
   4  -6  -9   -3.50   31.80
   4  -6  -9    7.50   24.10
  -4  -6   9    6.70   16.80
  -4  -6   9    6.20    9.50
   4   6  -9   -2.30   14.10
   4   6  -9  -11.70   12.00
  -4   6   9   16.30   13.70
  -4   6   9   19.00   12.20
  -2  -6   9   16.60    8.40
  -2  -6   9   32.10   20.80
   2  -6  -9   23.10   12.30
   2  -6  -9    8.90   28.90
   2  -6  -9   16.00   24.70
  -2  -6   9    5.20   13.80
  -2  -6   9   -2.90   11.30
  -2   6   9    8.80   11.40
   2   6  -9    7.40    9.10
   2   6  -9   33.50   16.60
  -2   6   9   13.40   12.90
   0  -6   9   14.80   26.40
   0  -6  -9   11.60   26.60
   0  -6   9   -0.10   11.40
   0  -6  -9    4.80   24.70
   0  -6   9    5.30   13.20
   0  -6  -9    8.00   13.10
   0   6  -9   -3.80   12.50
   0   6   9   23.30    8.70
   0   6  -9    8.40   15.00
   0   6   9   20.80   12.60
   0   6  -9    3.60    9.10
   2  -6   9  -13.40   12.90
   2  -6   9    9.20   12.20
  -2  -6  -9  -38.50   23.90
  -2  -6  -9    7.00   13.80
  -2  -6  -9    1.00   23.30
  -2   6  -9   -2.90   13.10
   2   6   9   -7.50   10.90
   2   6   9   -0.90   12.50
  -2   6  -9   -5.30   14.20
  -2   6  -9  -26.60   13.90
   2   6   9   11.80   12.70
   4  -6   9    1.00   12.70
   4  -6   9    0.10   14.80
  -4  -6  -9  -51.89   27.80
   4   6   9   14.50   14.00
   4   6   9   16.20   12.90
   4   6   9   -0.40   11.80
  -4   6  -9   30.30   17.10
  -4   6  -9    8.90   16.60
  -6  -6  -9  -21.20   37.10
   6  -6   9   34.50   20.50
   6  -6   9   -2.80   15.10
  -6   6  -9   -5.00   17.90
   6   6   9  -18.40   14.60
  -6   6  -9    9.20   17.50
   6   6   9   11.90   11.50
   6   6   9  -19.90   20.40
  -7  -7   9  -22.70   26.40
   7  -7  -9   43.00   18.70
   7  -7  -9   12.90   34.50
   7   7  -9   18.70   17.20
   5  -7  -9   23.90   14.60
   5  -7  -9   12.30   34.40
   5  -7  -9    3.90   26.10
  -5  -7   9  -17.50   17.10
  -5   7   9   10.00   16.40
   5   7  -9   12.80   16.40
   5   7  -9    1.70   14.30
  -5   7   9  -22.20   16.10
  -3  -7   9   -7.60   13.30
   3  -7  -9  -18.20   13.70
   3  -7  -9   37.70   29.20
  -3  -7   9   16.40   17.10
   3  -7  -9   14.70   30.60
  -3   7   9   -5.00   14.40
   3   7  -9   30.50   17.90
  -3   7   9   -7.90   11.90
   1  -7  -9   -4.80   30.00
  -1  -7   9    2.70   12.80
  -1  -7   9    3.60   15.30
   1  -7  -9   41.80   28.80
   1  -7  -9  -10.90   13.80
  -1   7   9   34.50   12.10
   1   7  -9   13.60   15.70
  -1   7   9    6.70   12.00
   1   7  -9   -2.10   13.60
   1  -7   9   23.70   33.50
   1  -7   9   14.00   13.30
  -1  -7  -9   17.50   30.00
   1  -7   9   -2.40   15.80
  -1  -7  -9    5.00   27.80
  -1  -7  -9   -0.70   15.10
  -1   7  -9   48.60   14.00
  -1   7  -9   34.20   17.20
   1   7   9  -21.80   13.00
  -1   7  -9    7.20   17.40
   1   7   9  -30.20   12.90
   3  -7   9   -4.90   13.60
   3  -7   9   21.00   17.30
  -3  -7  -9   28.00   20.70
  -3  -7  -9  -65.49   28.30
   3  -7   9   33.40   38.50
  -3   7  -9   -4.50   17.70
   3   7   9  -20.50   12.50
  -3   7  -9    9.00   16.20
   3   7   9  -13.40   14.10
   2  -8  -9   28.50   26.10
  -2  -8   9   16.70   30.00
   2  -8  -9   -4.60   52.99
   2   8  -9    5.10   26.10
 -12   0  10   29.00   22.10
  12   0 -10   31.70   14.90
  12   0 -10    6.30   16.60
  10   0 -10    8.10   13.60
 -10   0  10   45.70   11.80
  10   0 -10   10.60   13.30
 -10   0  10   31.30   21.50
  10   0 -10   13.40   12.90
   8   0 -10  114.29   21.40
   8   0 -10  117.89   24.70
  -8   0  10  122.89   22.70
   8   0 -10  140.19   18.30
   8   0 -10  116.39   22.10
   6   0 -10   43.20    6.10
  -6   0  10   36.10   13.40
   6   0 -10   23.70   13.40
   6   0 -10   34.20   14.60
   6   0 -10   42.00    7.90
   6   0 -10   35.00    5.30
   4   0 -10   -9.60   11.50
   4   0 -10    4.80   11.10
   4   0 -10    2.80    1.50
  -4   0  10    5.80    3.90
  -4   0  10   -2.70    7.90
  -2   0  10  100.39   12.40
  -2   0  10  124.39   13.40
   2   0 -10   78.29   16.60
   2   0 -10  129.99   15.80
   2   0 -10   42.10   18.90
   0   0 -10  135.89   20.40
   0   0 -10  168.28   22.10
   0   0 -10  202.78   21.10
   0   0  10  181.48   21.60
   0   0  10  184.48   20.80
   0   0  10  162.38   21.80
   0   0 -10  179.58   29.30
  -2   0 -10  205.18   34.60
   2   0  10  168.88   22.30
  -2   0 -10  169.68   33.40
  -2   0 -10  180.18   22.50
   2   0  10  167.98   20.40
   2   0  10  160.38   22.70
  -2   0 -10  162.78   21.60
  -4   0 -10   10.60   21.70
   4   0  10    2.20    9.90
  -4   0 -10    4.10   10.00
   4   0  10   -0.40    9.30
   4   0  10   15.60    4.30
   6   0  10    0.50    4.20
   6   0  10  -11.10   12.80
  -6   0 -10    2.60   12.90
  -6   0 -10    8.60   16.20
  -6   0 -10   -7.70   20.80
   6   0  10   -5.50   11.70
  -8   0 -10  -18.10   16.80
  -8   0 -10   -8.50   16.10
   8   0  10  -23.40   13.40
   8   0  10  -10.80   14.00
 -10   0 -10    0.30   22.60
 -10   0 -10   27.00   20.80
  10   0  10   40.40   18.30
  10   0  10   20.20   25.50
  13  -1 -10   37.20   16.40
  13  -1 -10   23.90   27.30
  13   1 -10   23.50   16.40
  13   1 -10   -9.40   29.70
  11  -1 -10   13.80   14.60
  11  -1 -10   77.69   17.30
 -11  -1  10   56.49   23.20
  11  -1 -10   49.80   19.60
  11   1 -10   43.70   16.20
  11   1 -10   34.60   16.10
 -11   1  10   58.69   24.10
   9  -1 -10   25.20   17.10
   9  -1 -10   15.90   12.20
   9  -1 -10   10.90    9.40
  -9  -1  10   18.70    8.40
   9  -1 -10  -17.60   11.90
  -9  -1  10   -9.70   17.50
  -9   1  10   -0.50   18.70
   9   1 -10   47.40    9.80
   9   1 -10    3.80   14.90
   9   1 -10   -5.00   13.90
   7  -1 -10   65.89    7.80
   7  -1 -10   46.30   14.10
  -7  -1  10   35.60   14.00
   7  -1 -10   68.79   18.80
   7  -1 -10   69.19   13.20
   7   1 -10   40.60   13.90
  -7   1  10   41.70   14.90
  -7   1  10   59.79   13.70
   7   1 -10   61.89   15.40
   7   1 -10   34.00   12.80
   5  -1 -10   29.10    3.90
   5  -1 -10   34.30   15.80
  -5  -1  10   11.50    9.50
   5  -1 -10   18.30   11.10
   5  -1 -10   34.20    9.30
  -5   1  10   44.90   10.00
   5   1 -10    8.30   10.60
  -5   1  10   26.60   11.10
   5   1 -10   40.10    4.60
   5   1 -10   25.70   11.00
   3  -1 -10  104.29   23.70
   3  -1 -10  125.49   19.20
   3  -1 -10  119.19   19.60
  -3  -1  10  129.99   16.80
  -3  -1  10  114.99   15.30
   3  -1 -10  148.49   16.10
  -3  -1  10  138.59   17.80
  -3  -1  10  108.89   17.50
  -3   1  10  129.49   17.20
   3   1 -10  125.09   19.60
  -3   1  10  104.39   17.20
   1  -1 -10   -3.40   13.90
   1  -1 -10    8.50   10.40
  -1  -1  10   17.20    7.40
   1  -1 -10   22.30    7.90
  -1  -1  10   13.80    6.60
   1  -1 -10   21.90    4.70
  -1  -1  10   22.30    4.80
  -1   1  10   27.70    5.40
   1   1 -10   27.90    3.80
  -1   1  10   29.90    5.60
   1   1 -10    2.60    8.20
   1   1 -10    8.00   17.40
  -1   1  10   29.50    3.70
  -1   1  10   18.30    7.60
   1  -1  10  181.08   24.10
  -1  -1 -10  168.78   23.90
   1  -1  10  212.38   23.70
   1  -1  10  181.18   24.40
  -1  -1 -10  147.19   31.90
  -1   1 -10  211.48   23.40
   1   1  10  199.18   22.90
  -1   1 -10  165.88   22.40
  -1   1 -10  191.68   24.10
  -1   1 -10  235.58   36.30
   1   1  10  191.68   24.90
   1   1  10  197.68   23.50
  -3  -1 -10  159.88   35.10
   3  -1  10  129.59   20.30
  -3  -1 -10  105.99   31.10
  -3  -1 -10  206.38   23.50
   3  -1  10  163.78   21.70
  -3  -1 -10  148.29   19.10
  -3   1 -10  194.88   33.80
   3   1  10  160.88   19.60
   3   1  10  146.49   18.40
  -3   1 -10  147.99   18.90
   3   1  10  114.49   20.90
  -3   1 -10  192.48   21.70
   3   1  10  166.28   21.10
  -5  -1 -10   27.10   20.80
   5  -1  10   19.40   10.00
   5  -1  10   11.00   11.90
  -5  -1 -10   -7.30   12.50
   5   1  10    8.20    6.00
   5   1  10   15.60   11.80
  -5   1 -10    8.50   13.70
   5   1  10   10.10    2.70
  -5   1 -10   17.10   12.30
  -5   1 -10   18.30    7.10
   5   1  10    7.60   12.60
  -5   1 -10   27.00   24.20
   7  -1  10    4.20   13.30
  -7  -1 -10  -11.50   16.00
  -7  -1 -10   -2.60   17.50
  -7  -1 -10  -16.20   16.30
   7  -1  10   14.80   15.80
  -7   1 -10    3.60   17.00
   7   1  10    2.70    7.30
   7   1  10   -0.70   13.20
  -7   1 -10   -7.80   14.20
   7   1  10  -19.70   16.60
   9  -1  10   11.50   21.00
   9  -1  10    3.40   16.10
  -9  -1 -10  -14.90   17.60
  -9  -1 -10  -13.20   17.90
  -9   1 -10   32.00   19.20
   9   1  10   17.60   16.80
  -9   1 -10    5.20   19.40
   9   1  10    5.20   16.20
  12  -2 -10   16.70   14.90
  12  -2 -10   10.90   18.90
  12  -2 -10    9.00   14.20
 -12  -2  10    7.80   20.40
  12  -2 -10    8.90   20.70
  12   2 -10   37.70   18.60
  12   2 -10   37.00   24.40
  12   2 -10   -7.10   13.90
 -12   2  10  -41.10   23.80
 -10  -2  10   19.70   18.80
  10  -2 -10   14.30   15.00
  10  -2 -10   26.10   20.90
  10  -2 -10   31.20   10.60
  10  -2 -10   45.20   15.90
  10   2 -10  -12.50   12.30
  10   2 -10   17.60   16.30
 -10   2  10   40.80   21.50
   8  -2 -10   37.00    6.10
   8  -2 -10   35.60   14.30
   8  -2 -10   53.09   20.40
   8  -2 -10   26.50   14.40
  -8  -2  10   20.70   14.20
  -8   2  10   23.40   16.80
   8   2 -10    0.50   15.20
   8   2 -10   13.80   14.40
   8   2 -10   18.90   10.60
  -8   2  10   -7.90   14.10
   6  -2 -10   44.30   14.00
   6  -2 -10   40.20    5.60
  -6  -2  10   38.00   12.90
   6  -2 -10   32.70   18.70
   6  -2 -10   34.60   13.20
   6   2 -10   20.90   12.60
  -6   2  10   33.90   11.90
  -6   2  10   48.70   13.10
   6   2 -10   19.70   13.60
   6   2 -10   38.00   15.10
   4  -2 -10    2.60    1.40
   4  -2 -10    5.30    9.30
   4  -2 -10    2.90   15.40
  -4  -2  10    8.40    9.40
  -4  -2  10    4.30    5.40
  -4  -2  10    0.50    7.80
   4  -2 -10   -2.70    1.30
   4   2 -10    3.10   14.60
  -4   2  10   -7.70    7.90
  -4   2  10    0.70    7.30
   4   2 -10   -3.60    9.40
   4   2 -10  -20.70   10.60
   2  -2 -10   18.10   15.10
   2  -2 -10    0.30   12.30
  -2  -2  10   -5.00    7.90
  -2  -2  10   10.80    5.30
   2  -2 -10   13.50    2.30
   2   2 -10   25.20   16.80
  -2   2  10    3.60    6.20
  -2   2  10    6.60    7.30
  -2   2  10   10.40    6.60
   2   2 -10   20.60   10.60
  -2   2  10   13.30    2.60
   0  -2  10  106.89   13.50
   0  -2 -10   41.90   20.40
   0  -2  10  118.89   14.70
   0  -2 -10   91.89   24.10
   0  -2  10  111.19   14.90
   0  -2  10   99.19   15.40
   0   2 -10  126.79   16.70
   0   2 -10  161.58   28.20
   0   2  10  115.39   14.40
   0   2 -10  128.09   13.50
   0   2  10  102.99   15.40
   0   2 -10   96.89   13.30
   0   2  10  103.89   13.70
   2  -2  10   99.19   14.70
   2  -2  10  134.49   16.00
   2  -2  10   81.09   15.00
  -2  -2 -10   55.39   26.50
  -2  -2 -10   41.20   21.30
  -2   2 -10  121.29   29.70
   2   2  10   82.39   15.50
  -2   2 -10  113.79   17.90
  -2   2 -10  123.59   14.70
  -2   2 -10   97.29   12.20
   2   2  10  115.89   14.20
  -2   2 -10  107.39   14.60
   2   2  10  111.09   13.40
   2   2  10  110.39   14.90
  -4  -2 -10   10.80   14.60
  -4  -2 -10   42.60   28.30
  -4  -2 -10   26.20   19.90
   4  -2  10   -8.50    9.50
   4  -2  10  -11.00    8.00
   4  -2  10  -10.10   10.70
   4   2  10    3.30    3.40
   4   2  10   15.00    7.40
  -4   2 -10    1.80    9.20
  -4   2 -10   23.70   13.50
  -4   2 -10    9.50   21.50
   4   2  10   -9.20    8.80
  -4   2 -10   -0.50    4.20
   4   2  10   16.80   12.30
  -6  -2 -10   45.60   34.90
   6  -2  10   -5.30   12.20
  -6  -2 -10   22.20   16.00
  -6  -2 -10    0.60   18.20
   6  -2  10    5.20   15.60
   6  -2  10  -14.00   11.60
   6   2  10   -4.00    5.00
  -6   2 -10   -3.60    8.90
  -6   2 -10    1.60   16.30
   6   2  10   21.70   14.60
  -6   2 -10   -8.20   13.40
   6   2  10  -14.50   13.00
   6   2  10  -12.30    8.00
  -8  -2 -10    1.30   16.00
   8  -2  10   31.50   17.80
   8  -2  10    8.20   14.30
  -8  -2 -10   18.50   17.20
   8   2  10   21.00   10.20
   8   2  10   24.60   16.10
  -8   2 -10    2.00   16.90
   8   2  10   40.70   16.60
  -8   2 -10   19.90   17.20
  11  -3 -10   15.10   20.70
  11  -3 -10   18.40   13.70
 -11  -3  10   18.50   18.20
  11  -3 -10   22.60   25.50
  11  -3 -10   27.90   14.40
  11   3 -10    0.40   14.80
 -11   3  10   42.00   23.10
  11   3 -10   16.10   17.60
   9  -3 -10   -0.50   15.70
   9  -3 -10   16.60   15.20
   9  -3 -10   12.00    6.70
  -9  -3  10   -8.90   13.60
   9  -3 -10    3.00    6.40
   9  -3 -10    3.30   21.80
   9   3 -10    1.50   16.70
  -9   3  10   -7.70   14.80
   9   3 -10   11.40   14.60
  -9   3  10   34.30   18.70
  -7  -3  10  -15.20   11.00
   7  -3 -10   13.20   21.40
   7  -3 -10    9.30   15.60
   7  -3 -10    1.20    3.40
   7  -3 -10   -0.80    4.00
   7   3 -10   -0.10   14.00
   7   3 -10  -11.40   10.70
   7   3 -10   -9.80   13.40
  -7   3  10    4.40   13.00
  -7   3  10    6.10   12.00
   5  -3 -10   14.70   19.70
  -5  -3  10   21.90    3.60
  -5  -3  10    6.60    8.80
   5  -3 -10   19.40    3.80
   5  -3 -10   10.00    2.90
   5  -3 -10   28.50   15.00
  -5  -3  10   19.40    9.80
   5   3 -10   32.80   12.70
   5   3 -10   13.10   14.40
  -5   3  10   29.80    9.60
   5   3 -10   22.20   12.40
  -5   3  10   11.50    9.80
   3  -3 -10   98.49   22.30
  -3  -3  10   99.29   14.90
  -3  -3  10   85.49   15.10
  -3  -3  10   85.19   15.90
  -3  -3  10   95.79   11.90
   3  -3 -10  103.89   25.70
  -3  -3  10   93.49   14.10
   3  -3 -10  117.69   12.60
   3   3 -10   85.79   15.50
  -3   3  10   70.49   15.00
  -3   3  10  125.49   14.70
   3   3 -10  106.39   24.40
   3   3 -10  116.29   18.60
  -1  -3  10   23.40    7.40
   1  -3 -10   17.80   18.30
   1  -3 -10   16.20    4.10
   1  -3 -10   -5.60   15.80
  -1  -3  10    4.70    9.20
  -1  -3  10   19.90    3.30
   1   3 -10   10.00    7.10
  -1   3  10    6.60    7.00
   1   3 -10    8.10    6.20
   1   3 -10   18.60   19.50
  -1   3  10   16.10    8.40
   1   3 -10   -5.90   10.90
  -1  -3 -10   40.80   20.50
   1  -3  10   40.40    8.10
   1  -3  10   30.90   10.40
   1  -3  10   47.10    9.50
  -1  -3 -10  -13.40   18.00
  -1   3 -10   33.30    5.80
   1   3  10   35.10    7.90
  -1   3 -10   47.70   10.90
   1   3  10   21.20    9.80
   1   3  10   29.40   10.40
   1   3  10   45.10    6.20
  -1   3 -10   48.40   11.10
  -1   3 -10   32.90   22.20
   3  -3  10   97.69   13.60
  -3  -3 -10   49.30   27.60
   3  -3  10   51.49   14.20
   3  -3  10   59.39   15.00
  -3   3 -10  109.69   13.70
   3   3  10   76.89   14.40
   3   3  10   79.89   12.50
   3   3  10  113.29   13.60
  -3   3 -10   98.29   14.60
   3   3  10   65.49   15.70
  -3   3 -10  110.09   18.60
  -5  -3 -10   41.60   31.10
   5  -3  10   13.20   12.90
   5  -3  10   19.60   13.30
   5  -3  10   17.70   10.60
  -5  -3 -10   15.80   19.50
  -5  -3 -10    7.50   17.10
  -5   3 -10    6.00   13.00
   5   3  10   26.90   14.40
   5   3  10   13.40    5.90
  -5   3 -10    9.60   11.70
   5   3  10    1.60   11.30
   5   3  10   42.60   10.80
  -5   3 -10  -17.30   15.60
  -7  -3 -10   29.90   40.70
   7  -3  10   10.40   13.50
  -7  -3 -10   26.20   18.20
   7  -3  10   13.00   15.40
   7  -3  10   -7.80   12.50
   7   3  10   20.80   14.70
  -7   3 -10   33.30   16.10
  -7   3 -10   17.00   17.10
   7   3  10    8.60   20.50
   7   3  10    9.00   11.40
  -7   3 -10   -4.70   11.70
   9  -3  10   11.70   19.10
   9  -3  10   37.50   20.10
  -9  -3 -10   12.10   19.70
   9  -3  10    9.90   15.90
   9   3  10   -4.80   19.50
  -9   3 -10   20.50   18.30
  -9   3 -10   16.90   19.20
   9   3  10    9.20   19.80
  10  -4 -10   -5.70   27.40
  10  -4 -10    6.90   16.70
 -10  -4  10   10.10   17.30
  10  -4 -10  -10.80   19.30
 -10   4  10   16.30   16.20
  10   4 -10   -1.60   16.50
  10   4 -10    7.10   16.20
   8  -4 -10   17.60    7.50
   8  -4 -10   20.30   22.10
  -8  -4  10   17.50   14.40
   8  -4 -10   35.20   30.00
   8   4 -10   34.50   17.30
  -8   4  10   40.30   15.90
  -8   4  10    5.90   15.20
   8   4 -10   30.60   14.80
  -6  -4  10   36.70   12.80
  -6  -4  10   25.10   11.20
   6  -4 -10   13.00    5.90
   6  -4 -10   27.30   21.30
   6  -4 -10   22.10   24.30
   6   4 -10    8.90   13.50
   6   4 -10   -3.70   13.90
  -6   4  10   30.40   13.50
  -6   4  10   24.80   12.10
  -6   4  10   32.60   10.50
   6   4 -10   33.40   14.00
  -4  -4  10    3.20    8.60
   4  -4 -10   17.00    5.60
  -4  -4  10   35.10   11.60
   4  -4 -10   14.80   20.50
   4  -4 -10   29.10   23.40
  -4  -4  10    9.90   10.70
  -4   4  10    0.70   10.10
   4   4 -10   13.40   14.70
   4   4 -10   15.30   14.60
   4   4 -10    1.80   10.30
  -4   4  10   15.40    9.80
   4   4 -10   17.40    4.10
  -4   4  10   19.20    7.40
   2  -4 -10   55.29    8.70
  -2  -4  10   56.89   12.20
   2  -4 -10   49.30   21.00
   2  -4 -10   31.50   21.80
  -2  -4  10   31.90   12.30
  -2   4  10   45.20    9.90
  -2   4  10   32.60   11.50
   2   4 -10   55.79   14.00
   2   4 -10   54.79   21.20
   2   4 -10   44.40   10.20
   2   4 -10   44.90    8.90
  -2   4  10   42.20    8.00
   0  -4 -10  134.79   36.10
   0  -4 -10  234.68   26.70
   0  -4  10  217.18   28.00
   0  -4 -10  200.68   37.70
   0  -4  10  142.99   27.30
   0   4 -10  267.17   28.00
   0   4  10  210.18   27.10
   0   4 -10  218.28   28.50
   0   4 -10  211.98   25.40
   0   4  10  221.78   27.80
   2  -4  10  101.09   11.10
   2  -4  10   51.69   13.60
   2  -4  10   55.89   13.10
  -2  -4 -10   49.90   22.50
  -2  -4 -10    4.00   23.80
  -2   4 -10   49.30   13.50
   2   4  10   55.29   14.30
   2   4  10   79.59   10.30
  -2   4 -10   69.59   14.70
   2   4  10   70.79   12.30
   2   4  10   45.10   12.30
   4  -4  10   24.50   10.80
  -4  -4 -10   -2.80   15.10
   4  -4  10   -3.30    7.00
   4  -4  10   -4.40   12.00
  -4  -4 -10  -38.70   25.40
  -4   4 -10   -4.90   10.20
   4   4  10    8.80    9.60
  -4   4 -10   -6.00   11.40
  -4   4 -10    6.90   13.60
   4   4  10  -17.30    8.30
   4   4  10   13.50    7.90
   4   4  10   -2.60   12.90
   6  -4  10    0.10   15.00
  -6  -4 -10    9.80   33.90
   6  -4  10   28.70   11.80
   6  -4  10   -8.80   11.50
  -6  -4 -10   14.50   19.70
   6   4  10   12.90   16.30
   6   4  10   -0.60   12.20
   6   4  10   -0.30    7.60
   6   4  10   18.20   10.80
  -6   4 -10   -3.30   13.70
  -6   4 -10   21.80   15.70
  -6   4 -10    2.30   15.00
  -8  -4 -10   49.60   42.70
   8  -4  10  -17.50   17.70
   8  -4  10  -10.10   15.90
  -8  -4 -10    2.30   19.80
   8   4  10   21.80   21.50
  -8   4 -10    1.00   15.50
   8   4  10    7.00   15.40
  -8   4 -10   -0.70   19.20
   8   4  10  -14.90   14.70
  -8   4 -10   -0.90   19.80
   9  -5 -10    8.80   27.00
  -9  -5  10    2.50   15.70
   9  -5 -10  -11.80   28.80
   9   5 -10   22.00   16.10
  -9   5  10   16.40   16.20
  -9   5  10   16.20   15.80
   9   5 -10   32.40   17.90
   7  -5 -10    7.60   24.20
   7  -5 -10   23.20   31.50
  -7  -5  10  -20.10   12.30
   7  -5 -10    0.90    8.10
  -7  -5  10   -9.40   15.90
   7   5 -10  -11.10   13.10
   7   5 -10   14.40   14.40
  -7   5  10   -7.80   14.50
  -7   5  10  -17.70   12.80
   5  -5 -10    0.10    7.00
  -5  -5  10    0.50   14.40
   5  -5 -10    2.50   26.30
   5  -5 -10   13.60   23.60
  -5  -5  10    5.10    9.90
  -5   5  10    5.40   12.60
   5   5 -10   12.00   13.80
  -5   5  10   12.60   11.60
   5   5 -10   -9.00   11.90
  -3  -5  10   21.10    9.70
   3  -5 -10   47.70    9.30
  -3  -5  10   33.80   13.20
  -3  -5  10    3.30   11.60
   3  -5 -10   29.10   25.60
   3  -5 -10   32.30   25.90
   3   5 -10   40.10    6.60
   3   5 -10   23.10   14.90
  -3   5  10   20.60   11.70
   3   5 -10   13.20   10.60
  -3   5  10   27.80   12.40
  -1  -5  10   25.00   21.10
  -1  -5  10   11.40   10.30
   1  -5 -10    9.70    8.30
  -1  -5  10    3.30   12.50
   1  -5 -10   -6.60   21.90
   1  -5 -10   26.50   23.70
   1   5 -10   22.00   13.40
   1   5 -10   28.50    7.10
  -1   5  10   22.50   10.20
  -1   5  10   16.10    8.90
  -1   5  10   11.80    9.30
   1   5 -10   19.00    8.70
  -1  -5 -10  -33.40   21.70
  -1  -5 -10    3.70   10.70
   1  -5  10    2.90   11.10
  -1  -5 -10    4.70   22.70
   1  -5  10  -21.00   12.30
   1   5  10   -2.50    9.90
   1   5  10   -8.90    9.20
  -1   5 -10   -8.00   11.20
  -1   5 -10   -3.30   12.80
   1   5  10    7.30   10.30
   3  -5  10    4.40   10.70
  -3  -5 -10  -38.40   23.30
  -3  -5 -10   -0.40   18.80
   3  -5  10   -8.50   14.00
   3   5  10   12.50   14.20
  -3   5 -10   11.40   13.20
  -3   5 -10    3.30   12.00
   3   5  10   -1.20    9.00
   3   5  10   11.20   11.90
  -3   5 -10   14.70   12.60
  -5  -5 -10  -24.00   35.30
   5  -5  10    7.60   14.50
   5  -5  10  -17.60   12.80
  -5   5 -10    0.50   17.10
   5   5  10    6.90   16.80
  -5   5 -10   -2.50   15.60
   5   5  10    1.90   13.00
   5   5  10   -7.40   10.00
   7  -5  10    8.90   18.50
  -7  -5 -10    8.60   45.40
  -7  -5 -10  -18.50   19.70
   7  -5  10   12.40   13.90
   7   5  10   -3.30   11.50
  -7   5 -10  -15.30   16.60
   7   5  10   16.60   13.10
  -7   5 -10   10.10   17.20
  -8  -6  10   -0.30   19.30
  -8  -6  10   10.80   14.30
   8  -6 -10   24.40   34.20
   8  -6 -10   36.30   30.50
  -8   6  10   22.70   16.60
  -8   6  10   -2.30   15.40
   8   6 -10   -8.40   17.30
   8   6 -10   -2.80   17.90
   6  -6 -10   13.90   24.30
   6  -6 -10   12.00   31.00
  -6  -6  10  -34.00   17.00
   6  -6 -10   -1.30    9.40
  -6  -6  10    2.60   12.00
  -6   6  10   -7.40   13.40
   6   6 -10   -4.30   14.80
   6   6 -10    1.80   16.80
  -6   6  10   13.50   14.10
  -4  -6  10   -4.40   14.60
   4  -6 -10   12.80   28.50
  -4  -6  10    4.70   10.90
   4  -6 -10    4.80    9.80
  -4  -6  10  -16.40   11.60
   4  -6 -10   14.00   24.60
   4   6 -10   10.40   12.60
  -4   6  10   22.60   13.50
  -4   6  10  -13.20   13.30
   4   6 -10    6.70   16.70
   2  -6 -10   25.10   25.20
   2  -6 -10    0.90   26.20
  -2  -6  10   18.20   16.00
  -2  -6  10   -6.00   13.10
  -2  -6  10   19.80    9.80
   2  -6 -10   17.10   11.30
  -2   6  10    5.50   11.40
   2   6 -10    4.40   14.50
  -2   6  10    8.80   13.20
   0  -6 -10   10.70   27.80
   0  -6  10    3.80   27.50
   0  -6 -10    4.70   25.40
   0  -6  10   16.90   13.80
   0  -6  10    1.50   11.90
   0  -6 -10   30.20   13.30
   0   6  10   19.50   10.30
   0   6 -10    5.50   15.60
   0   6  10   17.30   11.50
   0   6 -10   26.60   11.30
   2  -6  10   -1.20   13.60
  -2  -6 -10  -43.00   24.60
  -2  -6 -10    4.60   24.30
   2  -6  10  -28.40   12.00
  -2  -6 -10  -32.40   14.90
   2   6  10    5.40   12.80
  -2   6 -10   12.40   13.80
   2   6  10   -9.30   11.10
  -2   6 -10   27.00   15.20
  -2   6 -10  -20.40   13.10
   2   6  10   -4.40   12.10
  -4  -6 -10  -58.29   28.80
   4  -6  10    9.30   15.60
   4  -6  10   -7.30   12.30
  -4   6 -10   -7.50   15.20
   4   6  10    7.20   18.80
   4   6  10   15.60   14.70
  -4   6 -10  -12.90   17.20
   4   6  10   -3.70   12.70
  -6  -6 -10   -2.30   41.20
   6  -6  10   11.50   21.60
   5  -7 -10   21.10   28.20
   5  -7 -10   22.50   31.50
  -5  -7  10   -8.00   19.60
   5  -7 -10   33.90   14.00
  -5   7  10   -8.30   14.60
   5   7 -10  -28.80   15.50
   5   7 -10   10.70   18.70
  -5   7  10    3.20   14.50
   3  -7 -10    1.90   27.60
   3  -7 -10   12.70   12.10
   3  -7 -10   15.40   31.20
  -3  -7  10   33.70   17.70
  -3  -7  10    7.20   13.30
   3   7 -10  -13.50   15.50
  -3   7  10   -8.40   13.30
  -3   7  10   36.60   15.20
  -1  -7  10    5.80   12.50
   1  -7 -10   14.10   15.50
   1  -7 -10   11.40   32.10
  -1  -7  10   12.10   18.30
   1  -7 -10   20.40   29.30
  -1   7  10   15.50   11.30
   1   7 -10  -12.30   15.00
   1   7 -10   -1.50   18.40
  -1   7  10    7.00   13.90
   1  -7  10  -14.80   15.40
   1  -7  10   -8.70   13.50
  -1  -7 -10   29.60   30.00
  -1  -7 -10  -15.70   16.60
  -1  -7 -10  -15.60   28.10
   1  -7  10   24.00   32.70
  -1   7 -10   13.90   15.70
  -1   7 -10   15.20   14.10
   1   7  10   -0.40   14.30
  -1   7 -10   -7.20   16.90
  -3  -7 -10  -23.10   31.10
  -3  -7 -10  -12.30   17.50
   3  -7  10   -0.90   14.80
   3  -7  10   38.70   38.90
   3  -7  10   -6.00   17.00
   3   7  10   10.00   13.70
  -3   7 -10   11.30   17.20
  -3   7 -10   -1.90   16.30
   3   7  10   10.20   15.30
 -12   0  11   -4.90   21.70
  12   0 -11   19.80   16.20
  12   0 -11   -9.80   16.60
 -10   0  11  -24.30   18.20
  10   0 -11   43.40   15.80
  10   0 -11   12.70   14.60
  10   0 -11    1.00   12.90
   8   0 -11  -12.80   12.10
   8   0 -11    1.90   14.00
  -8   0  11  -21.40   14.50
   8   0 -11  -12.30   11.60
   6   0 -11  275.17   29.10
   6   0 -11  232.98   27.50
  -6   0  11  208.68   30.70
   6   0 -11  196.78   34.40
   6   0 -11  213.48   27.00
   6   0 -11  168.48   30.60
   4   0 -11   99.49   18.30
   4   0 -11   69.39   22.20
   4   0 -11  121.69   16.80
  -4   0  11  117.79   17.60
   4   0 -11  127.29   14.20
   2   0 -11  138.99   19.10
  -2   0  11  125.09   16.60
  -2   0  11  134.29   16.20
   2   0 -11   94.79   20.90
   0   0  11  632.54   83.09
   0   0  11  719.63   82.59
   0   0  11  644.74   82.89
   0   0 -11  761.12   82.79
   0   0 -11  640.74   83.19
   0   0 -11  783.62   88.99
   2   0  11  103.29   16.70
  -2   0 -11  175.28   17.50
  -2   0 -11  122.99   16.30
  -2   0 -11  113.29   32.40
   2   0  11   78.59   17.20
   4   0  11    2.20    9.40
   4   0  11   -2.90   11.70
  -4   0 -11   21.90   25.50
  -4   0 -11    1.90    9.20
   6   0  11   23.00   14.30
  -6   0 -11   -3.50   15.10
   6   0  11   -5.40    4.90
   6   0  11   -1.20   12.40
  -6   0 -11   16.30   21.80
  -6   0 -11    5.50   14.90
   8   0  11   39.00   22.80
  -8   0 -11   29.70   17.80
  -8   0 -11   19.30   17.80
   8   0  11   52.59   18.40
  11  -1 -11   37.10   16.70
  11  -1 -11   39.70   19.70
 -11  -1  11   68.89   24.40
  11  -1 -11   50.19   16.60
  11   1 -11   56.79   16.60
 -11   1  11   17.20   21.30
  11   1 -11   36.50   16.80
   9  -1 -11   11.50    9.60
   9  -1 -11   -9.70   14.40
  -9  -1  11   29.50   18.70
   9  -1 -11   14.70   17.80
  -9   1  11  -20.20   19.20
   9   1 -11   53.59   11.40
   9   1 -11   12.70   15.00
   9   1 -11   -5.10   15.40
   7  -1 -11    3.60   12.20
   7  -1 -11    8.30    2.60
  -7  -1  11   -3.70   14.00
   7  -1 -11   20.50   18.20
   7  -1 -11   16.10    8.40
   7   1 -11    5.40   13.80
   7   1 -11    8.70   10.30
   7   1 -11   -7.80   11.90
  -7   1  11   -8.40   10.60
  -7   1  11   14.20   14.90
   5  -1 -11   66.89   13.80
  -5  -1  11   29.10   11.90
   5  -1 -11   43.70   18.60
   5  -1 -11   54.49   12.10
   5   1 -11   57.59   13.60
  -5   1  11   42.40   11.50
  -5   1  11   81.09   13.80
   5   1 -11   44.30    5.80
   5   1 -11   16.10   16.00
  -3  -1  11   76.49   12.40
  -3  -1  11   73.99   12.20
   3  -1 -11   56.79   15.10
   3  -1 -11   70.89   15.40
  -3  -1  11   90.09    9.80
   3  -1 -11   63.39   20.50
  -3  -1  11   48.90   12.70
   3   1 -11   89.69   14.70
  -3   1  11  112.49   13.20
  -3   1  11   77.49   13.00
   3   1 -11   31.50   19.00
   1  -1 -11   35.40   10.20
   1  -1 -11   -9.40   15.60
  -1  -1  11   11.50    8.10
  -1  -1  11   15.20    7.20
   1  -1 -11    8.60   13.90
  -1  -1  11   24.00    5.00
  -1   1  11   13.50    5.60
   1   1 -11   27.40    3.80
  -1   1  11   24.80    3.60
  -1   1  11   25.70    5.70
   1   1 -11    3.20   18.90
  -1   1  11   11.80    8.10
   1   1 -11   33.10   10.00
  -1  -1 -11   24.00    7.50
   1  -1  11   14.70    8.40
   1  -1  11   -1.00    6.80
  -1  -1 -11  -33.10   17.80
  -1  -1 -11   31.60   19.70
   1  -1  11   23.60    6.90
   1   1  11   20.20    6.50
  -1   1 -11   26.20   21.50
  -1   1 -11   18.80    3.10
   1   1  11   22.50    4.20
  -1   1 -11   22.00    5.20
   1   1  11    9.20    8.50
  -1   1 -11   28.00    8.00
   3  -1  11   19.10   11.80
  -3  -1 -11   44.10   13.00
  -3  -1 -11   45.00    8.20
   3  -1  11   59.99   12.00
  -3  -1 -11   98.29   32.20
  -3  -1 -11   22.10   22.30
   3   1  11   52.09    6.80
  -3   1 -11   62.19   25.30
   3   1  11   30.60   10.50
  -3   1 -11   50.49    8.10
  -3   1 -11   60.89   11.10
   3   1  11   29.90   12.50
   5  -1  11   32.30   13.70
   5  -1  11   22.60   12.30
  -5  -1 -11   32.00   23.50
  -5  -1 -11   24.20   15.80
  -5   1 -11   36.60    9.00
   5   1  11   23.60   13.80
  -5   1 -11   23.20   15.80
   5   1  11   23.60   12.70
  -5   1 -11   61.19   26.30
  -5   1 -11   37.90   13.90
   5   1  11   25.30    7.80
   7  -1  11  -14.00   14.60
  -7  -1 -11   19.90   22.60
   7  -1  11   13.40   13.40
  -7  -1 -11  -22.70   14.70
  -7  -1 -11    5.30   15.50
   7   1  11   -1.80   15.10
  -7   1 -11    8.20   15.30
   7   1  11   -9.30   16.30
   7   1  11    7.10    7.80
  -7   1 -11  -10.20   15.70
   9  -1  11    9.00   17.70
  -9  -1 -11    1.40   18.40
  -9  -1 -11    3.80   18.90
  -9   1 -11   12.60   18.90
  -9   1 -11    8.20   19.20
   9   1  11   -6.90   18.50
   9   1  11   -8.40   25.80
 -12  -2  11   23.40   21.40
  12  -2 -11   12.20   15.20
  12  -2 -11  -10.90   20.20
  12  -2 -11   18.80   16.30
  12   2 -11    9.30   18.40
 -12   2  11   53.49   25.30
  12   2 -11   -9.10   15.30
  10  -2 -11   -8.60   18.00
 -10  -2  11   -3.10   19.40
  10  -2 -11   18.50   14.20
  10  -2 -11    5.50   14.40
  10   2 -11   11.50   15.70
  10   2 -11   27.60   16.90
 -10   2  11   35.10   21.50
   8  -2 -11   10.80    5.00
   8  -2 -11  -12.50   12.90
   8  -2 -11   12.60   21.60
   8  -2 -11   16.90   12.40
  -8  -2  11    1.60   14.20
  -8   2  11   -4.40   17.00
  -8   2  11    7.90   14.20
   8   2 -11   -0.60   14.70
   8   2 -11   22.80   15.80
   8   2 -11    8.40   12.20
   6  -2 -11  -12.10   17.20
   6  -2 -11   -1.50   11.30
   6  -2 -11   10.80    2.40
   6  -2 -11    3.80   12.60
  -6  -2  11   14.40   12.40
   6   2 -11   -0.40   12.10
  -6   2  11   20.50   12.40
   6   2 -11   11.80   15.30
   6   2 -11   24.30   13.50
  -6   2  11    5.50   10.10
  -4  -2  11   -8.80    8.80
  -4  -2  11    8.60   10.30
   4  -2 -11    0.70    1.60
   4  -2 -11    1.70    1.20
  -4  -2  11   -2.60    5.50
   4  -2 -11   19.70   18.60
   4  -2 -11   -4.70   11.50
  -4  -2  11   -4.80    3.40
   4   2 -11    6.00   17.80
  -4   2  11    4.70    8.80
   4   2 -11  -11.70   10.40
   4   2 -11  -34.10   12.40
  -4   2  11   -0.60    9.00
  -2  -2  11   14.00    5.20
   2  -2 -11   31.20   17.90
   2  -2 -11    0.40   12.90
   2  -2 -11    7.50    2.10
  -2  -2  11    9.50    8.40
  -2   2  11    7.50    2.30
   2   2 -11   16.50   18.70
  -2   2  11   -2.60    6.60
  -2   2  11    6.90    8.30
  -2   2  11   15.30    6.20
   2   2 -11    1.60   11.10
   0  -2  11   15.70    8.80
   0  -2 -11   15.70   18.70
   0  -2  11   25.90    6.90
   0  -2  11   28.70    8.30
   0  -2 -11   -7.80   17.90
   0   2 -11   36.10    4.90
   0   2 -11   31.40   10.30
   0   2  11   20.60    5.30
   0   2 -11   29.40   21.70
   0   2  11   21.00    9.50
   0   2  11   32.10    6.40
  -2  -2 -11   47.70   24.50
   2  -2  11   14.80    8.40
   2  -2  11   26.00   10.20
  -2  -2 -11  -23.10   15.80
   2  -2  11   24.20    9.30
  -2   2 -11   48.80   24.40
   2   2  11   32.50    5.60
  -2   2 -11   34.30    8.30
  -2   2 -11   30.70    7.50
   2   2  11   21.80    7.30
   2   2  11   29.50   11.10
  -2   2 -11   24.00   12.30
   2   2  11   21.80    7.40
   4  -2  11   16.20   10.80
  -4  -2 -11   17.70   22.90
   4  -2  11   -3.70   10.00
  -4  -2 -11    2.00   13.20
  -4  -2 -11   -4.10    8.30
   4  -2  11   -4.80   11.50
  -4  -2 -11   32.20   28.20
  -4   2 -11   -5.50   15.30
  -4   2 -11   -8.40    9.50
   4   2  11    5.10    7.50
   4   2  11   -1.70   12.40
  -4   2 -11   -5.80    6.80
   4   2  11   -5.10    9.60
   4   2  11   -0.10    3.30
  -4   2 -11   -8.80   23.80
  -6  -2 -11   14.90   18.20
  -6  -2 -11    3.70   21.70
   6  -2  11  -20.50   11.80
   6  -2  11   -4.80   14.30
   6  -2  11  -22.00   13.80
  -6   2 -11    2.80   15.60
   6   2  11   -2.60   13.00
  -6   2 -11  -14.90   14.20
   6   2  11   -3.90    8.40
   6   2  11   -4.70   17.60
  -6   2 -11    1.80   10.00
   8  -2  11  -18.90   14.10
   8  -2  11   27.00   21.80
  -8  -2 -11   15.40   19.20
  -8  -2 -11    5.10   17.10
   8  -2  11   20.20   19.80
   8   2  11   36.70   25.40
  -8   2 -11   19.90   20.80
   8   2  11    5.50    9.40
  -8   2 -11   34.70   19.20
   8   2  11   25.20   17.20
 -11  -3  11   48.40   22.20
  11  -3 -11   12.90   23.90
  11  -3 -11   33.60   17.50
  11   3 -11   40.40   17.30
  11   3 -11   -5.40   16.90
 -11   3  11   55.39   23.40
  -9  -3  11  -27.10   16.10
   9  -3 -11    2.00   16.70
   9  -3 -11    0.60   22.50
   9  -3 -11   -6.70   13.80
  -9   3  11    8.40   15.50
   9   3 -11    0.20   16.50
  -9   3  11   -2.70   17.70
   9   3 -11  -10.10   15.30
  -7  -3  11  -25.00   11.40
   7  -3 -11   15.20    3.80
   7  -3 -11   20.80   22.70
   7  -3 -11    7.70   15.60
  -7   3  11   -8.80   13.40
  -7   3  11   11.70   12.00
   7   3 -11   -4.90   14.90
   7   3 -11    5.10   14.80
   7   3 -11    6.50   13.30
  -5  -3  11    3.50    9.10
   5  -3 -11    9.10   14.40
   5  -3 -11    1.60    2.50
  -5  -3  11   -6.80    9.70
   5  -3 -11   -4.10   20.50
   5   3 -11   -4.70   11.90
   5   3 -11   -0.80   13.80
  -5   3  11    0.70   10.20
  -5   3  11    5.50   10.00
   5   3 -11   -0.60   15.80
  -3  -3  11   70.19   13.20
  -3  -3  11   59.89   13.70
   3  -3 -11   37.80   22.80
  -3  -3  11   85.79   12.50
   3  -3 -11   78.29    9.50
   3  -3 -11   75.49   20.10
  -3   3  11   92.99   12.70
  -3   3  11   63.89   13.50
   3   3 -11   60.29   22.00
   3   3 -11   53.69   15.20
   3   3 -11   77.29   13.40
  -1  -3  11   68.09   10.60
   1  -3 -11   52.09   21.60
  -1  -3  11   46.90   11.90
   1  -3 -11    9.20   19.80
  -1   3  11   40.70   11.10
   1   3 -11   59.69   14.30
   1   3 -11   49.20    9.50
   1   3 -11   58.79   24.10
  -1   3  11   47.30   10.30
   1   3 -11   60.59   11.20
  -1  -3 -11  -14.70   19.30
  -1  -3 -11   24.50   19.30
   1  -3  11   23.80    9.80
   1  -3  11   27.30    8.40
   1  -3  11   34.10   10.00
   1   3  11   33.90   11.10
  -1   3 -11   41.80   11.10
  -1   3 -11   29.50    5.70
   1   3  11   32.00    5.80
   1   3  11   26.10    7.50
  -1   3 -11   38.40   24.80
  -1   3 -11   28.80   11.50
  -3  -3 -11   -7.60   24.30
  -3  -3 -11  -24.00   17.90
   3  -3  11   32.70    9.30
   3  -3  11   19.80   12.30
   3  -3  11   21.30   10.00
   3   3  11    8.70    8.60
  -3   3 -11   14.40   13.20
   3   3  11   15.90    6.10
   3   3  11    8.40   11.80
   3   3  11   19.60    8.10
  -3   3 -11   25.40    8.50
  -3   3 -11   34.70    9.30
  -5  -3 -11   44.40   17.10
   5  -3  11   26.30   15.10
  -5  -3 -11   15.80   21.20
   5  -3  11   23.30   11.10
   5  -3  11   14.30   13.70
  -5  -3 -11   49.60   32.70
  -5   3 -11   23.70   12.40
  -5   3 -11    7.70   15.50
   5   3  11   10.50   12.80
   5   3  11   18.30   10.70
  -5   3 -11   42.20   14.20
   5   3  11   24.30    6.80
   5   3  11   11.00   11.50
   7  -3  11   27.10   16.10
  -7  -3 -11   57.29   39.50
   7  -3  11   31.40   15.90
   7  -3  11   -2.10   13.70
  -7  -3 -11  -13.70   17.10
  -7   3 -11   14.60   19.50
   7   3  11   -5.10   14.30
  -7   3 -11  -14.10   12.40
   7   3  11    4.00   10.90
   7   3  11   -3.10   17.90
  -7   3 -11   -2.60   16.80
  10  -4 -11   40.10   16.10
  10  -4 -11    8.00   19.90
 -10  -4  11  -14.40   17.50
  10  -4 -11   44.00   32.60
 -10   4  11  -42.90   14.60
  10   4 -11  -27.80   14.40
  10   4 -11  -12.20   17.90
 -10   4  11   28.40   19.90
   8  -4 -11   20.10   21.90
   8  -4 -11   23.60   26.40
  -8  -4  11   19.80   14.30
  -8   4  11   22.90   16.20
   8   4 -11   44.50   17.60
   8   4 -11    4.20   16.40
  -8   4  11    1.20   13.60
  -6  -4  11   11.20   12.70
   6  -4 -11    5.30   21.20
   6  -4 -11   15.20   27.40
  -6  -4  11    5.40   11.10
   6  -4 -11    0.00    4.40
   6   4 -11    6.30   14.40
  -6   4  11    9.40   10.40
  -6   4  11   -7.20   12.60
   6   4 -11    3.10   15.30
   6   4 -11   10.80   15.30
   4  -4 -11   15.30   23.50
  -4  -4  11   29.30   11.60
   4  -4 -11   21.50    5.40
  -4  -4  11   16.10   10.60
  -4  -4  11   13.00   11.20
   4  -4 -11   12.80   21.20
   4   4 -11   17.10    4.60
   4   4 -11   16.10   13.70
  -4   4  11   -0.60   10.10
   4   4 -11    2.70   16.50
   4   4 -11   24.90   11.90
  -4   4  11   12.60    8.00
   2  -4 -11   43.40   24.00
  -2  -4  11   38.00   13.40
   2  -4 -11   81.59   10.90
   2  -4 -11   56.99   23.40
  -2  -4  11   92.89   14.40
   2   4 -11   71.49   17.70
  -2   4  11   85.99   11.20
   2   4 -11   70.69   12.30
   2   4 -11   66.59   24.60
  -2   4  11   55.09   14.10
   2   4 -11   65.69   11.80
   0  -4  11  132.09   19.10
   0  -4 -11  136.89   31.40
   0  -4 -11  156.68   17.90
   0  -4 -11   72.49   27.90
   0  -4  11   80.19   18.10
   0   4 -11  159.08   21.40
   0   4 -11  150.08   19.80
   0   4 -11  118.79   32.00
   0   4  11  101.69   18.30
   0   4  11  126.19   18.50
   0   4 -11  120.29   15.90
  -2  -4 -11   62.09   25.90
   2  -4  11  114.39   17.70
   2  -4  11   87.99   17.70
   2  -4  11  132.19   15.60
   2   4  11  140.89   16.90
   2   4  11   93.09   17.50
  -2   4 -11   77.89   18.60
  -2   4 -11   96.59   17.30
   2   4  11   99.59   17.80
   4  -4  11   -9.60   12.20
   4  -4  11    7.70    8.60
   4  -4  11   30.10   13.60
  -4  -4 -11   -0.30   31.80
  -4  -4 -11  -12.40   16.60
  -4   4 -11   12.10   10.60
   4   4  11   16.20   14.00
   4   4  11    9.00   11.60
  -4   4 -11    8.80   14.90
   4   4  11   17.90    8.10
  -4   4 -11   17.10   14.00
   6  -4  11    3.30   11.80
  -6  -4 -11  -18.20   17.40
   6  -4  11   -7.00   11.70
  -6  -4 -11  -11.60   38.50
   6  -4  11   -6.60   17.00
   6   4  11    0.20   12.50
  -6   4 -11   10.50   15.90
   6   4  11    6.50    7.70
   6   4  11    0.00   19.50
  -6   4 -11   -1.70   14.20
  -6   4 -11   -9.20   17.20
   8  -4  11    2.50   18.90
  -8  -4 -11   42.10   44.80
  -8  -4 -11   -4.30   22.00
  -8   4 -11   36.20   21.60
   9  -5 -11   11.80   30.80
  -9  -5  11   17.80   17.10
   9  -5 -11    6.40   26.30
   9   5 -11   -2.00   15.80
  -9   5  11    7.60   16.20
   9   5 -11  -23.10   16.90
   7  -5 -11    6.00   25.10
   7  -5 -11    6.10   27.80
  -7  -5  11  -25.20   12.70
  -7  -5  11   17.70   15.70
   7   5 -11   13.40   16.50
  -7   5  11   -3.10   13.20
  -7   5  11  -22.40   12.70
   7   5 -11    4.70   15.70
   5  -5 -11   22.90   26.30
  -5  -5  11  -21.40   13.90
   5  -5 -11   21.80    6.80
   5  -5 -11    2.50   24.20
  -5  -5  11   14.30   11.00
  -5   5  11  -10.30   12.40
  -5   5  11   -5.10   13.50
   5   5 -11    8.70   16.40
   5   5 -11    1.00   13.00
  -3  -5  11   36.00   15.00
   3  -5 -11   47.30   10.10
  -3  -5  11   41.60   12.40
  -3  -5  11   19.60   14.30
   3  -5 -11   59.39   25.10
   3  -5 -11   55.39   27.20
  -3   5  11   51.59   13.40
  -3   5  11   36.10   13.10
   3   5 -11   70.49   18.40
   3   5 -11   37.00   12.10
   3   5 -11   56.09   11.60
  -1  -5  11   47.40   13.10
   1  -5 -11   59.39   28.40
   1  -5 -11   69.99   12.10
  -1  -5  11   73.29   15.80
   1  -5 -11   38.30   25.80
   1   5 -11   99.19   13.00
   1   5 -11   67.99   18.20
  -1   5  11   19.00   12.30
  -1   5  11   63.29   13.00
   1  -5  11    8.00   12.10
  -1  -5 -11   -3.30   21.20
  -1  -5 -11  -34.50   20.90
  -1  -5 -11    0.50   10.50
   1  -5  11   19.60   13.40
   1   5  11   -7.00   11.60
  -1   5 -11    3.90   11.90
  -1   5 -11   13.40   13.90
   1   5  11    2.30   10.70
  -3  -5 -11  -48.80   24.10
  -3  -5 -11  -20.60   19.30
   3  -5  11  -10.80   14.40
   3  -5  11   17.40   11.90
   3   5  11  -21.10   12.90
  -3   5 -11   -1.10   15.20
  -3   5 -11    1.20   12.30
   3   5  11    9.60   11.10
  -3   5 -11    0.10   13.30
   3   5  11   -8.50   10.30
   5  -5  11   13.50   12.70
   5  -5  11   31.60   17.40
  -5  -5 -11   -6.50   32.90
  -5   5 -11    3.10   14.70
   5   5  11   -3.90   14.40
   5   5  11   -3.00    9.60
  -5   5 -11   13.50   18.20
   7  -5  11   -2.30   23.50
  -7  -5 -11   24.10   47.30
  -7  -5 -11  -25.30   21.00
   8  -6 -11   16.80   37.20
  -8  -6  11   30.80   15.60
  -8  -6  11   -2.30   19.00
   8  -6 -11    2.30   26.80
  -8   6  11   -2.60   17.20
   8   6 -11    2.90   18.30
   8   6 -11   20.30   18.80
  -8   6  11    3.90   18.30
   6  -6 -11  -13.30   29.60
  -6  -6  11   -4.30   17.20
  -6  -6  11   -4.00   13.30
   6  -6 -11  -14.60   27.80
   6   6 -11   -0.80   14.70
  -6   6  11   -1.20   15.80
   6   6 -11   19.40   18.10
  -6   6  11   20.20   16.50
  -4  -6  11  -10.00   13.90
   4  -6 -11   -0.30    9.20
  -4  -6  11   -4.20   11.20
  -4  -6  11   40.50   15.60
   4  -6 -11   10.30   28.50
   4  -6 -11    0.70   27.60
   4   6 -11  -30.40   12.50
   4   6 -11   -1.60   15.80
  -4   6  11   -2.70   12.80
  -4   6  11   -6.00   12.40
   2  -6 -11   11.10   25.10
   2  -6 -11   -4.50   27.10
   2  -6 -11    7.10   10.50
  -2  -6  11  -10.70    9.70
  -2  -6  11   16.80   12.40
  -2  -6  11    9.40   16.00
   2   6 -11    9.50   17.70
  -2   6  11   11.20   13.80
  -2   6  11    9.10   12.00
   0  -6 -11    8.60   29.20
   0  -6 -11  -10.10   28.10
   0  -6 -11    7.10   12.30
   0  -6  11   13.20   11.70
   0  -6  11    4.90   13.80
   0  -6  11   40.60   29.50
   0   6 -11   29.50   11.70
   0   6 -11   12.40   16.70
   0   6  11   14.70   11.70
  -2  -6 -11   19.60   14.10
  -2  -6 -11   -1.60   25.70
   2  -6  11   17.70   12.20
  -2  -6 -11  -25.90   26.40
   2  -6  11   -1.50   14.40
  -2   6 -11   -1.30   14.80
  -2   6 -11   36.30   17.40
   2   6  11   -8.00   11.00
   2   6  11   -0.50   11.70
   2   6  11   12.20   14.80
  -2   6 -11   21.70   15.40
   4  -6  11    7.10   14.10
   4  -6  11    3.00   15.90
  -4  -6 -11  -20.50   31.80
  -4   6 -11   -6.60   18.50
  -4   6 -11    3.20   18.10
   4   6  11   -8.50   12.90
   4   6  11   37.70   15.20
   4   6  11    4.20   19.90
   5  -7 -11    9.90   32.50
  -5  -7  11   44.40   20.40
   5  -7 -11  -16.80   30.60
  -5   7  11   -3.40   14.40
   5   7 -11  -20.80   18.30
  -5   7  11   -9.20   16.90
   3  -7 -11    5.00   30.50
  -3  -7  11   34.60   14.40
   3  -7 -11    8.10   13.70
  -3  -7  11   17.10   16.10
   3  -7 -11    7.20   27.90
  -3  -7  11   24.50   17.70
   3   7 -11    6.10   18.80
  -3   7  11   13.80   14.30
  -3   7  11   25.00   15.70
   1  -7 -11   13.90   28.00
   1  -7 -11   16.50   14.80
   1  -7 -11   -3.20   31.80
  -1  -7  11    1.50   14.30
  -1  -7  11  -18.60   18.10
  -1  -7  11    5.00   10.40
  -1   7  11   15.60   12.10
  -1   7  11    9.70   13.80
   1   7 -11   -5.40   14.80
   1   7 -11   36.40   19.20
  -1  -7 -11  -52.89   30.40
  -1  -7 -11   -2.00   28.60
  -1  -7 -11   -5.40   14.60
   1  -7  11   10.30   16.70
   1  -7  11    2.10   33.10
   1  -7  11   14.10   14.50
   1   7  11   -1.30   13.20
  -1   7 -11   16.70   15.80
  -1   7 -11   14.40   19.00
  -1   7 -11   16.10   17.90
 -12   0  12  -26.70   21.50
  12   0 -12  -12.10   16.00
  12   0 -12   12.40   18.00
 -10   0  12  -14.60   19.30
  10   0 -12   46.60   16.50
  10   0 -12    4.00   13.70
  10   0 -12    3.80   13.70
   8   0 -12   17.00   16.40
   8   0 -12   16.60   13.90
  -8   0  12   12.90   17.70
  -6   0  12   41.00   13.60
   6   0 -12   44.80   15.00
   6   0 -12   14.80   17.90
  -4   0  12  319.97   39.90
   4   0 -12  251.77   38.90
   4   0 -12  313.57   36.10
   2   0 -12  250.97   33.30
  -2   0  12  264.07   31.50
  -2   0  12  240.38   31.60
   2   0 -12  230.88   36.20
   2   0 -12  268.37   30.70
   0   0 -12  161.78   23.10
   0   0  12  173.38   21.20
   0   0 -12  208.68   31.90
   0   0  12  141.39   23.20
   0   0 -12  205.28   21.70
   0   0  12  136.29   22.30
   2   0  12  250.77   32.20
   2   0  12  225.68   31.10
  -2   0 -12  239.28   30.40
  -2   0 -12  229.98   43.50
  -2   0 -12  266.97   31.10
   4   0  12    9.80   10.90
  -4   0 -12  -11.00   10.90
   4   0  12    1.80   11.50
  -4   0 -12   66.09   30.40
  -6   0 -12  -33.70   15.70
  -6   0 -12   14.40   26.30
   6   0  12   -0.70   15.70
   6   0  12   -0.20   12.30
  -6   0 -12  -20.30   13.20
   8   0  12   11.70   17.20
  -8   0 -12  -21.40   19.30
   8   0  12   23.50   16.00
  -8   0 -12   -1.90   19.60
  11  -1 -12   21.20   20.20
  11  -1 -12   39.20   15.40
 -11  -1  12   15.30   23.70
  11  -1 -12   24.00   16.90
  11   1 -12   29.60   16.50
 -11   1  12   51.79   22.10
  11   1 -12   48.70   18.40
   9  -1 -12   12.90   19.20
   9  -1 -12    8.10   15.80
  -9  -1  12   -5.40   16.60
   9   1 -12    0.30   15.60
  -9   1  12    6.30   17.90
   9   1 -12   30.10   10.90
   9   1 -12   -4.70   15.10
   7  -1 -12   13.20   17.90
   7  -1 -12    8.20    8.50
  -7  -1  12    3.50   13.70
   7  -1 -12   21.00   14.90
   7   1 -12    5.90   12.70
   7   1 -12    2.40   12.30
  -7   1  12   -2.20   15.90
  -7   1  12    5.70   11.10
   7   1 -12   26.00   13.60
   5  -1 -12   91.49   18.50
   5  -1 -12  117.59   16.90
  -5  -1  12   78.49   16.80
   5  -1 -12   84.79   23.10
  -5   1  12   63.69   16.80
   5   1 -12  100.29   18.80
   5   1 -12   89.49   10.80
  -5   1  12  120.79   16.00
   5   1 -12   37.10   19.60
  -3  -1  12  189.98   25.80
  -3  -1  12  180.08   25.80
   3  -1 -12  209.68   27.70
  -3  -1  12  205.98   23.00
   3  -1 -12  137.29   27.50
   3  -1 -12  153.18   33.90
  -3   1  12  198.08   25.70
  -3   1  12  206.58   25.30
   3   1 -12  181.28   27.00
  -3   1  12  220.38   24.30
   1  -1 -12    1.30    9.70
  -1  -1  12   19.10    5.10
  -1  -1  12   32.30    9.00
   1  -1 -12  -31.20   17.60
   1  -1 -12    8.20   14.40
  -1  -1  12   23.90    9.50
  -1   1  12   13.40    9.50
   1   1 -12   24.70    4.10
   1   1 -12   19.20   22.30
  -1   1  12   33.30    3.90
  -1   1  12   26.30    6.10
   1   1 -12   14.00   10.70
  -1   1  12   26.70    6.40
  -1  -1 -12    8.40    8.40
  -1  -1 -12    6.90    8.10
   1  -1  12    8.70    7.00
   1  -1  12    2.90    9.00
  -1  -1 -12   40.80   22.00
  -1  -1 -12  -19.50   21.80
   1  -1  12    4.70    8.50
  -1   1 -12   30.60   25.20
  -1   1 -12   31.10    9.30
   1   1  12   27.70    7.20
  -1   1 -12   25.10    5.50
  -1   1 -12   13.10    2.80
   1   1  12    4.10    8.20
   1   1  12   15.80    3.90
   3  -1  12   10.50    9.80
  -3  -1 -12  -12.40   10.40
  -3  -1 -12    8.30    5.60
  -3  -1 -12    5.70   25.90
  -3  -1 -12   16.20   27.10
   3  -1  12   17.00   11.40
   3   1  12    1.40   10.20
  -3   1 -12    4.20    5.20
  -3   1 -12   -4.50    7.90
  -3   1 -12   58.69   30.00
   3   1  12    7.10    2.50
   3   1  12   -2.80    9.00
  -5  -1 -12   30.20   14.50
   5  -1  12   22.10   11.70
   5  -1  12   17.20   13.80
  -5  -1 -12    3.50   25.40
  -5   1 -12    2.90   11.80
  -5   1 -12   43.20   27.10
  -5   1 -12   15.00   18.30
   5   1  12   -7.50   11.50
  -5   1 -12   11.00    8.40
   5   1  12   10.20    6.40
   5   1  12   11.40   15.00
  -7  -1 -12   -8.80   17.20
   7  -1  12    5.80   18.40
  -7  -1 -12   -1.10   27.50
  -7  -1 -12  -20.10   15.90
   7  -1  12    4.00   15.60
  -7   1 -12    4.90   16.90
   7   1  12   -3.80    7.90
   7   1  12   28.80   16.20
   7   1  12   12.40   21.20
  -7   1 -12    6.50   17.70
   9  -1  12   -4.60   22.40
  -9  -1 -12    8.70   21.00
   9   1  12    1.10   19.60
  -9   1 -12  -25.80   21.00
  12  -2 -12   10.80   23.70
 -12  -2  12   -8.40   21.50
  12  -2 -12    7.10   16.90
  12  -2 -12   11.80   16.80
 -12   2  12   29.30   25.60
  12   2 -12    1.80   16.20
  12   2 -12    5.60   18.30
  10  -2 -12   22.40   23.50
  10  -2 -12   -4.40   16.30
 -10  -2  12  -17.00   17.80
  10   2 -12   -0.70   17.00
 -10   2  12   31.10   19.80
  10   2 -12  -15.00   16.00
   8  -2 -12   11.90   20.30
  -8  -2  12  -23.90   13.80
   8  -2 -12   29.30   16.00
   8  -2 -12    0.60   11.20
  -8   2  12   -4.40   15.80
  -8   2  12   21.70   13.10
   8   2 -12    1.60   13.20
   8   2 -12   17.40   15.70
   8   2 -12   -2.70   13.60
  -6  -2  12   -5.60   12.70
   6  -2 -12   16.60   20.00
   6  -2 -12   -8.90   12.90
   6  -2 -12    9.00   11.80
   6   2 -12  -18.70   12.40
  -6   2  12   -1.90   13.60
  -6   2  12    6.10   10.90
   6   2 -12   16.40   13.90
   6   2 -12   -5.10   14.00
   4  -2 -12   35.20   21.20
  -4  -2  12   55.89   12.20
  -4  -2  12   31.90   11.30
   4  -2 -12   25.80   13.50
   4  -2 -12   43.70   15.10
  -4  -2  12   44.70    7.70
   4   2 -12   18.60   14.80
   4   2 -12   22.60   21.80
  -4   2  12   44.80   10.90
  -4   2  12   22.00   10.00
   4   2 -12   29.80   12.30
  -2  -2  12   20.70    6.30
   2  -2 -12   26.40    3.90
  -2  -2  12   16.10    9.10
   2  -2 -12   12.60   15.20
   2  -2 -12   17.80   19.30
  -2   2  12   24.40    3.70
  -2   2  12   18.70    9.00
   2   2 -12   33.70   13.40
   2   2 -12   41.90   22.90
  -2   2  12   11.90    7.70
   0  -2  12   22.50   10.10
   0  -2  12   33.30    9.20
   0  -2 -12  -23.80   19.90
   0  -2 -12    1.80   18.10
   0  -2  12   21.40    7.80
   0   2 -12   54.19   27.60
   0   2  12   32.60    5.90
   0   2 -12   21.40    4.50
   0   2  12   26.20    6.40
   0   2 -12   29.20   11.10
   0   2  12   31.70   10.10
   2  -2  12   -6.80    9.10
   2  -2  12   -4.60   10.20
  -2  -2 -12  -44.40   20.00
  -2  -2 -12   35.00   25.20
   2  -2  12    2.60    8.70
  -2   2 -12   10.10    7.80
   2   2  12    2.90    4.20
  -2   2 -12   -3.50   14.10
   2   2  12    6.20   11.60
  -2   2 -12    3.80    6.30
   2   2  12   -1.40    6.90
  -2   2 -12   19.10   26.10
   4  -2  12   19.10   11.80
   4  -2  12   25.60   13.20
  -4  -2 -12   42.50   33.50
  -4  -2 -12    3.90   13.20
  -4  -2 -12   16.00   24.50
   4  -2  12   -2.30   13.10
   4   2  12    8.00    3.90
   4   2  12    7.30   13.90
   4   2  12   11.90    8.10
  -4   2 -12   35.00   15.90
   4   2  12    6.10   10.30
  -4   2 -12    2.70   10.40
  -4   2 -12   15.00   26.80
   6  -2  12  -16.40   14.30
  -6  -2 -12   -5.60   16.00
   6  -2  12    2.80   16.90
   6  -2  12   26.20   14.70
  -6  -2 -12    2.60   24.90
   6   2  12   21.80   13.70
   6   2  12   11.80   16.10
  -6   2 -12   -9.80   17.90
  -6   2 -12   -8.70   15.20
   6   2  12    6.40    8.80
  -6   2 -12  -12.60   10.20
   8  -2  12   28.40   15.90
  -8  -2 -12   26.50   18.10
   8  -2  12   -2.80   17.90
  -8  -2 -12    1.00   19.20
   8   2  12  -13.90   18.30
  -8   2 -12    2.70   18.50
   8   2  12    1.60   17.40
  -8   2 -12   55.09   21.60
   8   2  12   19.10   10.00
  11  -3 -12    8.80   27.20
 -11  -3  12   13.00   22.10
  11  -3 -12   25.00   17.20
  11   3 -12    2.10   17.20
 -11   3  12   44.80   21.20
  11   3 -12   -0.60   18.70
   9  -3 -12   21.00   27.40
   9  -3 -12   11.10   16.80
   9  -3 -12   20.70   17.70
  -9  -3  12   22.80   17.90
  -9   3  12   19.00   14.30
  -9   3  12   20.90   19.20
   9   3 -12   26.30   15.80
   9   3 -12   -9.30   14.50
  -7  -3  12    6.60   12.50
   7  -3 -12   -6.90   13.80
   7  -3 -12    9.40   22.20
   7  -3 -12   -1.30   16.00
   7   3 -12  -17.60   15.30
   7   3 -12   -9.60   15.30
  -7   3  12   -8.30   14.80
  -7   3  12   -9.00   11.60
   7   3 -12  -20.30   15.00
  -5  -3  12   19.00   11.40
   5  -3 -12   26.80    5.50
  -5  -3  12   42.60    9.80
   5  -3 -12   29.40   18.50
   5  -3 -12    9.30   22.10
   5   3 -12   18.10   13.40
  -5   3  12   17.30   12.00
   5   3 -12   21.20   13.70
  -5   3  12   26.70   12.50
   5   3 -12   19.00   17.90
   3  -3 -12   38.50   19.10
  -3  -3  12   69.79   11.40
  -3  -3  12   29.60   12.40
  -3  -3  12   61.09   14.40
   3  -3 -12   69.39    8.50
   3  -3 -12   45.60   24.40
   3   3 -12   50.09   16.80
   3   3 -12   84.49   27.00
  -3   3  12   56.39   12.90
  -3   3  12   64.49   12.10
   3   3 -12   62.99   12.90
  -1  -3  12   26.80   11.10
   1  -3 -12  -17.80   16.90
   1  -3 -12   24.30   20.90
  -1  -3  12   31.20    9.10
  -1   3  12   21.10   10.30
   1   3 -12   12.50   11.70
   1   3 -12   43.90   24.90
  -1   3  12   31.10    8.60
   1   3 -12   15.10    7.50
   1   3 -12   22.50    9.80
   1  -3  12    1.00   10.70
   1  -3  12    2.50    8.00
  -1  -3 -12  -44.30   18.10
   1  -3  12    8.90    9.50
  -1  -3 -12  -31.40   16.90
  -1   3 -12   11.70    4.60
   1   3  12    8.30   10.30
  -1   3 -12   17.90   11.10
  -1   3 -12  -13.50   23.80
  -1   3 -12    9.60    4.90
  -1   3 -12   16.30   13.10
   1   3  12    6.60    6.30
   1   3  12    4.40    4.40
  -3  -3 -12    1.60   26.00
   3  -3  12  -23.60   10.90
   3  -3  12  -13.20   10.60
  -3  -3 -12  -24.40   19.00
   3  -3  12   14.80    9.80
  -3   3 -12   29.80   28.80
  -3   3 -12    4.90   15.80
   3   3  12   13.00   10.10
  -3   3 -12    2.40    8.20
   3   3  12    9.50    7.70
   3   3  12   23.10    6.40
  -3   3 -12   -4.30    7.90
   3   3  12   13.30   13.00
   5  -3  12   21.50   12.30
  -5  -3 -12    9.60   24.40
   5  -3  12   10.70   14.10
  -5  -3 -12   43.10   33.80
  -5  -3 -12    6.60   16.20
   5  -3  12   20.60   13.20
  -5   3 -12   36.30   17.00
   5   3  12   -4.00   16.00
  -5   3 -12   23.50   12.90
   5   3  12   23.90   12.20
   5   3  12   26.50   11.50
  -5   3 -12   36.40   14.30
   7  -3  12   -8.30   16.10
   7  -3  12  -14.50   14.10
  -7  -3 -12   34.10   19.10
   7  -3  12    3.20   17.10
   7   3  12  -16.70   14.60
   7   3  12   15.10   11.80
   7   3  12   -4.50   22.50
  -7   3 -12   32.50   18.80
  -7   3 -12  -12.40   17.90
  10  -4 -12   23.50   29.20
 -10  -4  12   23.50   19.40
  10  -4 -12  -19.90   17.50
  10  -4 -12  -17.00   24.60
 -10   4  12   23.20   30.10
  10   4 -12   14.20   18.40
 -10   4  12   -7.70   17.40
  10   4 -12    1.30   19.60
   8  -4 -12    5.70   18.40
  -8  -4  12    7.20   14.50
   8  -4 -12   16.10   25.90
   8   4 -12  -11.30   16.50
   8   4 -12    4.90   15.00
  -8   4  12   12.70   14.00
  -8   4  12   26.30   16.00
   6  -4 -12   14.60   21.70
  -6  -4  12   10.00   12.00
  -6  -4  12   14.70   12.80
   6  -4 -12   16.30   25.00
  -6   4  12   -3.70   11.80
   6   4 -12    2.50   14.80
   6   4 -12    7.80   16.20
   6   4 -12  -17.10   15.30
  -6   4  12   -3.80   11.50
  -4  -4  12    9.10   11.90
  -4  -4  12   11.30   10.10
   4  -4 -12   35.20   23.20
  -4  -4  12   -1.70   13.30
   4  -4 -12   20.10    4.90
   4  -4 -12   18.50   24.50
   4   4 -12    9.30   11.90
   4   4 -12    9.90   21.20
   4   4 -12   10.40   16.30
  -4   4  12   11.00    8.80
   4   4 -12   22.50    5.80
  -4   4  12    6.70   11.00
   2  -4 -12   55.79    8.50
   2  -4 -12   30.90   22.50
  -2  -4  12   35.20   12.50
  -2  -4  12   43.20   12.40
   2  -4 -12   64.99   29.00
   2   4 -12   39.20   11.10
  -2   4  12   30.60   11.70
  -2   4  12   69.09   10.10
   2   4 -12   21.80   14.70
   2   4 -12   60.19   10.90
   2   4 -12   45.20   24.60
   0  -4 -12  -25.90   20.30
   0  -4  12   47.00   12.00
   0  -4 -12   79.19   27.50
   0  -4  12   46.00   12.30
   0   4 -12   42.60   14.30
   0   4 -12   59.49   13.20
   0   4  12   39.30   12.30
   0   4  12   42.70   10.70
   0   4 -12   48.70   26.50
   2  -4  12   17.80    8.30
  -2  -4 -12  -43.00   25.00
   2  -4  12   12.20   11.00
  -2  -4 -12   -3.70   21.90
   2  -4  12   12.50   13.00
   2   4  12   -2.00   10.80
  -2   4 -12   20.80   11.90
   2   4  12   29.70    9.20
   2   4  12   18.50   12.80
  -2   4 -12    3.10   14.90
  -4  -4 -12   11.70   21.30
  -4  -4 -12    9.00   33.30
   4  -4  12   19.00   13.00
   4  -4  12   12.00   14.90
   4  -4  12   -4.70    9.60
  -4   4 -12   10.40   17.80
  -4   4 -12  -27.60   13.20
   4   4  12   -3.70   10.30
   4   4  12   10.30    7.90
   4   4  12    4.60   15.50
  -4   4 -12  -13.10    9.90
  -6  -4 -12   24.00   19.20
   6  -4  12   20.60   13.40
   6  -4  12   21.40   16.40
  -6  -4 -12   27.80   38.10
   6  -4  12    5.60   14.30
  -6   4 -12    0.20   15.00
   6   4  12   11.40   11.60
   6   4  12    9.90   18.10
  -6   4 -12    0.70   16.90
  -6   4 -12   11.50   15.60
  -9  -5  12  -38.70   16.10
   9  -5 -12    0.40   25.10
   9  -5 -12   18.40   30.30
  -9   5  12    3.00   18.20
   9   5 -12  -14.70   18.80
   9   5 -12   -1.30   16.20
  -7  -5  12   -4.10   14.10
  -7  -5  12   25.80   15.50
   7  -5 -12   17.10   26.00
   7  -5 -12   13.30   27.40
   7   5 -12    4.10   16.80
   7   5 -12    9.40   15.40
  -7   5  12   -4.50   13.90
  -5  -5  12   10.20   14.60
   5  -5 -12    6.20   22.80
   5  -5 -12   13.60   25.80
  -5  -5  12   -0.20   12.00
  -5   5  12  -12.50   12.00
   5   5 -12    4.60   14.90
   5   5 -12   22.40   14.00
  -3  -5  12   19.00   10.30
  -3  -5  12    6.70   12.30
   3  -5 -12   -2.80   22.50
  -3  -5  12   32.80   13.90
   3  -5 -12   25.00    7.70
   3  -5 -12   36.50   29.80
  -3   5  12   19.70   11.90
   3   5 -12   -3.50   15.10
   3   5 -12   36.90   11.20
  -1  -5  12   16.10   13.50
   1  -5 -12   17.00   28.60
   1  -5 -12   -1.10   23.30
   1  -5 -12   25.30    9.30
  -1  -5  12    1.40   10.80
  -1   5  12   14.90   12.30
   1   5 -12   25.20   14.70
  -1   5  12   26.90   11.60
   1   5 -12   34.00   10.80
  -1  -5 -12  -18.50   22.10
   1  -5  12   -4.20   13.70
   1  -5  12    2.10   11.20
  -1  -5 -12  -19.10   23.10
   1   5  12   -0.20   11.70
  -1   5 -12    6.20   13.40
  -1   5 -12   -1.00   14.00
   1   5  12   18.00   10.30
  -3  -5 -12   -9.60   20.60
   3  -5  12    5.70   13.60
   3  -5  12   -7.40   13.60
  -3  -5 -12  -57.09   29.50
  -3   5 -12   14.50   16.80
   3   5  12   -4.50   14.20
   3   5  12   -4.70   10.20
  -3   5 -12   13.90   14.00
   3   5  12   15.10   13.20
  -3   5 -12    3.90   12.90
   5  -5  12   16.60   15.80
   5  -5  12    0.20   14.70
  -5  -5 -12    0.70   35.00
  -5   5 -12    3.70   17.00
   5   5  12  -16.20   18.10
   5   5  12   28.80   15.90
  -5   5 -12   -5.10   17.50
   5   5  12   19.00   10.60
  -8  -6  12   -7.00   21.00
   8  -6 -12    1.10   27.20
   8   6 -12   21.30   22.30
   6  -6 -12    5.90   33.50
  -6  -6  12  -24.10   17.20
  -6  -6  12   -1.80   14.00
   6  -6 -12   -7.40   25.70
  -6   6  12   11.20   14.50
   6   6 -12  -17.20   15.70
  -6   6  12    6.20   14.50
   6   6 -12    7.70   18.60
   4  -6 -12    8.30   26.50
   4  -6 -12   -4.90   28.00
  -4  -6  12    6.20   15.00
  -4  -6  12   -9.10   12.80
  -4  -6  12   -3.00   11.10
   4   6 -12   31.50   19.10
  -4   6  12    2.30   13.10
   4   6 -12  -33.30   19.40
  -4   6  12    5.20   12.30
   2  -6 -12  -13.00   27.30
  -2  -6  12   -3.00    9.90
  -2  -6  12   -3.70   12.30
  -2  -6  12    0.00   16.00
   2  -6 -12    5.20   28.20
   2  -6 -12   -1.30   10.40
  -2   6  12  -12.80   13.50
   2   6 -12    4.50   16.00
   0  -6 -12   23.40   31.00
   0  -6  12   43.50   29.70
   0  -6 -12  -23.00   24.60
   0  -6 -12   -2.70   11.60
   0  -6  12    2.30   14.10
   0  -6  12  -19.20   12.40
   0   6  12   14.00   13.40
   0   6 -12   -5.30   11.70
   0   6 -12   -5.50   17.00
  -2  -6 -12   -0.90   26.10
  -2  -6 -12  -48.40   25.70
   2  -6  12  -18.50   14.70
   2  -6  12    6.90   12.50
  -2   6 -12    9.40   16.50
  -2   6 -12   42.00   16.60
  -2   6 -12   -4.90   15.80
   2   6  12   -1.60   13.20
   4  -6  12   31.70   19.00
   4  -6  12   -8.00   15.20
  -4  -6 -12  -51.59   34.60
   4   6  12  -10.40   12.60
  -4   6 -12   16.80   18.10
  -4   6 -12   -3.70   16.60
   4   6  12   10.20   16.40
   4   6  12   11.40   18.00
  -5  -7  12  -13.20   32.50
   5  -7 -12   17.10   33.00
   5   7 -12  -18.90   22.80
  -3  -7  12   11.80   17.30
  -3  -7  12    8.70   12.20
  -3  -7  12  -18.50   13.60
   3  -7 -12   31.50   29.50
   3  -7 -12  -11.80   34.30
   3   7 -12   10.70   17.70
  -3   7  12   30.50   15.10
  -3   7  12    5.60   14.80
   1  -7 -12  -26.30   13.80
  -1  -7  12   -3.80   11.30
  -1  -7  12   -4.00   15.00
   1  -7 -12   29.40   31.70
   1  -7 -12   20.40   32.80
  -1  -7  12   -7.70   18.90
  -1   7  12   -2.00   13.30
   1   7 -12    8.10   18.20
   1   7 -12   20.00   20.30
   1  -7  12   -5.30   16.80
  -1  -7 -12  -16.40   30.60
  -1  -7 -12  -26.80   16.70
  -1  -7 -12  -30.90   31.10
  -1   7 -12   15.50   19.70
   1   7  12    3.50   13.60
  12   0 -13    3.10   18.10
 -12   0  13   41.00   23.70
  12   0 -13    7.20   16.20
 -10   0  13  -17.50   19.60
  10   0 -13   21.70   15.00
  10   0 -13   -1.60   14.20
  10   0 -13   -3.80   13.80
   8   0 -13    0.00   14.30
  -8   0  13  -34.00   17.90
   8   0 -13    7.30   13.90
  -6   0  13  -17.20   13.30
   6   0 -13   18.10   13.60
   6   0 -13  -15.80   14.80
  -4   0  13   19.90    9.80
   4   0 -13   13.90    2.70
   4   0 -13    1.50   13.20
   4   0 -13    2.90    9.10
   4   0 -13  -28.80   16.50
  -2   0  13  104.79   16.70
   2   0 -13  119.89   14.60
   2   0 -13  107.49   18.40
   2   0 -13  122.09   25.10
   0   0 -13    8.50    4.40
   0   0  13    6.30    7.90
   0   0 -13   27.40   19.00
   0   0 -13    8.70    9.20
   0   0 -13   -7.20   22.70
   0   0  13    3.60    5.00
   0   0  13   -1.20    8.50
   2   0  13   -4.30    9.10
   2   0  13    1.70   10.30
  -2   0 -13   -0.50    7.00
  -2   0 -13   25.00   27.40
  -2   0 -13    6.00    7.60
  -4   0 -13   94.59   34.50
   4   0  13   77.89   17.10
   4   0  13   41.70   14.90
  -4   0 -13   69.79   14.70
   6   0  13   21.90   15.10
   6   0  13   38.70   19.00
  -6   0 -13   18.00   17.70
  -6   0 -13   17.50   30.60
  -6   0 -13   25.00   16.90
  -8   0 -13   36.80   22.10
   8   0  13   34.70   18.70
  -8   0 -13   17.80   18.70
  11  -1 -13   20.20   17.30
  11  -1 -13   13.60   20.90
 -11  -1  13   23.10   24.60
  11  -1 -13    5.20   17.30
  11   1 -13   23.00   18.20
 -11   1  13   47.60   22.90
  11   1 -13   27.10   16.10
   9  -1 -13   -0.60   18.20
   9  -1 -13    2.50   14.70
  -9  -1  13    6.50   20.20
  -9   1  13   -3.10   18.40
   9   1 -13   20.40   14.80
   9   1 -13   30.40   12.60
   9   1 -13    4.20   16.70
   7  -1 -13   12.50   14.00
  -7  -1  13  -17.20   16.20
   7  -1 -13    1.90    7.50
   7  -1 -13  -13.20   16.80
   7   1 -13   -2.10   14.40
  -7   1  13   22.10   17.50
   7   1 -13   10.40   15.10
  -7   1  13    9.80   11.60
   7   1 -13    5.80   14.00
   5  -1 -13   71.29   17.70
   5  -1 -13   55.09   22.90
  -5  -1  13   67.19   15.80
   5  -1 -13   68.49   15.00
  -5   1  13   74.99   14.70
   5   1 -13   69.99   16.40
  -5   1  13   84.69   16.90
   3  -1 -13  130.79   36.00
   3  -1 -13  216.18   29.70
  -3  -1  13  204.78   28.80
   3   1 -13  246.08   31.20
  -3   1  13  229.18   27.60
  -3   1  13  267.47   30.00
  -3   1  13  246.98   28.40
  -1  -1  13   40.40   12.00
  -1  -1  13   52.79    8.70
   1  -1 -13   53.79   13.70
   1  -1 -13   38.70   21.00
  -1  -1  13   42.20   11.70
  -1   1  13   64.29   10.00
  -1   1  13   57.29   11.90
  -1   1  13   67.69    8.30
   1   1 -13   55.59   27.60
   1   1 -13   51.09   13.60
   1   1 -13   76.19    8.50
  -1   1  13   47.30   10.10
  -1  -1 -13   35.60   25.40
  -1  -1 -13    8.30    8.20
  -1  -1 -13  -28.10   20.30
   1  -1  13    3.80    9.50
   1  -1  13    8.80    9.70
  -1  -1 -13   -6.10    8.10
   1  -1  13    9.90    6.80
   1   1  13    6.40    3.20
  -1   1 -13    1.60    4.90
  -1   1 -13   39.80   27.70
  -1   1 -13   -1.30    8.80
   1   1  13    1.70    8.90
   1   1  13   -0.60    7.30
  -3  -1 -13   32.40   27.00
  -3  -1 -13    5.10   10.00
  -3  -1 -13   40.20   29.90
  -3  -1 -13  -19.30    7.80
   3  -1  13   -6.00    9.60
   3  -1  13   -0.70   11.90
   3  -1  13  -10.60   11.10
   3   1  13  -14.80    9.50
   3   1  13    3.20   12.50
  -3   1 -13   -2.30    8.10
  -3   1 -13    4.80    7.20
  -3   1 -13   46.90   32.40
   5  -1  13    3.70   13.80
   5  -1  13    0.90   14.30
  -5  -1 -13    5.10   13.50
  -5  -1 -13   44.40   29.20
  -5   1 -13   49.99   33.30
   5   1  13   -5.00   14.90
  -5   1 -13  -11.00    8.60
  -5   1 -13   -8.10   12.70
   5   1  13   16.30   12.60
  -5   1 -13   18.20   19.40
   7  -1  13   -6.80   17.90
   7  -1  13    0.40   16.10
  -7  -1 -13   -5.70   16.20
  -7  -1 -13    4.40   17.70
  -7   1 -13   11.30   16.00
   7   1  13    8.80   16.10
  -7   1 -13   14.20   20.70
   7   1  13  -13.30   19.40
  12  -2 -13   27.20   19.80
  12   2 -13    6.50   18.10
 -10  -2  13   -5.20   20.80
  10  -2 -13    4.70   16.50
  10  -2 -13   38.20   23.20
  10   2 -13    2.20   16.70
  10   2 -13  -39.00   15.30
 -10   2  13   25.00   20.40
   8  -2 -13   11.40   21.20
   8  -2 -13   -0.70   14.50
   8  -2 -13   -2.10   11.80
  -8  -2  13  -12.00   15.10
   8   2 -13    3.60   14.30
  -8   2  13   36.40   18.70
  -8   2  13  -10.10   12.50
   8   2 -13    7.50   14.90
   8   2 -13  -10.20   15.10
   6  -2 -13    3.30   14.00
   6  -2 -13   22.80   21.00
  -6  -2  13  -10.10   12.20
   6  -2 -13    5.20   12.60
  -6   2  13   34.10   15.50
   6   2 -13    0.70   12.60
   6   2 -13  -10.10   13.20
   6   2 -13    8.40   18.00
  -6   2  13   -1.40   10.70
  -4  -2  13   42.00    6.90
   4  -2 -13   32.70   21.50
   4  -2 -13    4.80   15.20
  -4  -2  13   47.50   11.80
  -4  -2  13   16.50   11.20
   4  -2 -13   34.30   15.50
   4   2 -13   40.90   23.30
  -4   2  13   26.40   10.30
  -4   2  13   33.70   12.20
   4   2 -13   28.30   12.10
   4   2 -13  -19.00   15.00
  -2  -2  13   20.70    6.40
   2  -2 -13    8.40   12.90
   2  -2 -13   10.80   19.60
   2  -2 -13   -2.60   16.00
  -2  -2  13   41.10   11.10
   2   2 -13   43.70   24.70
   2   2 -13    6.10   13.40
  -2   2  13   28.80    5.90
  -2   2  13   33.80   10.80
  -2   2  13   31.40    8.80
   0  -2  13   16.10    9.10
   0  -2 -13  -13.40   19.00
   0  -2 -13  -36.60   18.80
   0  -2  13    9.70    9.10
   0  -2  13  -10.30    6.30
   0  -2 -13  -19.30   10.10
   0   2  13    1.10   10.30
   0   2 -13    1.70    2.90
   0   2  13    3.40    5.00
   0   2 -13   23.00   27.20
   0   2  13    2.90    5.70
   0   2 -13   13.30   11.50
   2  -2  13   10.50    9.80
  -2  -2 -13   55.39   27.80
  -2  -2 -13  -50.19   22.10
   2  -2  13   26.70   11.50
   2  -2  13   -8.00    9.40
  -2  -2 -13    1.30    8.30
  -2   2 -13   27.60   14.20
   2   2  13    6.80    4.30
  -2   2 -13   39.80   29.20
  -2   2 -13    1.60    6.70
  -2   2 -13   19.70    9.30
   2   2  13  -11.50   10.50
   2   2  13    0.60    7.40
   4  -2  13   10.50   13.60
  -4  -2 -13   -6.10   13.40
   4  -2  13   13.50   12.90
  -4  -2 -13   41.10   31.70
  -4  -2 -13   -8.90   26.20
   4  -2  13   27.20   13.00
   4   2  13   22.60   14.20
   4   2  13    6.20   10.90
  -4   2 -13   23.60   11.60
   4   2  13   18.30    9.00
  -4   2 -13   14.50   16.50
  -4   2 -13   36.90   31.20
   6  -2  13   -0.20   18.10
   6  -2  13    4.90   15.00
  -6  -2 -13   19.20   43.60
   6  -2  13    9.10   17.90
  -6  -2 -13    0.50   16.10
  -6   2 -13   18.40   20.10
   6   2  13   19.70   14.20
   6   2  13   31.10   20.80
  -6   2 -13    7.60   13.40
   6   2  13    6.90    9.10
  -8  -2 -13   -9.60   20.20
   8  -2  13   45.50   18.70
   8  -2  13   -7.10   18.80
   8  -2  13   20.80   20.20
  -8  -2 -13   13.80   20.50
  -8   2 -13  -10.80   19.90
  -8   2 -13  -13.20   20.00
   8   2  13   -5.00   11.60
   8   2  13   10.40   16.90
  11  -3 -13    4.90   29.20
  11  -3 -13   15.80   18.70
 -11  -3  13   18.80   22.50
  11   3 -13    1.10   17.70
 -11   3  13  -13.50   21.80
  11   3 -13  -15.30   19.20
   9  -3 -13    4.50   17.50
   9  -3 -13   -5.50   15.70
   9  -3 -13    6.70   24.90
  -9  -3  13  -24.50   17.50
   9   3 -13   -2.70   15.10
  -9   3  13   -2.80   14.50
   9   3 -13  -12.50   17.30
  -9   3  13   -0.20   20.00
  -7  -3  13   23.70   13.90
   7  -3 -13   -1.70   15.20
   7  -3 -13   -2.90   26.00
   7  -3 -13   -2.80   16.10
   7   3 -13   -7.30   17.00
   7   3 -13  -15.60   15.80
  -7   3  13   12.20   15.80
   7   3 -13   -3.90   14.10
  -7   3  13   18.20   12.60
  -5  -3  13   31.90   12.40
   5  -3 -13   16.40   23.00
   5  -3 -13   31.00   18.80
  -5  -3  13   18.90   12.60
  -5  -3  13   30.50    9.20
   5   3 -13   29.00   13.50
  -5   3  13   28.40   12.90
  -5   3  13   37.30   13.60
   5   3 -13   50.49   23.70
   5   3 -13   -2.20   14.10
   3  -3 -13   78.29   24.30
   3  -3 -13   94.29   28.90
  -3  -3  13   81.49   18.20
  -3  -3  13  131.49   16.00
  -3  -3  13   75.79   17.10
   3   3 -13  129.09   30.50
   3   3 -13  114.99   21.50
  -3   3  13  126.39   17.10
  -3   3  13   99.19   17.40
   3   3 -13  103.89   17.20
   1  -3 -13   21.50   25.50
  -1  -3  13   53.39    9.50
  -1  -3  13   28.40   10.90
   1  -3 -13  -16.50   18.40
   1   3 -13   44.20   12.40
   1   3 -13   76.19   27.60
  -1   3  13   23.20   11.90
   1   3 -13   29.40    9.10
   1   3 -13   43.10   14.80
  -1   3  13   37.70   10.00
   1  -3  13    5.50    9.70
   1  -3  13   19.70   10.60
  -1  -3 -13   -5.80   20.30
  -1  -3 -13  -21.70   23.70
   1  -3  13   -6.00    8.80
   1   3  13   16.80    6.90
   1   3  13   13.10   11.80
  -1   3 -13  -15.30   26.70
  -1   3 -13  -19.60   12.30
  -1   3 -13   16.00    4.90
  -1   3 -13   26.00   11.90
   3  -3  13   46.10   11.50
   3  -3  13   14.20   12.80
   3  -3  13   19.80   13.10
  -3  -3 -13  -13.00   21.90
  -3  -3 -13   -4.70   26.80
   3   3  13    6.90    9.50
   3   3  13   16.90    6.90
   3   3  13   27.40    8.70
  -3   3 -13   37.80   10.70
  -3   3 -13   23.50    9.30
  -3   3 -13   19.50   15.40
   3   3  13   15.40   12.30
  -3   3 -13   34.90   29.50
   5  -3  13   17.90   13.70
   5  -3  13    6.00   16.20
  -5  -3 -13   46.70   33.80
   5  -3  13   11.80   12.70
  -5  -3 -13  -27.30   15.10
  -5  -3 -13   -8.60   24.70
   5   3  13   19.50   13.40
  -5   3 -13   11.30   17.20
  -5   3 -13    8.10   12.50
  -5   3 -13   -3.80   11.10
   5   3  13    0.60   10.90
   5   3  13    8.90   14.10
  -7  -3 -13   -6.70   18.50
   7  -3  13   31.90   18.50
   7  -3  13   13.50   15.50
   7  -3  13   -6.40   16.90
  -7   3 -13   18.30   19.50
  -7   3 -13   13.00   18.20
   7   3  13   22.10   15.40
   7   3  13   25.80   20.40
  10  -4 -13   -2.80   21.40
  10  -4 -13   14.50   19.10
  10  -4 -13   17.90   32.00
 -10  -4  13   15.70   19.90
  10   4 -13    3.80   19.20
  10   4 -13   -4.20   18.50
 -10   4  13  -32.20   17.40
   8  -4 -13   -0.50   26.30
  -8  -4  13   17.60   16.60
   8  -4 -13   21.10   20.10
  -8   4  13   -9.20   13.60
   8   4 -13   -8.90   16.70
  -8   4  13  -23.50   24.00
   8   4 -13  -10.20   16.80
   6  -4 -13   12.70   22.20
   6  -4 -13    1.70   25.90
  -6  -4  13   17.80   11.40
  -6  -4  13   20.40   14.10
  -6   4  13    0.40   12.80
   6   4 -13    5.90   14.40
   6   4 -13   -9.00   18.80
  -6   4  13  -10.20   11.70
   6   4 -13  -13.50   14.90
   4  -4 -13   14.40   24.10
  -4  -4  13   28.50   13.10
  -4  -4  13   27.30   12.60
  -4  -4  13   29.80   13.40
   4  -4 -13   45.80   24.30
   4   4 -13   90.09   19.10
   4   4 -13   39.50    8.30
   4   4 -13   38.40   13.70
  -4   4  13   40.50   12.30
   4   4 -13   42.20   23.80
  -4   4  13   37.60   12.90
  -2  -4  13   32.80   11.90
   2  -4 -13   63.89    8.50
   2  -4 -13   11.50   24.50
  -2  -4  13   19.20   12.40
   2  -4 -13   65.29   27.80
   2   4 -13   45.90   11.00
   2   4 -13   35.90   26.70
   2   4 -13   40.30   11.10
  -2   4  13   28.40   11.70
  -2   4  13   39.80   12.50
   2   4 -13   46.60   17.30
   0  -4 -13  -33.10   20.70
   0  -4  13    6.90   12.00
   0  -4  13   16.50   11.40
   0  -4 -13   16.90   23.40
   0   4 -13   13.80   14.80
   0   4 -13   37.00   28.60
   0   4  13   22.00   12.90
   0   4 -13   11.60   12.10
   0   4  13   -2.60    9.60
  -2  -4 -13  -46.20   20.30
   2  -4  13    6.90   11.20
  -2  -4 -13  -46.70   22.90
   2  -4  13    0.90    9.00
   2  -4  13    2.00   12.90
  -2   4 -13  -13.80   13.20
   2   4  13   -7.80    8.00
   2   4  13    4.60   13.40
  -2   4 -13    7.90   11.50
  -4  -4 -13   -7.00   30.20
   4  -4  13    6.90   10.70
   4  -4  13    6.70   13.60
   4  -4  13   -1.30   12.10
  -4  -4 -13   12.40   23.00
   4   4  13    4.80   12.60
  -4   4 -13   -3.40   10.20
   4   4  13    8.10   16.00
  -4   4 -13  -22.70   15.40
   4   4  13   -1.00    8.00
  -4   4 -13    6.70   14.50
   6  -4  13   15.30   15.10
   6  -4  13   11.60   19.00
   6  -4  13   19.10   15.80
  -6  -4 -13   64.49   39.50
  -6  -4 -13   27.70   18.80
  -6   4 -13    7.10   15.90
   6   4  13    0.30   13.80
  -6   4 -13    7.60   20.00
  -6   4 -13   -3.00   15.80
  -9  -5  13   -2.70   17.80
   9  -5 -13   -6.90   30.70
   9  -5 -13    3.80   23.80
   9   5 -13    8.30   18.90
  -9   5  13   -6.70   16.00
   9   5 -13   11.10   19.50
   7  -5 -13   -0.70   23.10
   7  -5 -13    2.90   29.10
  -7  -5  13  -25.70   15.10
   7   5 -13    7.80   16.50
   7   5 -13  -25.90   15.40
  -7   5  13    8.80   14.70
  -5  -5  13   19.20   14.30
   5  -5 -13   21.20   28.10
   5  -5 -13    7.70   23.70
  -5  -5  13  -12.10   13.00
  -5   5  13    2.10   12.70
   5   5 -13  -16.10   16.70
   5   5 -13   13.50   14.40
   3  -5 -13    7.10   25.80
  -3  -5  13  -28.20   12.90
  -3  -5  13  -18.10   11.30
   3  -5 -13    7.40   27.00
  -3  -5  13   17.80   12.70
   3   5 -13   21.80   18.40
  -3   5  13   11.90   11.90
   3   5 -13   12.90   11.30
   1  -5 -13   -4.20    7.60
   1  -5 -13  -22.10   25.50
  -1  -5  13    9.30   13.30
   1  -5 -13   17.10   26.50
  -1  -5  13    3.60   11.30
   1   5 -13   12.10   10.30
   1   5 -13   12.10   17.40
  -1   5  13    0.30   12.20
  -1   5  13   10.50   12.30
  -1  -5 -13    8.70   27.50
   1  -5  13   -4.90   11.30
   1  -5  13   -6.10   13.80
  -1  -5 -13  -26.20   23.50
   1   5  13    3.80   12.90
  -1   5 -13   10.40   15.60
  -1   5 -13  -10.80   14.30
   1   5  13   -1.30   11.40
  -3  -5 -13   -8.50   21.60
   3  -5  13    6.00   12.60
  -3  -5 -13  -48.00   31.00
   3  -5  13  -10.50   14.10
   3   5  13    3.80   10.40
  -3   5 -13   16.20   16.20
   3   5  13   -8.70   15.60
  -3   5 -13   25.70   17.10
   3   5  13  -11.20   13.30
  -5  -5 -13  -28.50   34.40
   5  -5  13   10.60   13.90
   5  -5  13   12.60   17.20
  -5   5 -13   31.80   21.30
   5   5  13   -6.70   14.90
  -5   5 -13   20.20   17.90
   6  -6 -13   22.30   32.60
  -6  -6  13    9.30   17.10
   6  -6 -13   -5.10   30.60
  -6  -6  13   11.70   14.60
  -6   6  13   -8.80   14.20
   6   6 -13    5.40   16.00
   6   6 -13   18.30   18.20
   4  -6 -13   22.40   31.50
  -4  -6  13   16.00   13.90
  -4  -6  13   13.70   13.90
  -4  -6  13   -0.20   16.20
   4  -6 -13    2.10   28.90
   4   6 -13   20.20   20.10
  -4   6  13    8.70   13.90
  -2  -6  13   -6.80   12.70
  -2  -6  13   12.70   12.30
   2  -6 -13   20.20   33.70
   2  -6 -13    4.00   26.70
  -2  -6  13    6.00   16.30
   2   6 -13   17.80   19.70
  -2   6  13  -17.50   14.10
   0  -6  13   -8.60   13.30
   0  -6 -13  -23.60   26.50
   0  -6  13   -9.70   14.20
   0  -6 -13    2.80   11.80
   0  -6 -13   -9.20   27.10
   0   6 -13    0.60   12.50
   0   6 -13    7.70   17.00
   0   6  13    2.40   13.90
  -2  -6 -13  -32.00   27.10
  -2  -6 -13   10.70   28.30
   2  -6  13   -3.60   14.30
   2  -6  13    3.10   17.60
  -2   6 -13  -32.90   14.70
   2   6  13   -8.30   11.40
  -2   6 -13    3.20   17.20
  -2   6 -13   11.00   16.30
  -3  -7  13   -7.20   19.40
   3  -7 -13  -14.30   34.60
   3   7 -13   21.40   22.80
   1  -7 -13  -10.90   29.10
  -1  -7  13   -5.80   21.60
   1   7 -13    1.10   22.00
  -1   7  13    6.60   15.10
  12   0 -14   -1.50   19.30
 -12   0  14   15.00   24.10
  10   0 -14   24.30   15.20
 -10   0  14   26.00   21.70
  10   0 -14   30.00   18.50
  10   0 -14   37.20   17.80
   8   0 -14   -1.90   15.80
   8   0 -14   34.30   17.20
  -8   0  14    7.70   17.70
   6   0 -14   25.70   23.20
  -6   0  14  122.09   22.30
   6   0 -14  137.69   16.90
   6   0 -14   77.19   21.10
   4   0 -14  193.58   30.80
   4   0 -14  232.48   33.00
  -4   0  14  244.18   29.00
  -4   0  14  188.88   30.00
   2   0 -14   25.90    4.20
   2   0 -14   17.00   17.80
   2   0 -14    3.50   10.90
   2   0 -14  -49.99   18.70
  -2   0  14   15.30    8.90
   0   0  14   -1.30   10.90
   0   0 -14   -1.90   10.00
   0   0 -14   20.00    5.60
   0   0  14    6.80    5.50
   0   0 -14   54.99   25.40
   0   0  14   16.90    8.80
   0   0 -14    9.00   26.20
  -2   0 -14    9.70    7.90
  -2   0 -14    3.00    7.90
   2   0  14  -26.00   11.10
   2   0  14  -12.60    9.30
  -2   0 -14   55.19   33.80
  -4   0 -14   55.49   33.60
  -4   0 -14   19.20   12.60
   4   0  14   15.80   15.90
   4   0  14   -0.80   12.70
  -6   0 -14   34.60   19.30
   6   0  14   22.20   14.40
   6   0  14   24.00   18.70
  -6   0 -14   20.60   32.00
  -6   0 -14   14.80   15.40
  -8   0 -14   30.40   22.60
  11  -1 -14   35.50   15.80
  11  -1 -14   13.70   20.70
  11  -1 -14   -5.40   17.30
 -11  -1  14  -27.00   23.60
  11   1 -14  -15.10   15.80
  11   1 -14    9.20   16.40
 -11   1  14  -21.10   21.40
  -9  -1  14   14.60   21.50
   9  -1 -14   36.10   17.80
   9  -1 -14   10.70   22.80
   9   1 -14   37.00   15.30
   9   1 -14    2.00   16.80
  -9   1  14   21.40   19.70
   9   1 -14   14.80   17.90
   7  -1 -14  -18.80   18.80
  -7  -1  14    7.40   15.60
   7  -1 -14  -28.50   15.30
   7   1 -14    6.90   13.80
   7   1 -14    7.60   16.60
  -7   1  14   24.70   19.30
   7   1 -14   -8.90   17.20
   5  -1 -14   32.20   10.80
   5  -1 -14   -1.20   19.30
   5  -1 -14   34.80   16.50
  -5  -1  14   18.80   13.50
  -5   1  14   31.10   10.90
  -5   1  14   12.30   15.30
   5   1 -14   38.60   14.80
   5   1 -14   -8.40   18.90
  -3  -1  14  135.89   17.80
   3  -1 -14  113.99   18.90
   3  -1 -14   97.09   22.90
  -3   1  14  137.19   16.80
  -3   1  14   71.99   16.30
  -3   1  14  120.79   15.30
   3   1 -14   35.50   28.20
   3   1 -14   95.09   18.80
  -1  -1  14   72.19   13.60
   1  -1 -14   69.69   15.30
   1  -1 -14   66.49   25.50
  -1  -1  14   53.89   13.00
  -1  -1  14   65.49    9.80
  -1   1  14   67.09   11.10
   1   1 -14   47.60   29.60
   1   1 -14   76.49    9.30
   1   1 -14   75.99   15.50
  -1   1  14   58.79   14.20
  -1   1  14   65.09   11.50
  -1  -1 -14   -7.10    7.40
   1  -1  14   -0.40   10.20
  -1  -1 -14    3.80    9.20
  -1  -1 -14   22.50   27.40
   1  -1  14  -10.60    6.70
   1  -1  14  -23.20   10.50
  -1  -1 -14  -42.80   21.80
   1   1  14    5.60    3.50
  -1   1 -14  -18.10    9.30
  -1   1 -14   46.00   29.60
   1   1  14   -6.20   10.60
  -1   1 -14   15.20    5.50
   1   1  14   -1.40    7.80
  -3  -1 -14   41.90   32.30
  -3  -1 -14    6.40   10.20
  -3  -1 -14   36.80   33.80
   3  -1  14    7.30   12.90
   3  -1  14  -13.00   11.30
   3  -1  14  -18.50   11.90
   3   1  14   15.10   14.00
  -3   1 -14   -1.10    9.00
   3   1  14    6.80   10.10
  -3   1 -14   21.10   33.60
   5  -1  14    9.00   13.30
  -5  -1 -14   19.50   15.90
  -5  -1 -14   36.80   32.10
   5  -1  14   10.40   16.60
  -5   1 -14   19.50   14.80
  -5   1 -14   12.30   34.80
   5   1  14   33.80   18.90
  -5   1 -14   38.00   20.70
   5   1  14   12.90   13.30
   7  -1  14   -4.20   21.40
  -7  -1 -14    8.30   19.30
   7  -1  14  -12.30   14.90
  -7  -1 -14   50.89   20.00
   7   1  14    0.20   23.90
   7   1  14   26.10   17.10
  -7   1 -14   40.00   19.40
  -7   1 -14  -27.60   20.80
 -10  -2  14   -6.90   22.40
  10  -2 -14   -2.20   17.80
  10  -2 -14   18.10   26.10
  10   2 -14   13.60   16.60
  10   2 -14   -5.20   18.80
 -10   2  14   12.60   20.90
  -8  -2  14   17.80   17.30
   8  -2 -14   -3.10   12.50
   8  -2 -14   19.80   15.80
   8  -2 -14    0.50   22.20
   8   2 -14   -0.50   16.90
   8   2 -14  -11.70   15.00
  -8   2  14   13.40   15.10
  -8   2  14   -7.00   19.00
   8   2 -14    3.90   18.80
   6  -2 -14   13.00   15.10
  -6  -2  14    4.50   13.50
   6  -2 -14    9.40   22.00
   6  -2 -14    7.00   12.50
  -6   2  14    3.50   16.60
   6   2 -14  -10.20   14.40
   6   2 -14   -8.70   21.60
   6   2 -14   11.00   15.30
  -6   2  14   27.30   11.90
  -4  -2  14   75.29   15.50
   4  -2 -14   69.79   17.90
   4  -2 -14   54.59   18.50
   4  -2 -14   49.60   24.70
  -4  -2  14   47.20   13.00
   4   2 -14   50.09   26.60
  -4   2  14   75.29   13.40
   4   2 -14   17.20   17.30
  -4   2  14   89.29   16.20
   2  -2 -14    3.10   12.80
  -2  -2  14   -7.00   10.60
   2  -2 -14   -2.50   15.30
  -2  -2  14   -9.20    5.40
   2  -2 -14  -19.00   20.70
   2   2 -14  -22.20   13.30
   2   2 -14   16.10   29.20
  -2   2  14    5.00    5.40
  -2   2  14    4.50    7.60
  -2   2  14   -8.80   11.20
   0  -2  14   22.90    8.20
   0  -2  14   -0.70   10.50
   0  -2 -14  -42.10   19.90
   0  -2 -14   42.40   12.20
   0  -2 -14   15.10   24.80
   0  -2  14   18.10   11.30
   0   2  14   30.90    7.50
   0   2 -14   32.80    5.00
   0   2  14   18.20    6.60
   0   2 -14   37.10   13.10
   0   2  14   28.80   10.90
   0   2 -14   52.19   31.70
   2  -2  14   -0.10    9.80
  -2  -2 -14   23.80   27.80
  -2  -2 -14    1.10   11.90
   2  -2  14  -12.40   11.50
  -2  -2 -14    6.40    8.90
   2  -2  14    7.80   10.70
  -2  -2 -14  -60.39   23.50
  -2   2 -14   11.40   15.30
  -2   2 -14   15.90   30.40
  -2   2 -14    8.30    6.90
  -2   2 -14    1.80    9.40
   2   2  14   11.80   10.90
   2   2  14    4.90    8.00
   2   2  14    6.10    4.50
  -4  -2 -14   29.60   14.50
  -4  -2 -14   76.39   35.30
   4  -2  14   16.20   12.90
  -4  -2 -14   10.10   29.60
   4  -2  14   -5.20   13.60
   4  -2  14   30.10   13.00
   4   2  14    9.70   15.70
  -4   2 -14   20.80   12.30
  -4   2 -14   32.20   18.20
  -4   2 -14   61.99   34.40
   4   2  14   18.50   11.60
   6  -2  14   44.80   17.50
   6  -2  14   17.20   14.90
   6  -2  14   17.00   15.70
  -6  -2 -14   65.79   19.70
   6   2  14   13.50   13.80
   6   2  14    4.50    9.80
   6   2  14   19.80   18.70
  -6   2 -14    9.00   18.80
  -6   2 -14   15.60   15.70
  11  -3 -14  -14.60   18.40
  11   3 -14  -21.20   19.50
   9  -3 -14    0.80   17.30
   9  -3 -14   -7.90   15.90
   9  -3 -14   16.40   25.20
  -9  -3  14   32.10   18.10
   9   3 -14   23.50   18.80
  -9   3  14    8.60   20.90
   9   3 -14  -21.10   17.70
  -9   3  14   42.30   17.60
   7  -3 -14   13.10   25.50
   7  -3 -14   -5.80   15.80
  -7  -3  14    4.10   14.40
   7  -3 -14    6.70   17.40
   7   3 -14   -1.50   16.80
   7   3 -14  -32.90   18.20
  -7   3  14   12.80   13.00
  -7   3  14    9.20   16.50
   7   3 -14   28.80   17.00
  -5  -3  14   17.40   12.70
   5  -3 -14   10.80   18.20
   5  -3 -14   25.80   24.50
  -5  -3  14    7.60   14.10
   5   3 -14  -34.40   13.80
   5   3 -14  -25.80   14.00
  -5   3  14    9.40   13.70
  -5   3  14    3.60   11.00
   5   3 -14   39.20   26.20
   3  -3 -14    8.10   18.40
  -3  -3  14   22.00   13.60
   3  -3 -14   46.10   25.10
  -3  -3  14   48.60    9.60
  -3  -3  14   33.00   12.10
   3   3 -14   32.20   12.10
   3   3 -14   55.09   27.20
  -3   3  14   41.20   12.40
  -3   3  14   35.40   12.80
   3   3 -14   41.70   17.80
   1  -3 -14   23.50   25.10
   1  -3 -14   -5.00   20.30
  -1  -3  14   24.60   12.50
  -1  -3  14   82.59   11.10
   1   3 -14   78.59   14.70
   1   3 -14   51.69   10.70
  -1   3  14   52.69   13.60
   1   3 -14   49.00   16.50
   1   3 -14   84.79   31.20
  -1   3  14   51.59   11.10
   1  -3  14   19.90   10.50
   1  -3  14   15.40   12.40
   1  -3  14    4.00   10.10
  -1  -3 -14  -34.90   23.10
  -1  -3 -14  -35.20   22.10
   1   3  14  -15.10    6.20
  -1   3 -14  -12.20   11.90
  -1   3 -14   -8.20   13.60
  -1   3 -14    6.20   29.30
   1   3  14  -10.90   12.30
   3  -3  14   -1.90   11.80
  -3  -3 -14   27.40   30.50
   3  -3  14   -5.50   12.50
   3  -3  14  -13.50   11.20
  -3  -3 -14  -49.10   22.40
   3   3  14    2.00   14.60
  -3   3 -14   43.70   36.10
  -3   3 -14    6.20   17.50
   3   3  14   -1.50    5.90
  -3   3 -14   -4.20    8.50
  -5  -3 -14   51.79   35.80
   5  -3  14   14.80   15.40
  -5  -3 -14   17.80   16.70
   5  -3  14   31.00   15.70
   5  -3  14   26.10   14.00
  -5   3 -14   31.90   13.90
   5   3  14   31.80   19.10
  -5   3 -14   48.20   21.90
   5   3  14    9.60   12.40
  -5   3 -14   30.30   14.70
  -7  -3 -14    2.10   23.80
   7  -3  14   23.10   20.50
  -7   3 -14   28.50   17.00
  10  -4 -14   11.80   33.50
 -10  -4  14    5.20   21.00
  10  -4 -14   -1.70   17.40
 -10   4  14  -33.00   15.50
  10   4 -14  -26.40   17.00
   8  -4 -14   -0.80   18.30
   8  -4 -14   15.90   20.10
  -8  -4  14  -27.50   16.90
   8  -4 -14    0.70   28.00
   8   4 -14   -5.10   18.30
  -8   4  14    3.10   14.60
   8   4 -14   48.70   19.00
   6  -4 -14   34.20   24.20
   6  -4 -14   19.60   26.00
  -6  -4  14    5.60   13.50
   6   4 -14   17.20   16.30
   6   4 -14   -8.40   15.30
  -6   4  14   13.40   14.30
   6   4 -14  -12.90   18.70
   4  -4 -14   39.20   27.40
  -4  -4  14   41.60   12.60
   4  -4 -14   15.20   21.90
  -4  -4  14   43.90   14.30
  -4  -4  14    8.90   11.30
  -4   4  14   42.40   12.90
   4   4 -14   28.00   16.70
   4   4 -14   41.40   10.90
   4   4 -14   43.40   28.70
   4   4 -14   31.70   13.30
  -2  -4  14   34.70   12.10
  -2  -4  14   10.40   11.80
   2  -4 -14   38.60   27.30
   2  -4 -14  -11.40   20.70
   2   4 -14   20.70   10.40
   2   4 -14   57.29   18.00
   2   4 -14   20.20   10.10
   2   4 -14   39.10   27.80
  -2   4  14   23.10   11.90
   0  -4 -14  -16.90   22.90
   0  -4  14   -0.20   11.00
   0  -4  14   17.40   11.60
   0  -4 -14  -38.00   23.90
   0   4  14   24.10    9.30
   0   4 -14   -7.50   13.30
   0   4  14    4.00   13.40
   0   4 -14   -2.20   15.00
   0   4 -14   29.10   30.10
  -2  -4 -14  -24.80   25.80
   2  -4  14  -12.80   13.00
   2  -4  14   -5.10   10.00
   2  -4  14   -4.10   12.50
  -2  -4 -14  -40.20   22.80
  -2   4 -14   19.10   17.50
   2   4  14  -10.10    7.90
  -2   4 -14   10.20   12.80
   2   4  14  -15.60   13.20
   4  -4  14    4.90   16.20
  -4  -4 -14   -1.60   35.60
   4  -4  14    2.00   12.90
   4  -4  14    4.20   11.90
  -4  -4 -14  -16.90   30.60
   4   4  14  -19.40   16.60
  -4   4 -14    4.40   10.80
   4   4  14   -3.60   13.40
  -4   4 -14   23.50   16.30
  -4   4 -14  -17.30   19.70
  -6  -4 -14   37.40   45.20
  -6  -4 -14  -14.40   21.60
   6  -4  14    9.00   17.50
   6   4  14   24.50   16.20
  -6   4 -14    5.90   16.50
  -7  -5  14    7.00   16.80
   7  -5 -14    5.40   24.00
   7  -5 -14   14.80   29.80
   7   5 -14   -8.00   16.80
  -7   5  14  -16.70   15.50
   7   5 -14   18.60   19.00
   5  -5 -14   11.60   27.10
  -5  -5  14  -22.60   13.10
   5  -5 -14  -12.50   28.10
  -5  -5  14    9.90   12.40
   5   5 -14   12.70   19.30
  -5   5  14    5.10   12.90
   5   5 -14    3.70   14.70
  -3  -5  14   -5.10   12.40
   3  -5 -14    2.20   28.40
   3  -5 -14   -0.20   24.10
  -3  -5  14   -9.20   13.10
  -3  -5  14    5.90   13.10
  -3   5  14   20.10   13.80
   3   5 -14    1.50   18.90
   1  -5 -14   44.70   29.00
  -1  -5  14   -7.80   11.30
   1  -5 -14  -19.00   23.80
  -1  -5  14   21.00   13.70
   1   5 -14    2.90   17.90
  -1   5  14    3.70   11.40
  -1   5  14    3.70   13.40
   1   5 -14    4.60   11.60
   1  -5  14   14.60   13.00
   1  -5  14   11.80   13.70
  -1  -5 -14  -26.50   25.50
  -1  -5 -14   -3.80   26.90
   1   5  14   -6.30   13.40
  -1   5 -14   10.20   15.50
  -1   5 -14  -12.20   15.10
   1   5  14   -3.70   11.00
  -3  -5 -14    3.80   32.80
   3  -5  14    8.20   14.40
   3  -5  14   -5.80   16.50
  -3  -5 -14  -31.30   33.70
   3   5  14   -6.20   12.10
  -3   5 -14   -2.90   19.20
  -3   5 -14   20.00   18.30
   3   5  14   -1.60   21.50
   6  -6 -14   -3.40   34.90
  -6  -6  14    3.30   16.10
   6  -6 -14   -3.90   31.20
  -6   6  14   -6.90   16.50
   6   6 -14   16.00   20.90
   6   6 -14   18.40   19.80
  -4  -6  14   -8.40   15.80
   4  -6 -14  -14.20   30.70
  -4  -6  14    9.50   12.60
  -4  -6  14   -1.30   16.60
   4  -6 -14   10.50   27.30
   4   6 -14  -17.00   17.30
  -4   6  14    3.10   14.60
  -2  -6  14   16.00   16.40
   2  -6 -14  -11.40   30.20
  -2  -6  14   -8.90   12.50
  -2  -6  14  -11.70   12.80
   2  -6 -14   -0.90   29.70
  -2   6  14   18.60   15.40
   2   6 -14   14.70   21.00
   0  -6 -14  -23.40   31.90
   0  -6  14   15.80   14.80
   0  -6  14   32.70   17.00
   0  -6 -14  -30.40   25.00
   0   6  14   17.40   13.50
   0   6 -14    2.70   13.70
   0   6 -14  -13.20   18.00
   2  -6  14   -3.40   17.50
   2  -6  14    5.30   15.30
  -2  -6 -14  -36.70   27.50
  -2   6 -14    6.00   16.20
  -2   6 -14   -3.90   19.60
   2   6  14   19.40   14.50
  -2   6 -14   -6.50   22.20
  10   0 -15   11.10   19.30
  10   0 -15   34.40   17.60
 -10   0  15  -16.00   24.10
  10   0 -15   12.00   15.70
   8   0 -15    3.00   18.40
  -8   0  15  -26.80   18.40
   8   0 -15   15.90   15.70
   6   0 -15   -6.30   19.20
   6   0 -15   -9.70   14.10
  -6   0  15   -5.40   16.00
   4   0 -15  317.67   44.80
   4   0 -15  383.26   48.10
  -4   0  15  322.17   43.60
  -2   0  15  160.88   25.70
   2   0 -15  166.58   28.00
   2   0 -15  228.28   37.30
   2   0 -15  205.18   23.80
   0   0  15   39.90   10.90
   0   0 -15   54.39    8.20
   0   0 -15   -7.60   26.40
   0   0  15   25.70    7.10
   0   0 -15   65.89   28.40
   0   0  15   33.80   12.50
   0   0 -15   42.30   12.40
  -2   0 -15   52.59   32.10
   2   0  15   22.20   13.60
  -2   0 -15   -4.00    8.70
  -2   0 -15   -1.60    7.90
   2   0  15  -10.10   10.80
  -4   0 -15   62.19   33.50
   4   0  15   23.30   14.70
  -4   0 -15   34.40   14.50
   4   0  15   45.40   14.50
  -6   0 -15  -48.20   32.50
  -6   0 -15   15.80   17.70
   6   0  15  -12.30   22.40
   6   0  15  -12.50   15.60
  -6   0 -15   34.40   20.40
  11  -1 -15    9.30   21.50
  11  -1 -15   -8.90   17.50
 -11  -1  15   -5.40   22.70
  11  -1 -15    1.20   17.80
 -11   1  15   -6.90   25.40
  11   1 -15   11.00   18.90
  11   1 -15    6.50   18.30
   9  -1 -15    3.80   15.60
   9  -1 -15   -3.50   19.70
  -9  -1  15   23.90   20.00
   9   1 -15   14.30   15.80
   9   1 -15  -13.20   15.20
  -9   1  15  -18.50   21.80
   9   1 -15    5.00   18.00
   7  -1 -15  -19.00   22.50
  -7  -1  15    8.90   17.10
   7  -1 -15   10.50   17.10
   7   1 -15    5.20   17.10
   7   1 -15  -13.00   16.50
  -7   1  15   12.60   19.50
   5  -1 -15  -40.60   19.10
   5  -1 -15    6.80   15.90
   5  -1 -15   27.40   11.60
  -5  -1  15   33.50   14.90
   5   1 -15   -2.50   16.20
  -5   1  15    3.70   14.70
   5   1 -15  -42.30   21.70
  -5   1  15   -1.30   11.20
   3  -1 -15   34.30   18.40
   3  -1 -15  -13.10   21.60
  -3  -1  15   71.49   13.40
   3  -1 -15   43.80   14.40
  -3   1  15   23.90   11.60
   3   1 -15   45.40   16.40
  -3   1  15   57.59   10.80
  -3   1  15   48.70   10.00
   3   1 -15    7.00   25.30
   1  -1 -15   32.40   22.60
   1  -1 -15   33.10   13.60
  -1  -1  15   43.10   11.50
  -1  -1  15   59.79   13.20
   1  -1 -15  -36.80   20.40
  -1   1  15   48.90    8.30
  -1   1  15   25.00   11.30
   1   1 -15   40.70   29.80
  -1   1  15   42.00    9.00
   1   1 -15   24.50   13.90
  -1  -1 -15   -9.60    7.90
   1  -1  15   -7.80   11.30
  -1  -1 -15  -53.69   24.50
  -1  -1 -15   28.20   29.90
  -1  -1 -15    9.80    9.70
   1  -1  15   10.00    7.80
   1  -1  15    7.80   11.30
   1   1  15    4.00    3.80
   1   1  15    6.70    8.60
   1   1  15    6.10   12.20
  -1   1 -15    4.60   10.30
  -1   1 -15   44.20   34.00
  -1   1 -15    6.50    5.90
  -3  -1 -15   17.40   31.70
  -3  -1 -15    3.30   10.00
   3  -1  15   31.60   12.30
   3  -1  15   -1.60   12.90
  -3  -1 -15  -18.10   28.20
   3  -1  15    0.90   11.90
  -3   1 -15   36.40   32.40
   3   1  15   -2.80   14.80
  -3   1 -15   15.20    9.60
   3   1  15   24.10   11.60
   5  -1  15   25.90   16.70
  -5  -1 -15   44.80   33.80
  -5  -1 -15   38.60   16.30
   5  -1  15   20.10   16.10
   5  -1  15   33.00   19.00
  -5   1 -15   31.50   22.20
  -5   1 -15   19.90   15.00
   5   1  15   10.90   14.20
   5   1  15   38.30   20.40
  -5   1 -15   54.19   38.50
   7  -1  15  -13.20   17.50
   7  -1  15   20.60   17.60
  -7  -1 -15   11.40   20.40
  -7  -1 -15   16.40   18.00
   7   1  15    2.70   16.50
  -7   1 -15   23.90   19.90
  -7   1 -15  -13.40   22.40
   7   1  15   26.50   19.90
  10  -2 -15    8.30   27.20
 -10  -2  15   42.50   21.90
  10  -2 -15    9.30   17.10
  10   2 -15    6.70   17.00
  10   2 -15    4.60   17.10
 -10   2  15    2.20   21.20
   8  -2 -15  -14.80   17.30
   8  -2 -15    6.20   17.40
   8  -2 -15    2.70   23.50
  -8  -2  15  -15.20   19.70
   8   2 -15    0.10   17.10
   8   2 -15    8.40   15.30
   8   2 -15  -11.10   21.10
  -8   2  15  -15.20   13.20
  -8   2  15  -18.90   17.80
  -6  -2  15    7.20   14.70
   6  -2 -15   14.00   12.80
   6  -2 -15   22.40   15.80
   6  -2 -15   14.20   22.80
   6   2 -15  -14.40   21.70
   6   2 -15  -11.30   14.80
   6   2 -15   17.60   15.30
  -6   2  15   -9.70   11.40
  -6   2  15   -8.00   17.00
   4  -2 -15   48.90   25.80
   4  -2 -15   58.69   17.30
  -4  -2  15   56.59   15.60
  -4  -2  15   77.59   16.80
   4  -2 -15   47.30   19.40
   4   2 -15  124.69   34.30
  -4   2  15   98.89   14.70
   4   2 -15   50.09   17.40
  -4   2  15   62.19   16.90
   2  -2 -15  -15.00   19.30
   2  -2 -15    1.50   13.90
  -2  -2  15    3.10   12.10
   2  -2 -15  -29.20   19.10
  -2   2  15    5.60    7.90
   2   2 -15   34.40   27.90
   2   2 -15   -0.30   12.90
  -2   2  15   -0.70   11.60
   0  -2  15   33.10   14.10
   0  -2 -15   44.70   27.40
   0  -2  15   60.89   14.40
   0  -2  15   57.39   10.70
   0  -2 -15   60.49   13.90
   0   2 -15   46.10   15.10
   0   2 -15   98.79   33.00
   0   2  15   45.50   14.20
   0   2  15   54.39    9.90
   0   2  15   53.29    9.60
   2  -2  15   -6.20   12.50
  -2  -2 -15    3.20   10.90
   2  -2  15    9.00   10.50
  -2  -2 -15  -34.00   22.90
  -2  -2 -15   19.90   28.50
   2  -2  15    8.50   12.80
  -2  -2 -15  -21.50   11.50
  -2   2 -15   -3.30    6.40
  -2   2 -15   -7.00   15.70
  -2   2 -15   29.40   33.10
   2   2  15   -3.50    8.60
  -2   2 -15   -4.70   10.50
   2   2  15    6.40   12.70
   2   2  15   -1.60    6.70
   4  -2  15    3.50   14.00
  -4  -2 -15    8.90   15.70
   4  -2  15    8.20   14.00
  -4  -2 -15    8.50   28.50
   4  -2  15   22.20   14.40
  -4  -2 -15   49.60   35.10
  -4   2 -15  -19.50   19.70
  -4   2 -15   -2.40   11.20
  -4   2 -15   45.90   35.90
   4   2  15   10.30   12.00
   4   2  15    6.40   17.30
   6  -2  15   -0.50   14.30
   6  -2  15   -4.60   20.40
   6  -2  15  -12.00   15.40
  -6  -2 -15   -8.40   18.80
  -6   2 -15    1.10   15.90
   6   2  15   29.80   26.70
  -6   2 -15   35.60   20.00
   6   2  15   10.20   20.80
   9  -3 -15   11.60   27.50
  -9  -3  15   -8.00   18.70
   9  -3 -15   12.80   18.50
   9   3 -15   -1.60   18.80
  -9   3  15    7.90   22.30
  -9   3  15   22.70   15.50
   9   3 -15   -1.80   18.00
  -7  -3  15   20.50   15.60
   7  -3 -15   22.10   25.00
   7  -3 -15   16.40   18.50
   7  -3 -15   28.40   18.90
   7   3 -15   -8.20   18.10
  -7   3  15   10.30   18.30
  -7   3  15    8.70   14.80
   7   3 -15   32.00   16.70
   7   3 -15    9.20   22.20
   5  -3 -15   12.00   15.90
   5  -3 -15   38.80   26.60
  -5  -3  15    8.80   14.80
   5  -3 -15   -2.10   17.90
  -5  -3  15   -5.30   12.80
  -5   3  15    5.80   15.50
   5   3 -15    1.80   26.40
  -5   3  15   -1.70   11.50
   5   3 -15   -3.80   15.40
   5   3 -15   -5.20   13.40
  -3  -3  15   18.40   11.90
   3  -3 -15   -9.20   20.10
   3  -3 -15   42.30   26.20
  -3  -3  15   -0.90   13.10
  -3   3  15   -4.70   12.20
  -3   3  15    9.50    9.90
   3   3 -15   17.70   27.40
   3   3 -15    4.10   11.70
   3   3 -15  -16.70   16.50
   1  -3 -15  -60.59   23.80
   1  -3 -15  -24.80   19.80
  -1  -3  15    7.70    9.00
  -1  -3  15    6.70   12.80
   1   3 -15   -9.60   14.90
  -1   3  15   27.90   13.10
   1   3 -15   17.30    9.00
  -1   3  15    5.10    8.80
   1   3 -15   -8.40   12.90
   1   3 -15   -9.10   28.20
  -1  -3 -15   25.00   27.70
   1  -3  15   -2.60   11.50
   1  -3  15  -14.80   11.20
  -1  -3 -15  -23.50   21.80
   1  -3  15   14.60   11.00
   1   3  15   -4.60   13.20
   1   3  15    4.90    7.20
  -1   3 -15   10.70   13.10
  -1   3 -15   22.10   17.10
  -1   3 -15   39.10   32.90
   3  -3  15   -1.40   12.50
   3  -3  15   -5.70   13.00
  -3  -3 -15   -6.30   15.70
   3  -3  15   -4.90   12.20
  -3  -3 -15    7.30   31.20
  -3  -3 -15  -47.60   25.20
   3   3  15   -6.90   15.70
  -3   3 -15   30.50   19.40
  -3   3 -15    3.40    9.40
  -3   3 -15    9.40   33.20
  -5  -3 -15   32.50   20.00
  -5  -3 -15   37.20   37.30
   5  -3  15    0.40   13.80
   5  -3  15   14.60   17.60
   5  -3  15   30.40   17.40
   5   3  15   10.20   22.40
  -5   3 -15  -16.90   14.10
  -5   3 -15    8.60   21.80
  -5   3 -15    4.10   13.40
   8  -4 -15  -17.20   17.10
   8  -4 -15  -14.50   32.10
   8  -4 -15   -6.10   22.10
  -8  -4  15  -11.30   16.20
   8   4 -15  -28.10   18.70
   8   4 -15   -4.20   17.50
  -8   4  15   -6.30   14.00
   6  -4 -15   15.10   28.30
   6  -4 -15   29.40   24.40
  -6  -4  15   14.30   16.00
  -6   4  15   -5.40   12.70
   6   4 -15   10.20   15.90
   6   4 -15  -26.10   17.20
   6   4 -15   -0.40   25.10
   4  -4 -15   50.59   29.00
  -4  -4  15    9.10   12.10
   4  -4 -15   31.90   23.30
  -4  -4  15   36.10   15.90
   4   4 -15   38.60   14.30
  -4   4  15   27.20   13.00
   4   4 -15   41.70   17.80
   4   4 -15   51.49   29.10
   2  -4 -15   12.80   29.80
  -2  -4  15    9.80   10.70
  -2  -4  15    6.50   12.30
   2  -4 -15  -17.00   21.10
   2   4 -15   14.80   27.90
  -2   4  15   -2.80   11.50
   2   4 -15   47.80   18.50
   2   4 -15   15.90   11.90
   0  -4  15    3.00   11.80
   0  -4 -15  -31.60   23.50
   0  -4 -15  -39.70   22.40
   0  -4  15    4.10   11.50
   0   4  15    9.40   14.00
   0   4 -15   23.70   16.10
   0   4  15   12.60   10.10
   0   4 -15   39.70   30.80
   0   4 -15    2.80   15.10
  -2  -4 -15  -19.10   28.40
   2  -4  15    2.00   12.50
  -2  -4 -15  -32.00   20.70
   2  -4  15    9.10   11.60
   2  -4  15  -11.10   13.40
   2   4  15   20.40   15.20
  -2   4 -15  -11.80   17.60
   2   4  15   -5.40    8.00
  -4  -4 -15   13.70   17.70
   4  -4  15   -2.80   13.20
  -4  -4 -15   21.70   34.90
   4  -4  15   20.40   15.60
   4  -4  15   21.70   15.00
   4   4  15   47.00   23.90
  -4   4 -15   13.30   16.80
  -4   4 -15   19.90   21.70
   7  -5 -15   24.30   29.30
   7  -5 -15   10.90   34.80
  -7  -5  15   26.00   16.10
   7   5 -15   13.50   17.20
   7   5 -15  -18.90   19.80
  -7   5  15  -12.70   14.40
  -5  -5  15   -0.20   14.60
  -5  -5  15  -12.40   14.80
   5  -5 -15   -0.80   33.20
   5  -5 -15   32.80   29.20
  -5   5  15   -0.50   15.40
   5   5 -15  -21.10   26.20
   5   5 -15   10.70   15.30
   5   5 -15   -6.50   19.80
   3  -5 -15   43.10   34.70
  -3  -5  15   -1.90   12.70
  -3  -5  15   12.30   14.00
   3  -5 -15   -4.50   27.30
  -3   5  15  -11.00   13.50
   3   5 -15   -7.00   19.10
  -1  -5  15   16.00   12.90
   1  -5 -15  -28.50   26.90
   1  -5 -15   38.20   33.00
  -1  -5  15   -7.40   13.40
  -1   5  15   14.20   14.50
   1   5 -15   -1.90   13.10
   1   5 -15   30.00   18.80
  -1   5  15    4.80   12.80
  -1  -5 -15  -40.20   25.10
   1  -5  15   10.40   13.10
   1  -5  15   19.90   15.10
  -1  -5 -15  -27.60   27.70
   1   5  15   -6.00   17.10
  -1   5 -15   11.00   17.50
  -1   5 -15   -6.60   16.00
   1   5  15    4.80   12.10
   3  -5  15   11.40   15.00
  -3  -5 -15  -23.00   35.70
   3  -5  15  -17.30   14.60
   3   5  15    3.60   11.30
  -3   5 -15   -9.90   17.80
   3   5  15   -6.80   22.10
  -3   5 -15  -13.30   18.10
  -4  -6  15   25.80   15.80
   4  -6 -15   11.10   36.50
   4  -6 -15  -10.60   30.70
  -4  -6  15   -7.80   16.60
   4   6 -15    8.90   19.30
  -4   6  15   17.60   15.10
  -2  -6  15  -13.20   18.00
  -2  -6  15  -13.40   13.70
   2  -6 -15   28.60   33.10
   2  -6 -15  -15.60   26.20
  -2  -6  15   -2.90   13.70
   2   6 -15    5.50   20.80
  -2   6  15  -24.30   12.70
   0  -6 -15   10.70   33.50
   0  -6  15    7.50   14.80
   0  -6  15   14.80   16.90
   0  -6 -15  -22.10   29.90
   0   6 -15   22.60   19.90
   0   6  15   -4.50   14.40
  10   0 -16   -7.20   17.50
 -10   0  16   -0.20   24.30
  10   0 -16   23.20   18.00
  10   0 -16   25.40   18.40
   8   0 -16   37.80   19.00
   8   0 -16  -13.40   18.50
  -8   0  16  -18.70   21.80
  -6   0  16   35.80   19.60
   6   0 -16  -13.30   20.00
   6   0 -16    8.30   17.30
   4   0 -16  -13.00   15.30
   4   0 -16   14.50   16.40
  -4   0  16    2.40   11.00
  -4   0  16   -6.10   11.70
   4   0 -16  -36.50   20.60
   2   0 -16   78.89   26.30
  -2   0  16   68.49   13.80
   2   0 -16   70.49   17.40
   0   0  16   16.70   10.50
   0   0 -16   35.20   12.60
   0   0 -16  -16.80   28.80
   0   0  16   19.70   12.10
   0   0 -16   46.20    7.70
  -2   0 -16   28.70    9.50
  -2   0 -16   46.60   37.30
   2   0  16   19.50   12.40
   2   0  16   46.00   15.60
  -4   0 -16   64.19   15.30
   4   0  16   19.40   17.20
   4   0  16   50.79   15.90
  -4   0 -16   72.99   37.00
  -6   0 -16   -1.70   37.00
  -6   0 -16  -19.40   16.20
   6   0  16    4.20   14.50
   6   0  16   30.90   22.90
  -6   0 -16   20.60   21.20
  11  -1 -16    2.60   22.60
 -11  -1  16    4.30   23.70
  11  -1 -16   27.60   20.00
 -11   1  16    8.80   25.90
  11   1 -16  -15.90   19.40
  -9  -1  16   33.90   21.60
   9  -1 -16   -2.70   21.40
   9  -1 -16   28.00   19.40
   9   1 -16  -10.00   16.50
   9   1 -16   31.20   20.10
   9   1 -16   22.90   16.80
  -9   1  16   17.20   23.30
   7  -1 -16    1.80   15.90
  -7  -1  16   27.40   20.50
   7  -1 -16  -25.40   20.10
   7   1 -16    3.30   16.30
   7   1 -16    5.60   20.70
  -7   1  16   -4.80   18.80
   5  -1 -16   16.70   11.90
   5  -1 -16   24.30   16.60
   5  -1 -16  -26.70   20.40
  -5  -1  16   45.40   18.20
   5   1 -16   39.30   16.10
   5   1 -16  -22.70   21.40
  -5   1  16    8.80   11.40
  -5   1  16   13.30   17.50
  -3  -1  16   -1.40   11.90
   3  -1 -16   10.70   19.60
   3  -1 -16  -27.60   19.80
   3  -1 -16   11.00   14.80
   3   1 -16  -25.40   28.90
  -3   1  16    3.80    8.70
   3   1 -16    4.70   13.50
  -3   1  16    4.90   11.50
  -3   1  16   12.10    8.70
   1  -1 -16   15.50   24.00
  -1  -1  16   13.30   12.60
  -1  -1  16    5.40   11.20
   1  -1 -16    5.30    6.40
   1  -1 -16    8.60   12.60
   1   1 -16   -4.30   13.00
   1   1 -16   32.00   30.90
  -1   1  16   10.90   12.90
  -1   1  16   -5.10    5.70
  -1   1  16   10.50    8.30
   1  -1  16    9.50   11.90
  -1  -1 -16  -48.90   25.80
  -1  -1 -16   12.80   10.70
  -1  -1 -16   18.60   32.70
  -1  -1 -16    3.20    8.60
   1  -1  16    3.30   11.80
   1  -1  16   11.70    9.90
   1   1  16    2.30   13.30
  -1   1 -16   42.70   32.70
  -1   1 -16   -8.80   10.70
  -1   1 -16   11.00    6.50
   1   1  16   10.80    9.80
  -3  -1 -16   33.10   36.10
   3  -1  16  -11.30   13.50
   3  -1  16    3.60   11.40
  -3  -1 -16    4.40   11.60
   3  -1  16    4.80   12.80
  -3   1 -16   10.60   10.50
   3   1  16    6.20   11.60
  -3   1 -16   61.29   36.40
   3   1  16   -9.90   14.50
  -5  -1 -16   27.30   15.30
   5  -1  16   20.10   17.00
   5  -1  16   27.50   17.90
   5  -1  16    1.60   16.00
  -5  -1 -16    3.90   35.50
  -5   1 -16   44.20   41.60
   5   1  16   16.60   18.60
   5   1  16   43.10   17.60
  -5   1 -16   47.40   23.60
  -5   1 -16   37.50   16.20
  10  -2 -16   -6.30   19.10
 -10  -2  16   28.10   22.10
  10  -2 -16   13.60   25.80
  10   2 -16   -2.30   19.10
  10   2 -16   22.40   20.30
 -10   2  16    3.70   25.60
   8  -2 -16  -15.40   23.70
  -8  -2  16    8.70   19.40
   8  -2 -16    5.20   18.70
   8   2 -16  -22.20   18.30
  -8   2  16   -9.00   21.10
  -8   2  16   10.80   15.70
   8   2 -16  -26.70   22.80
   8   2 -16   16.50   18.20
  -6  -2  16   -4.30   15.90
   6  -2 -16   13.90   13.50
   6  -2 -16  -10.10   15.80
   6  -2 -16    4.00   24.30
   6   2 -16   18.00   28.80
  -6   2  16    1.50   13.20
   6   2 -16  -12.00   17.80
  -6   2  16    1.80   18.70
   6   2 -16  -12.20   14.80
  -4  -2  16    6.20   13.20
  -4  -2  16   27.10   14.80
   4  -2 -16   23.20   15.60
   4  -2 -16    7.70   24.80
   4  -2 -16   18.20   17.00
  -4   2  16   63.29   17.00
   4   2 -16   16.10   27.70
  -4   2  16   31.70   11.20
   4   2 -16  -10.20   16.60
  -2  -2  16   23.10   11.80
   2  -2 -16  -42.80   21.20
   2  -2 -16   -2.20   22.50
   2  -2 -16   12.70   14.60
  -2   2  16   14.00   11.50
   2   2 -16   33.10   30.00
  -2   2  16   17.10    8.90
   2   2 -16   -5.40   15.30
   0  -2  16    0.50   12.10
   0  -2 -16   21.20   27.00
   0  -2 -16  -49.50   20.70
   0  -2  16    1.50   11.10
   0  -2 -16    3.20   12.70
   0   2 -16   23.90   31.70
   0   2  16   10.70    6.40
   0   2 -16    2.90   13.60
   0   2  16   -1.10   13.30
   2  -2  16   -1.30   10.30
   2  -2  16  -23.20   13.40
  -2  -2 -16  -46.20   25.00
  -2  -2 -16  -12.50   12.40
   2  -2  16   11.60   13.20
  -2  -2 -16   36.90   31.20
  -2   2 -16   35.70   35.30
   2   2  16    6.10   14.00
  -2   2 -16   15.10   19.20
   4  -2  16    5.00   15.50
  -4  -2 -16    5.10   34.10
   4  -2  16   24.30   15.90
  -4  -2 -16   36.80   16.70
   4  -2  16   24.10   14.70
  -4  -2 -16   46.20   40.10
   4   2  16   -5.40   15.00
   4   2  16   35.10   19.20
  -4   2 -16   22.20   12.70
  -4   2 -16   33.00   37.90
  -4   2 -16   24.30   22.00
  -6  -2 -16   28.00   17.70
   6  -2  16    6.30   16.10
   6  -2  16   -2.60   22.30
  -6   2 -16    2.40   15.70
   6   2  16  -15.80   23.00
   9  -3 -16  -18.60   19.50
   9  -3 -16   24.50   32.10
  -9  -3  16   58.49   23.40
  -9   3  16    4.30   15.30
   9   3 -16   -4.60   19.60
   9   3 -16  -10.80   19.60
  -9   3  16  -10.60   22.70
  -7  -3  16   38.10   17.30
   7  -3 -16   -4.60   17.50
   7  -3 -16   21.00   19.50
   7  -3 -16   10.00   26.90
   7   3 -16  -17.40   25.10
   7   3 -16  -23.70   18.30
  -7   3  16    5.20   19.30
  -7   3  16   -9.60   13.40
   7   3 -16   -5.80   17.00
   5  -3 -16   17.80   29.30
   5  -3 -16   13.30   16.30
  -5  -3  16   16.60   15.80
  -5  -3  16    8.80   16.40
   5  -3 -16   15.90   19.00
   5   3 -16   27.80   27.40
   5   3 -16  -29.80   15.50
  -5   3  16   25.90   17.80
   5   3 -16   19.50   15.20
  -5   3  16   18.10   12.30
  -3  -3  16    9.70   12.30
  -3  -3  16   38.20   14.90
   3  -3 -16   -7.40   21.20
   3  -3 -16  -10.20   15.60
   3  -3 -16  -18.60   23.40
   3   3 -16  -25.20   16.30
  -3   3  16   14.50   10.30
   3   3 -16   18.00   12.40
   3   3 -16   -5.90   28.10
  -3   3  16    0.10   14.40
  -1  -3  16    9.80   12.90
   1  -3 -16  -23.00   22.40
   1  -3 -16   14.90   14.10
   1  -3 -16  -11.40   24.70
   1   3 -16   -5.20   14.50
   1   3 -16   -2.40   15.50
  -1   3  16   13.40   13.80
  -1   3  16   -1.20    8.60
   1   3 -16   16.70   31.40
   1  -3  16  -16.20    9.80
  -1  -3 -16   -4.70   28.00
   1  -3  16   -2.60   12.10
  -1  -3 -16  -40.90   22.60
   1  -3  16   -4.50   11.80
  -1  -3 -16    0.10   12.70
  -1   3 -16  -23.40   17.30
  -1   3 -16   33.00   34.30
   1   3  16    3.50   14.10
  -1   3 -16   -8.20   13.60
   1   3  16   -3.80    7.00
  -3  -3 -16   16.30   32.90
  -3  -3 -16  -30.50   15.40
   3  -3  16    8.50   13.30
   3  -3  16    5.90   13.30
   3  -3  16    0.40   13.60
  -3  -3 -16  -18.10   28.90
  -3   3 -16   12.50   36.20
   3   3  16  -10.00   15.80
  -3   3 -16   37.20   21.20
  -5  -3 -16    3.10   19.10
  -5  -3 -16   24.80   37.90
   5  -3  16  -25.40   16.90
   5  -3  16   -7.70   19.40
   5  -3  16    5.90   14.80
  -5   3 -16    4.50   22.80
   5   3  16  -16.00   20.30
  -8  -4  16  -16.90   19.80
   8  -4 -16   11.10   23.90
   8  -4 -16    4.90   18.30
   8  -4 -16  -21.50   29.00
   8   4 -16   10.50   19.60
  -8   4  16   23.60   17.00
   8   4 -16   -9.10   19.90
  -6  -4  16   -6.00   14.80
   6  -4 -16   33.40   29.60
   6  -4 -16   17.40   24.50
   6  -4 -16   -4.10   17.70
   6   4 -16  -50.69   18.00
  -6   4  16   -3.50   13.70
   6   4 -16   -9.50   27.90
   6   4 -16   37.80   16.90
   4  -4 -16  -11.00   23.40
   4  -4 -16   18.60   31.40
  -4  -4  16   37.00   14.60
  -4  -4  16   15.00   16.10
   4   4 -16    7.50   17.30
  -4   4  16   24.50   12.60
   4   4 -16   11.80   28.90
   4   4 -16   13.20   14.00
  -2  -4  16   13.50   14.60
   2  -4 -16   -6.80   22.20
   2  -4 -16    7.40   27.70
  -2   4  16   -0.90   10.20
   2   4 -16  -10.40   17.70
   2   4 -16    0.10   33.40
   2   4 -16   -5.00   12.30
   0  -4  16    0.00   14.30
   0  -4 -16   -7.40   26.40
   0  -4  16    8.30   14.30
   0  -4 -16  -32.40   27.60
   0   4 -16   -3.10   14.80
   0   4  16   -8.20   14.30
   0   4  16   12.00    9.90
   0   4 -16  -11.70   15.90
   0   4 -16   17.60   37.70
   2  -4  16    1.00   14.10
  -2  -4 -16  -10.90   30.50
   2  -4  16   -9.70   14.50
  -2  -4 -16  -45.40   25.90
   2   4  16   10.80   13.80
   2   4  16  -10.80   16.10
  -2   4 -16   -3.70   17.30
   4  -4  16   10.70   16.60
  -4  -4 -16   -3.50   17.80
   4  -4  16    1.30   14.60
  -4  -4 -16   26.70   36.40
   4  -4  16    7.70   16.20
  -4   4 -16   26.30   18.10
   4   4  16   16.00   23.40
  -4   4 -16   -8.70   22.70
  -7  -5  16    0.80   19.00
   7  -5 -16   14.50   29.70
   7   5 -16    7.40   21.10
  -7   5  16    3.70   15.20
  -5  -5  16   13.90   16.30
   5  -5 -16    0.20   30.90
  -5  -5  16  -16.30   14.40
   5  -5 -16  -28.80   24.20
   5   5 -16   -0.40   30.70
  -5   5  16   12.50   16.10
   5   5 -16   10.30   20.90
  -3  -5  16   -0.30   14.20
   3  -5 -16  -25.00   24.60
  -3  -5  16  -10.80   13.70
   3  -5 -16   28.60   32.20
   3   5 -16   -7.00   30.70
   3   5 -16    7.20   20.70
  -3   5  16   -8.50   14.30
  -1  -5  16  -23.60   14.10
   1  -5 -16    2.90   25.70
   1  -5 -16   42.10   31.50
   1   5 -16  -11.70   18.40
   1   5 -16   10.10   13.90
  -1   5  16   19.80   13.70
  -1   5  16    7.40   16.30
   1  -5  16    1.90   14.80
  -1  -5 -16   12.80   34.20
   1  -5  16   24.70   15.00
  -1  -5 -16   -1.20   25.80
  -1   5 -16    2.30   16.50
  -1   5 -16  -15.00   18.00
   1   5  16   -4.90   18.70
   1   5  16   17.00   12.30
   2  -6 -16   -1.90   27.90
   2   6 -16   24.60   24.80
  10   0 -17   53.89   21.70
 -10   0  17    9.30   23.40
  10   0 -17    7.10   20.60
  10   0 -17   23.30   19.40
   8   0 -17   -1.80   19.90
   8   0 -17   11.20   17.20
  -8   0  17   -5.90   20.90
   6   0 -17   -1.00   17.90
   6   0 -17  -11.50   22.00
  -6   0  17   11.40   18.40
   4   0 -17  -45.60   21.90
  -4   0  17   23.20   12.00
  -4   0  17   11.10   13.00
   4   0 -17  -20.00   16.50
   4   0 -17   14.00   16.80
   2   0 -17  -46.40   24.10
   2   0 -17  -29.00   20.90
   2   0 -17  -10.20   14.50
  -2   0  17   13.10   10.80
   0   0 -17   17.50   12.30
   0   0  17   -5.80   14.10
   0   0 -17  -23.40   29.40
   0   0  17    4.00   10.50
   2   0  17   10.90   13.00
   2   0  17   20.30   16.50
  -2   0 -17   27.80    9.70
  -2   0 -17   47.60   35.70
   4   0  17   12.80   19.00
   4   0  17   24.40   16.70
  -4   0 -17   42.60   13.70
  -4   0 -17   84.49   43.10
  -9  -1  17   20.40   25.00
   9  -1 -17   18.30   17.70
   9  -1 -17  -12.50   24.00
   9   1 -17   17.60   18.40
  -9   1  17   -1.30   21.70
   9   1 -17   15.50   22.60
   9   1 -17   12.30   18.80
   7  -1 -17  -13.50   22.40
   7  -1 -17  -12.30   15.90
  -7  -1  17   12.50   19.70
   7   1 -17    9.10   23.40
  -7   1  17   22.50   21.90
   7   1 -17   11.30   19.10
  -5  -1  17  -19.80   18.80
   5  -1 -17  -24.50   24.90
   5  -1 -17   -1.60   15.30
   5  -1 -17   26.80   16.60
  -5   1  17   17.70   10.60
   5   1 -17   18.40   17.80
   5   1 -17  -22.00   24.70
  -5   1  17   -5.40   18.90
  -3  -1  17   34.70   13.00
   3  -1 -17   31.80   16.10
   3  -1 -17    9.90   21.90
   3  -1 -17  -36.60   20.80
   3   1 -17  -19.10   28.40
  -3   1  17   28.00    9.30
   3   1 -17   24.90   16.70
  -3   1  17   19.20    9.70
  -3   1  17    6.70   12.20
   1  -1 -17   22.40   10.80
   1  -1 -17  -54.59   23.00
   1  -1 -17   30.20   29.40
  -1  -1  17   11.30   11.60
   1  -1 -17   20.30   13.40
  -1   1  17   28.30    7.20
   1   1 -17   19.60   13.90
  -1   1  17   13.90   12.70
  -1   1  17   22.00    9.70
   1   1 -17    9.20   31.20
   1  -1  17   -8.90   15.30
  -1  -1 -17    4.70   34.30
  -1  -1 -17   12.90   15.20
  -1  -1 -17  -17.50   29.80
  -1  -1 -17  -10.10    8.60
   1  -1  17   -4.30   12.50
  -1   1 -17   -3.20   14.80
  -1   1 -17   38.80   34.50
   1   1  17    4.20    9.80
   1   1  17  -10.80   14.30
  -3  -1 -17   -3.20   11.10
   3  -1  17   -5.10   13.60
   3  -1  17  -10.70   13.50
  -3  -1 -17   -4.60   35.90
   3   1  17   19.50   14.40
   3   1  17  -12.80   12.40
  -3   1 -17    0.80   17.00
  -3   1 -17   36.70   37.90
  -5  -1 -17   28.20   17.00
   5  -1  17    0.90   16.30
   5  -1  17   -5.80   17.50
  -5  -1 -17   27.30   39.20
   5  -1  17  -14.10   20.50
   5   1  17   -1.30   14.80
   5   1  17    9.80   24.40
  -5   1 -17   -4.90   23.00
  -5   1 -17    9.60   14.90
  -5   1 -17   14.70   41.70
 -10  -2  17   -4.60   24.80
  10  -2 -17   -2.50   17.50
  10  -2 -17   27.40   30.40
  10   2 -17   -0.20   20.70
 -10   2  17   -2.60   25.60
  -8  -2  17   42.20   23.70
   8  -2 -17  -13.70   27.80
   8  -2 -17   13.70   17.70
  -8   2  17   -1.70   14.20
  -8   2  17   45.80   23.90
   8   2 -17   -7.50   19.40
   8   2 -17   20.00   19.00
   8   2 -17  -18.60   26.30
  -6  -2  17    8.60   18.10
   6  -2 -17   33.80   13.80
   6  -2 -17  -16.20   22.50
   6  -2 -17    2.60   16.30
  -6   2  17   32.10   20.30
  -6   2  17   -8.20   13.90
   6   2 -17   -6.50   27.10
   6   2 -17  -17.00   18.30
   6   2 -17   11.90   16.30
  -4  -2  17  -11.00   13.10
   4  -2 -17   12.30   16.60
   4  -2 -17  -10.50   23.90
  -4  -2  17   24.10   14.90
   4  -2 -17    3.70   17.90
  -4   2  17  -20.50   16.70
   4   2 -17   -0.90   28.50
   4   2 -17  -13.50   17.30
  -4   2  17   10.30   10.60
   2  -2 -17   -6.90   14.90
   2  -2 -17    6.20   26.60
   2  -2 -17  -30.40   23.20
  -2  -2  17   10.80   13.60
  -2   2  17   -4.00    8.40
   2   2 -17   21.60   30.40
   2   2 -17  -13.20   15.60
   0  -2  17   37.00   14.80
   0  -2 -17   18.50   13.70
   0  -2  17   -7.60   13.20
   0  -2 -17  -13.80   27.40
   0   2  17   16.60    7.20
   0   2 -17   -2.70   14.10
   0   2 -17   68.49   35.80
   0   2  17  -19.50   13.40
  -2  -2 -17    6.80   12.40
   2  -2  17   14.00   13.20
  -2  -2 -17  -37.10   27.40
  -2  -2 -17    2.90   34.90
   2  -2  17  -21.10   14.40
   2   2  17   32.00   16.00
  -2   2 -17  -15.90   19.70
  -2   2 -17   37.20   41.20
  -4  -2 -17   -2.30   16.10
   4  -2  17   31.90   16.90
   4  -2  17   17.30   17.30
   4  -2  17   10.50   15.30
  -4  -2 -17   -3.70   37.10
  -4  -2 -17   64.99   38.90
  -4   2 -17   16.30   20.50
  -4   2 -17   26.20   40.20
   4   2  17  -11.80   18.00
   9  -3 -17   20.90   31.00
   9  -3 -17   -8.20   20.60
  -9  -3  17    2.60   21.30
  -9   3  17    5.90   17.50
   9   3 -17  -20.80   20.10
   9   3 -17   28.00   21.10
  -9   3  17    0.50   24.10
   7  -3 -17   23.50   20.40
   7  -3 -17   -9.30   30.40
  -7  -3  17    1.90   18.40
   7  -3 -17    2.70   16.80
   7   3 -17   -4.20   19.90
  -7   3  17   27.90   20.60
  -7   3  17   -4.60   15.30
   7   3 -17  -21.60   28.90
   7   3 -17   13.10   17.70
   5  -3 -17   -7.90   18.50
   5  -3 -17    0.50   26.80
  -5  -3  17   18.50   16.80
  -5  -3  17    4.90   17.80
   5  -3 -17   24.10   20.50
  -5   3  17   23.00   12.60
   5   3 -17   11.60   15.40
   5   3 -17    9.40   29.50
   5   3 -17  -29.40   18.50
  -5   3  17    0.30   17.70
   3  -3 -17  -14.30   20.40
   3  -3 -17   -5.80   17.30
  -3  -3  17   16.80   15.60
  -3  -3  17   -5.20   12.80
   3  -3 -17  -26.30   24.90
   3   3 -17    6.10   12.90
  -3   3  17   16.30   16.00
   3   3 -17   59.59   37.30
   3   3 -17  -36.10   15.00
  -3   3  17    8.50   11.40
   1  -3 -17    0.00   14.80
  -1  -3  17   19.80   14.40
   1  -3 -17  -31.60   28.00
   1  -3 -17  -38.20   23.00
   1   3 -17    5.70   16.90
  -1   3  17    0.80    8.90
   1   3 -17   65.29   38.60
   1   3 -17  -29.80   15.50
  -1   3  17   11.50   14.30
   1  -3  17   -1.50   13.80
  -1  -3 -17    5.60   30.30
   1  -3  17  -29.30   13.90
  -1  -3 -17  -46.40   26.70
   1   3  17  -16.60   14.80
  -1   3 -17   19.70   35.70
  -1   3 -17  -19.90   18.70
  -3  -3 -17   -7.90   16.80
  -3  -3 -17  -49.40   31.50
  -3  -3 -17   37.00   35.50
   3  -3  17    7.10   14.00
   3  -3  17   13.20   16.60
  -3   3 -17  -15.10   20.90
  -3   3 -17   32.70   39.10
   3   3  17    4.60   17.60
  -8  -4  17  -16.50   19.00
   8  -4 -17   -6.60   37.80
   8  -4 -17   16.20   19.50
  -8   4  17  -21.20   15.30
   8   4 -17  -22.60   21.60
   6  -4 -17   17.40   24.00
  -6  -4  17   -3.10   15.90
   6  -4 -17   41.90   21.20
   6  -4 -17    6.80   29.70
  -6   4  17  -10.60   13.80
   6   4 -17  -13.20   18.40
   6   4 -17  -12.70   16.70
   6   4 -17  -18.50   30.20
   4  -4 -17   22.00   17.40
   4  -4 -17  -23.70   23.70
  -4  -4  17   -4.30   14.60
   4  -4 -17    9.90   29.80
  -4  -4  17  -15.50   15.80
   4   4 -17    6.20   31.30
   4   4 -17    7.10   19.90
  -4   4  17    7.60   12.70
   4   4 -17   27.50   26.50
   2  -4 -17  -35.70   25.10
   2  -4 -17  -11.90   30.80
  -2  -4  17  -19.30   14.70
   2   4 -17   11.80   13.90
   2   4 -17   35.50   19.90
   2   4 -17   10.50   37.10
  -2   4  17    4.80   12.00
   0  -4  17    7.70   13.70
   0  -4 -17  -43.30   24.60
   0  -4 -17  -28.10   27.20
   0   4  17    1.50   10.00
   0   4 -17   13.00   17.20
   0   4 -17   21.10   40.00
   0   4 -17   12.60   15.70
   0   4  17   -0.70   17.40
  -2  -4 -17   -1.10   32.80
   2  -4  17   14.30   15.20
  -2  -4 -17   -7.50   29.00
  -2   4 -17   26.30   19.70
   2   4  17    9.40   17.70
   5  -5 -17   -3.10   29.30
  -5  -5  17   -5.00   15.90
   5  -5 -17   -2.40   28.30
  -5  -5  17   -7.60   14.90
  -5   5  17  -16.20   16.00
   5   5 -17    1.20   29.20
   5   5 -17    3.70   22.10
  -3  -5  17    3.80   14.80
   3  -5 -17  -23.30   29.20
  -3  -5  17   -5.30   14.30
   3  -5 -17   20.90   31.20
  -3   5  17   -1.90   15.00
   3   5 -17   -8.20   32.30
   3   5 -17   49.10   22.20
   1  -5 -17  -17.10   27.30
  -1  -5  17   10.60   15.80
   1  -5 -17   27.90   35.50
  -1   5  17    2.20   12.90
   1   5 -17    6.50   16.40
   1   5 -17   13.40   19.70
  -1  -5 -17  -26.30   33.70
   1   5  17   -0.40   16.10
   1   5  17  -26.50   21.90
  10   0 -18   11.20   21.40
  -8   0  18   43.00   25.20
   8   0 -18   -3.80   21.80
   8   0 -18   12.30   20.60
   6   0 -18   37.30   17.40
   6   0 -18  -13.50   23.20
  -6   0  18   20.20   19.80
   4   0 -18  -46.40   20.00
  -4   0  18   12.40   12.40
   4   0 -18   24.80   17.70
   4   0 -18  -42.20   23.90
  -4   0  18   -9.00   13.10
   2   0 -18  -35.30   30.70
  -2   0  18   12.20   11.10
[truncated: 14,891 more chars]
